# Supplementary material for: Genomic insights into natural selection in the common loon (Gavia immer): evidence for aquatic adaptation
Source: BMC Evol Biol. 2018 Apr 27;18:64. doi: 10.1186/s12862-018-1181-6 (PMC5921391; doi:10.1186/s12862-018-1181-6)
Supplement: Supplementary file 1 — Total Genes. (XLSX 5169 kb) [file 12862_2018_1181_MOESM1_ESM.xlsx]

## Sheet: Blast 8 Biomart Genes
Ensembl Gene ID	Ensembl Transcript ID	Associated Gene Name
ENSGALG00000028748	ENSGALT00000045758
ENSGALG00000005149	ENSGALT00000008267	FAM222A
ENSGALG00000026389	ENSGALT00000043333
ENSGALG00000028384	ENSGALT00000045367
ENSGALG00000028014	ENSGALT00000044988
ENSGALG00000000238	ENSGALT00000000317	MVP
ENSGALG00000000307	ENSGALT00000000407
ENSGALG00000000327	ENSGALT00000000433	FBN3
ENSGALG00000000337	ENSGALT00000000452	CTXN1
ENSGALG00000000352	ENSGALT00000000472	TIMM44
ENSGALG00000000377	ENSGALT00000000510	HNRNPM
ENSGALG00000000406	ENSGALT00000000553
ENSGALG00000000346	ENSGALT00000040211
ENSGALG00000000353	ENSGALT00000040207	DHRS7C
ENSGALG00000021710	ENSGALT00000035245
ENSGALG00000027187	ENSGALT00000045552	GLP2R
ENSGALG00000000368	ENSGALT00000000500	GAS7
ENSGALG00000000407	ENSGALT00000000555
ENSGALG00000000408	ENSGALT00000000556	LSM7
ENSGALG00000000430	ENSGALT00000000587	SPPL2B
ENSGALG00000009151	ENSGALT00000014902
ENSGALG00000000779	ENSGALT00000001184
ENSGALG00000000458	ENSGALT00000000620	TMPRSS9
ENSGALG00000009123	ENSGALT00000014852
ENSGALG00000000470	ENSGALT00000000640	LMNB2
ENSGALG00000009105	ENSGALT00000014829	DPP7
ENSGALG00000000474	ENSGALT00000000644	RPL36
ENSGALG00000000490	ENSGALT00000000671	LONP1
ENSGALG00000009120	ENSGALT00000014847
ENSGALG00000009079	ENSGALT00000014774	MAN1B1
ENSGALG00000026760	ENSGALT00000044239
ENSGALG00000000558	ENSGALT00000000776	SLC1A6
ENSGALG00000009090	ENSGALT00000034191	UAP1L1
ENSGALG00000027323	ENSGALT00000044266
ENSGALG00000025791	ENSGALT00000045460
ENSGALG00000028102	ENSGALT00000001420
ENSGALG00000009060	ENSGALT00000014746	SAPCD2
ENSGALG00000009058	ENSGALT00000014744	ENTPD2
ENSGALG00000026748	ENSGALT00000039878	MYH1A
ENSGALG00000009054	ENSGALT00000034208	TMEM141
ENSGALG00000000577	ENSGALT00000000806	RANBP3
ENSGALG00000028134	ENSGALT00000001427	MYH1B
ENSGALG00000026027	ENSGALT00000043084	CLIC3
ENSGALG00000001226	ENSGALT00000040507	ABCA2
ENSGALG00000028896	ENSGALT00000046239	MYH1E
ENSGALG00000026541	ENSGALT00000044012
ENSGALG00000026541	ENSGALT00000045918
ENSGALG00000027742	ENSGALT00000043489	KLHL33
ENSGALG00000021692	ENSGALT00000035203
ENSGALG00000000589	ENSGALT00000000824	BTN1A1
ENSGALG00000000599	ENSGALT00000000837	MARCH2
ENSGALG00000000613	ENSGALT00000000866	RAB11B
ENSGALG00000000619	ENSGALT00000000877	ANGPTL4
ENSGALG00000000621	ENSGALT00000041280	KANK3
ENSGALG00000026574	ENSGALT00000043197	POUV
ENSGALG00000009039	ENSGALT00000014712	NPDC1
ENSGALG00000024011	ENSGALT00000040488	Ex-FABP
ENSGALG00000000629	ENSGALT00000000895
ENSGALG00000021688	ENSGALT00000035199	CD320
ENSGALG00000028529	ENSGALT00000014675	PTGDS
ENSGALG00000024004	ENSGALT00000040479	C8G
ENSGALG00000026161	ENSGALT00000043120
ENSGALG00000028044	ENSGALT00000045014	ADMP
ENSGALG00000026844	ENSGALT00000043777
ENSGALG00000000722	ENSGALT00000001022
ENSGALG00000008966	ENSGALT00000014582	FBXW5
ENSGALG00000009014	ENSGALT00000014665	TRAF2
ENSGALG00000009008	ENSGALT00000014657	EDF1
ENSGALG00000008995	ENSGALT00000014630	MAMDC4
ENSGALG00000008995	ENSGALT00000040446	MAMDC4
ENSGALG00000000726	ENSGALT00000001029	ELAVL1
ENSGALG00000000726	ENSGALT00000045717	ELAVL1
ENSGALG00000021242	ENSGALT00000034236	PHPT1
ENSGALG00000000736	ENSGALT00000001052	MATK
ENSGALG00000028823	ENSGALT00000042847	C9orf172
ENSGALG00000008984	ENSGALT00000014614	RABL6
ENSGALG00000008973	ENSGALT00000014597	AMBP
ENSGALG00000013431	ENSGALT00000032299	RAX2
ENSGALG00000027961	ENSGALT00000042673
ENSGALG00000008959	ENSGALT00000014570	EXD3
ENSGALG00000008952	ENSGALT00000014558	noxa1
ENSGALG00000027611	ENSGALT00000045101	MRPL54
ENSGALG00000027177	ENSGALT00000044534	MYH1C
ENSGALG00000000740	ENSGALT00000001057	APBA3
ENSGALG00000008932	ENSGALT00000014516	ENTPD8
ENSGALG00000008936	ENSGALT00000014522
ENSGALG00000021274	ENSGALT00000014517
ENSGALG00000000748	ENSGALT00000001087	TJP3
ENSGALG00000000784	ENSGALT00000001137	PIP5K1C
ENSGALG00000028612	ENSGALT00000001424
ENSGALG00000008920	ENSGALT00000014501	NDOR1
ENSGALG00000013382	ENSGALT00000021830	SCO1
ENSGALG00000028751	ENSGALT00000044936	TMEM220
ENSGALG00000001001	ENSGALT00000001477	MAP2K4
ENSGALG00000008899	ENSGALT00000014472	LRRC26
ENSGALG00000008898	ENSGALT00000040369	GRIN1
ENSGALG00000001021	ENSGALT00000001507	MYOCD
ENSGALG00000001036	ENSGALT00000001534	ELAC2
ENSGALG00000008891	ENSGALT00000014454
ENSGALG00000026090	ENSGALT00000043114
ENSGALG00000001111	ENSGALT00000001676	DNAH9
ENSGALG00000027241	ENSGALT00000042748	TBXA2R
ENSGALG00000023638	ENSGALT00000039388
ENSGALG00000001150	ENSGALT00000001728
ENSGALG00000028029	ENSGALT00000045726	GIPC3
ENSGALG00000029014	ENSGALT00000043389	PIRT
ENSGALG00000001156	ENSGALT00000001736	RNF222
ENSGALG00000001163	ENSGALT00000001753	NDEL1
ENSGALG00000001163	ENSGALT00000034920	NDEL1
ENSGALG00000008886	ENSGALT00000014440	ZNF618
ENSGALG00000001183	ENSGALT00000023397	MYH10
ENSGALG00000026167	ENSGALT00000039333
ENSGALG00000023626	ENSGALT00000039331	NTN1
ENSGALG00000001238	ENSGALT00000001879	STX8
ENSGALG00000027838	ENSGALT00000043407	HMG20B
ENSGALG00000021282	ENSGALT00000034312
ENSGALG00000008881	ENSGALT00000014433	RGS3
ENSGALG00000001244	ENSGALT00000039321
ENSGALG00000001261	ENSGALT00000001914	CFAP52
ENSGALG00000017417	ENSGALT00000028105	USP43
ENSGALG00000001311	ENSGALT00000001996	ARHGAP44
ENSGALG00000001323	ENSGALT00000002016
ENSGALG00000008873	ENSGALT00000040353	POLE3
ENSGALG00000008861	ENSGALT00000014393	BSPRY
ENSGALG00000001335	ENSGALT00000002041	FAM18B1
ENSGALG00000008859	ENSGALT00000014391	WDR31
ENSGALG00000021568	ENSGALT00000034905
ENSGALG00000001348	ENSGALT00000002058	TEKT3
ENSGALG00000026262	ENSGALT00000042696	PMP22
ENSGALG00000023608	ENSGALT00000039286
ENSGALG00000008857	ENSGALT00000014388	PRPF4
ENSGALG00000001375	ENSGALT00000002095	COX10
ENSGALG00000001371	ENSGALT00000002091
ENSGALG00000000795	ENSGALT00000001153	MFSD12
ENSGALG00000001404	ENSGALT00000002133
ENSGALG00000028354	ENSGALT00000043839	METRNL
ENSGALG00000001433	ENSGALT00000002182	B3GNTL1
ENSGALG00000001503	ENSGALT00000002283	TBCD
ENSGALG00000001503	ENSGALT00000039250	TBCD
ENSGALG00000002085	ENSGALT00000003251	CDH1-A
ENSGALG00000002085	ENSGALT00000035693	CDH1-A
ENSGALG00000008844	ENSGALT00000014372	SLC31A1
ENSGALG00000001518	ENSGALT00000002308	ZNF750
ENSGALG00000001531	ENSGALT00000002328	FN3K
ENSGALG00000028979	ENSGALT00000043083	FN3KRP
ENSGALG00000022149	ENSGALT00000035696
ENSGALG00000001545	ENSGALT00000002349	RAB40B
ENSGALG00000017524	ENSGALT00000028221	DOHH
ENSGALG00000026462	ENSGALT00000039384	UNC13A
ENSGALG00000008838	ENSGALT00000014359	FKBP15
ENSGALG00000001563	ENSGALT00000002374	WDR45B
ENSGALG00000001577	ENSGALT00000002396	FOXK2
ENSGALG00000001591	ENSGALT00000002416
ENSGALG00000001603	ENSGALT00000002433	NARF
ENSGALG00000001607	ENSGALT00000002445	C17orf62
ENSGALG00000001612	ENSGALT00000002454	HEXDC
ENSGALG00000001618	ENSGALT00000002469	OGFOD3
ENSGALG00000008819	ENSGALT00000014334	LRSAM1
ENSGALG00000001631	ENSGALT00000002493
ENSGALG00000001656	ENSGALT00000002528	SEPT9
ENSGALG00000001725	ENSGALT00000002646	TNRC6C
ENSGALG00000008806	ENSGALT00000014314	RPL12
ENSGALG00000012984	ENSGALT00000021187	MYO5B
ENSGALG00000001684	ENSGALT00000002576	SEC14L1
ENSGALG00000001740	ENSGALT00000002671	MGAT5B
ENSGALG00000001777	ENSGALT00000002733	MFSD11
ENSGALG00000017357	ENSGALT00000028041	SRSF2
ENSGALG00000001790	ENSGALT00000002759
ENSGALG00000001802	ENSGALT00000002784	JMJD6
ENSGALG00000001805	ENSGALT00000044920	MXRA7
ENSGALG00000001805	ENSGALT00000002789	MXRA7
ENSGALG00000001862	ENSGALT00000002882	ST6GALNAC1
ENSGALG00000001883	ENSGALT00000002918	ST6GALNAC2
ENSGALG00000001886	ENSGALT00000034851
ENSGALG00000001892	ENSGALT00000039145	CYGB
ENSGALG00000001943	ENSGALT00000003008	RHBDF2
ENSGALG00000008798	ENSGALT00000014303	ZMYND19
ENSGALG00000008750	ENSGALT00000014239	DPH7
ENSGALG00000008736	ENSGALT00000040268	PNPLA7
ENSGALG00000001955	ENSGALT00000003024	AANAT
ENSGALG00000001971	ENSGALT00000003062	UBE2O
ENSGALG00000008681	ENSGALT00000014129	NSMF
ENSGALG00000026834	ENSGALT00000045342	PPAP2C
ENSGALG00000023541	ENSGALT00000039121	SPHK1
ENSGALG00000021539	ENSGALT00000002885	PRPSAP1
ENSGALG00000029174	ENSGALT00000043730
ENSGALG00000021318	ENSGALT00000034371
ENSGALG00000008630	ENSGALT00000014066	TPRN
ENSGALG00000008630	ENSGALT00000046003	TPRN
ENSGALG00000008625	ENSGALT00000014053	ANAPC2
ENSGALG00000003238	ENSGALT00000005124	GNA11
ENSGALG00000013378	ENSGALT00000021823
ENSGALG00000002008	ENSGALT00000003128	RNF157
ENSGALG00000008616	ENSGALT00000014039	GTF2H4
ENSGALG00000002050	ENSGALT00000003188	EXOC7
ENSGALG00000008596	ENSGALT00000013998	FAM166A
ENSGALG00000008586	ENSGALT00000013980	TUBB4B
ENSGALG00000023909	ENSGALT00000040222
ENSGALG00000013369	ENSGALT00000021812	NCLN
ENSGALG00000008532	ENSGALT00000013905	COBRA1
ENSGALG00000002074	ENSGALT00000003225
ENSGALG00000027147	ENSGALT00000042764
ENSGALG00000002088	ENSGALT00000002899	GALR2
ENSGALG00000002062	ENSGALT00000003210	SRP68
ENSGALG00000008518	ENSGALT00000013873
ENSGALG00000026716	ENSGALT00000045397	CELF5
ENSGALG00000002108	ENSGALT00000003290
ENSGALG00000027426	ENSGALT00000045160
ENSGALG00000008475	ENSGALT00000013811	ARRDC1
ENSGALG00000012860	ENSGALT00000020974	HSD11B1L
ENSGALG00000028111	ENSGALT00000042845
ENSGALG00000008472	ENSGALT00000013807	EHMT1
ENSGALG00000008472	ENSGALT00000040177	EHMT1
ENSGALG00000008462	ENSGALT00000029434	CDK3
ENSGALG00000002116	ENSGALT00000003305	C18H17ORF106
ENSGALG00000002159	ENSGALT00000003381	ACOX1
ENSGALG00000026847	ENSGALT00000045698	C19orf70
ENSGALG00000013365	ENSGALT00000021807
ENSGALG00000002179	ENSGALT00000003413	FBF1
ENSGALG00000008456	ENSGALT00000040102	S6
ENSGALG00000008456	ENSGALT00000040094	S6
ENSGALG00000001948	ENSGALT00000003015
ENSGALG00000002194	ENSGALT00000003433	MRPL38
ENSGALG00000028301	ENSGALT00000045376	TRIM47
ENSGALG00000002219	ENSGALT00000003475	WBP2
ENSGALG00000002234	ENSGALT00000003497	UNC13D
ENSGALG00000023872	ENSGALT00000040078	FAM129B
ENSGALG00000002278	ENSGALT00000003571	UNK
ENSGALG00000007196	ENSGALT00000011649	STXBP1
ENSGALG00000006310	ENSGALT00000010203	DFNB31
ENSGALG00000025907	ENSGALT00000044229	ZBTB7A
ENSGALG00000001836	ENSGALT00000002839	PIAS4
ENSGALG00000007190	ENSGALT00000011643	ATP6V1G1
ENSGALG00000001830	ENSGALT00000002831	EEF2
ENSGALG00000001830	ENSGALT00000045049	EEF2
ENSGALG00000002286	ENSGALT00000042805	H3F3B
ENSGALG00000027936	ENSGALT00000043181	DAPK3
ENSGALG00000002290	ENSGALT00000003602
ENSGALG00000002389	ENSGALT00000003760	ITGB4
ENSGALG00000002311	ENSGALT00000003634	GALK1
ENSGALG00000025751	ENSGALT00000044647	NMRK2
ENSGALG00000002415	ENSGALT00000003804	SAP30BP
ENSGALG00000002424	ENSGALT00000003814	RECQL5
ENSGALG00000007186	ENSGALT00000011638	C9orf91
ENSGALG00000002427	ENSGALT00000003817	SMIM5
ENSGALG00000002444	ENSGALT00000038966
ENSGALG00000007174	ENSGALT00000040053	ChTL1A
ENSGALG00000007121	ENSGALT00000011536	TNFSF8
ENSGALG00000001812	ENSGALT00000041255	ATCAY
ENSGALG00000007113	ENSGALT00000011523	TNC
ENSGALG00000002719	ENSGALT00000038956	CSNK1D
ENSGALG00000002728	ENSGALT00000004306	SLC16A3
ENSGALG00000002747	ENSGALT00000004336	FASN
ENSGALG00000007079	ENSGALT00000011469	PAPPA
ENSGALG00000021647	ENSGALT00000035097	NRTN
ENSGALG00000001800	ENSGALT00000002780
ENSGALG00000002827	ENSGALT00000004462	GPS1
ENSGALG00000002841	ENSGALT00000004482	RFNG
ENSGALG00000007038	ENSGALT00000011395	ASTN2
ENSGALG00000002849	ENSGALT00000004493	DCXR
ENSGALG00000002859	ENSGALT00000004513	RAC3
ENSGALG00000002877	ENSGALT00000004537	LRRC45
ENSGALG00000002889	ENSGALT00000004555	ASPSCR1
ENSGALG00000002900	ENSGALT00000004579	NOTUM
ENSGALG00000002923	ENSGALT00000004614
ENSGALG00000002932	ENSGALT00000034721	NME2
ENSGALG00000002954	ENSGALT00000004668	MBTD1
ENSGALG00000024381	ENSGALT00000041247
ENSGALG00000002985	ENSGALT00000004723	UTP18
ENSGALG00000002993	ENSGALT00000004742	CA10
ENSGALG00000001773	ENSGALT00000002724	RFX2
ENSGALG00000003011	ENSGALT00000034713	TOM1L1
ENSGALG00000027190	ENSGALT00000043415	COX11
ENSGALG00000003033	ENSGALT00000004800	STXBP4
ENSGALG00000007001	ENSGALT00000011333	TLR4
ENSGALG00000006997	ENSGALT00000011328	BRINP1
ENSGALG00000006987	ENSGALT00000011318
ENSGALG00000006971	ENSGALT00000011292	CDK5RAP2
ENSGALG00000003059	ENSGALT00000004832	HLF
ENSGALG00000003078	ENSGALT00000004865	MMD
ENSGALG00000026465	ENSGALT00000044444	TMEM100
ENSGALG00000001749	ENSGALT00000045836	ACSBG2
ENSGALG00000003099	ENSGALT00000004896	PCTP
ENSGALG00000003105	ENSGALT00000038814	ANKFN1
ENSGALG00000001596	ENSGALT00000002422	MLLT1
ENSGALG00000003110	ENSGALT00000004910
ENSGALG00000003144	ENSGALT00000004971	TRIM25
ENSGALG00000001592	ENSGALT00000002417	ACER1
ENSGALG00000003158	ENSGALT00000004998	COIL
ENSGALG00000001580	ENSGALT00000002401	ANP32B
ENSGALG00000003185	ENSGALT00000005054	SCPEP1
ENSGALG00000023838	ENSGALT00000039989	MEGF9
ENSGALG00000006958	ENSGALT00000011272
ENSGALG00000001571	ENSGALT00000002387	MYO1F
ENSGALG00000003227	ENSGALT00000005109	RAB11FIP4
ENSGALG00000021479	ENSGALT00000034695
ENSGALG00000003260	ENSGALT00000005162	UTP6
ENSGALG00000003277	ENSGALT00000005180	SUZ12
ENSGALG00000003284	ENSGALT00000005193	CRLF3
ENSGALG00000003294	ENSGALT00000005217	ATAD5
ENSGALG00000001544	ENSGALT00000002347	ADAMTS10
ENSGALG00000001486	ENSGALT00000002254	ZAP70
ENSGALG00000003319	ENSGALT00000005258	ADAP2
ENSGALG00000025797	ENSGALT00000043723
ENSGALG00000005099	ENSGALT00000008177	ogchi
ENSGALG00000005095	ENSGALT00000008172	SLC25A25
ENSGALG00000003397	ENSGALT00000005372	RHOT1
ENSGALG00000001440	ENSGALT00000002192	ACTL9
ENSGALG00000003426	ENSGALT00000005419	RHBDL3
ENSGALG00000001414	ENSGALT00000002155	MUC16
ENSGALG00000000803	ENSGALT00000001164
ENSGALG00000000806	ENSGALT00000001168	LINGO3
ENSGALG00000027734	ENSGALT00000045420	NAIF1
ENSGALG00000000810	ENSGALT00000041218	C19orf35
ENSGALG00000003434	ENSGALT00000005437	C17orf75
ENSGALG00000005074	ENSGALT00000008132	FAM102A
ENSGALG00000000812	ENSGALT00000041222	OAZ1
ENSGALG00000000819	ENSGALT00000001193
ENSGALG00000011146	ENSGALT00000018179	RECQL4
ENSGALG00000005066	ENSGALT00000008122	DPM2
ENSGALG00000024368	ENSGALT00000041215	AMH
ENSGALG00000005063	ENSGALT00000008118	ST6GALNAC4
ENSGALG00000000534	ENSGALT00000000738	il-1beta
ENSGALG00000021679	ENSGALT00000001207	SF3A2
ENSGALG00000003454	ENSGALT00000005471	ZNF207
ENSGALG00000029150	ENSGALT00000043760	AK1
ENSGALG00000027537	ENSGALT00000044045
ENSGALG00000005060	ENSGALT00000039898	ENG
ENSGALG00000000835	ENSGALT00000041212	PLEKHJ1
ENSGALG00000024367	ENSGALT00000041210
ENSGALG00000000843	ENSGALT00000001236	DOT1L
ENSGALG00000000996	ENSGALT00000001472	AP3D1
ENSGALG00000003476	ENSGALT00000005503	ERN1
ENSGALG00000005045	ENSGALT00000008092	CDK9
ENSGALG00000005036	ENSGALT00000008075	SH2D3C
ENSGALG00000026424	ENSGALT00000043220	TOR2A
ENSGALG00000004986	ENSGALT00000007990	CERCAM
ENSGALG00000003496	ENSGALT00000034662	TEX2
ENSGALG00000004971	ENSGALT00000007972	URM1
ENSGALG00000003515	ENSGALT00000005557	PECAM1
ENSGALG00000004965	ENSGALT00000007962	SLC27A4
ENSGALG00000010442	ENSGALT00000017003	MOB3A
ENSGALG00000003845	ENSGALT00000006110	MKNK2
ENSGALG00000004927	ENSGALT00000007881	COQ4
ENSGALG00000021461	ENSGALT00000034655	MILR1
ENSGALG00000003520	ENSGALT00000005570	POLG2
ENSGALG00000004920	ENSGALT00000007872	TRUB2
ENSGALG00000001019	ENSGALT00000001502	BTBD2
ENSGALG00000003532	ENSGALT00000005586	DDX5
ENSGALG00000027540	ENSGALT00000040282	CSNK1G2
ENSGALG00000003540	ENSGALT00000005602	CEP95
ENSGALG00000003566	ENSGALT00000005647	SMURF2
ENSGALG00000003584	ENSGALT00000005672	KPNA2
ENSGALG00000004881	ENSGALT00000007792
ENSGALG00000003627	ENSGALT00000005741	BPTF
ENSGALG00000001030	ENSGALT00000001527	SCAMP4
ENSGALG00000001035	ENSGALT00000001533
ENSGALG00000004852	ENSGALT00000007750
ENSGALG00000026816	ENSGALT00000044283	PITPNC1
ENSGALG00000014589	ENSGALT00000023521
ENSGALG00000027152	ENSGALT00000043336
ENSGALG00000018810	ENSGALT00000029695	ABHD17A
ENSGALG00000001043	ENSGALT00000001557	REXO1
ENSGALG00000025950	ENSGALT00000045861
ENSGALG00000004783	ENSGALT00000007637	C17H9ORF16
ENSGALG00000004779	ENSGALT00000007631	PTGES2
ENSGALG00000001084	ENSGALT00000041186
ENSGALG00000004767	ENSGALT00000007603	ODF2
ENSGALG00000028883	ENSGALT00000045650	NOL11
ENSGALG00000004738	ENSGALT00000007546	GLE1
ENSGALG00000003668	ENSGALT00000005813
ENSGALG00000003700	ENSGALT00000005864	PSMD12
ENSGALG00000027346	ENSGALT00000045009	PNPO
ENSGALG00000021439	ENSGALT00000005876
ENSGALG00000004719	ENSGALT00000039770	SPTAN1
ENSGALG00000026393	ENSGALT00000045895	HOXC12
ENSGALG00000028915	ENSGALT00000043724
ENSGALG00000025784	ENSGALT00000042712
ENSGALG00000003900	ENSGALT00000006197	CACNG1
ENSGALG00000028125	ENSGALT00000045133	CACNG4
ENSGALG00000026628	ENSGALT00000043235
ENSGALG00000003943	ENSGALT00000006288	PRKCA
ENSGALG00000003957	ENSGALT00000006308	APOH
ENSGALG00000003975	ENSGALT00000006331
ENSGALG00000028081	ENSGALT00000042998	ONECUT3
ENSGALG00000001093	ENSGALT00000041183	TCF3
ENSGALG00000004021	ENSGALT00000006404	AXIN2
ENSGALG00000024355	ENSGALT00000041173
ENSGALG00000001096	ENSGALT00000001642	UQCR11
ENSGALG00000004060	ENSGALT00000006461	RGS9
ENSGALG00000001101	ENSGALT00000041172	MBD3
ENSGALG00000001108	ENSGALT00000001662	MIER2
ENSGALG00000001121	ENSGALT00000001690	SH3GL1
ENSGALG00000001126	ENSGALT00000001695	CHAF1A
ENSGALG00000028160	ENSGALT00000043081
ENSGALG00000001146	ENSGALT00000001723	UBXN6
ENSGALG00000027068	ENSGALT00000045430
ENSGALG00000028440	ENSGALT00000043824	GNA13
ENSGALG00000004162	ENSGALT00000006617	SLC16A6
ENSGALG00000004193	ENSGALT00000006665	ARSG
ENSGALG00000004215	ENSGALT00000006701	WIPI1
ENSGALG00000001171	ENSGALT00000001774	SEMA6B
ENSGALG00000004237	ENSGALT00000034558	PRKAR1A
ENSGALG00000004183	ENSGALT00000006649	FAM20A
ENSGALG00000021399	ENSGALT00000006909
ENSGALG00000021395	ENSGALT00000034529
ENSGALG00000004333	ENSGALT00000006907	ABCA5
ENSGALG00000004370	ENSGALT00000006971	MAP2K6
ENSGALG00000004376	ENSGALT00000006978	IRK1
ENSGALG00000004386	ENSGALT00000038513	Sox9
ENSGALG00000004413	ENSGALT00000007033	SLC39A11
ENSGALG00000001235	ENSGALT00000001874	ANKRD24
ENSGALG00000001245	ENSGALT00000001890	SIRT6
ENSGALG00000004702	ENSGALT00000007489	WDR34
ENSGALG00000001252	ENSGALT00000001900	CREB3L3
ENSGALG00000001267	ENSGALT00000001934	MAP2K2
ENSGALG00000014755	ENSGALT00000030486	PRSS2
ENSGALG00000004429	ENSGALT00000007053	COG1
ENSGALG00000004701	ENSGALT00000007488	SET
ENSGALG00000026401	ENSGALT00000043735	FAM104A
ENSGALG00000004439	ENSGALT00000007063	ATP5J2
ENSGALG00000004689	ENSGALT00000007470	PKN3
ENSGALG00000004441	ENSGALT00000007066	CPSF4L
ENSGALG00000004464	ENSGALT00000007104	SDK2
ENSGALG00000001465	ENSGALT00000002220	RPL38
ENSGALG00000001317	ENSGALT00000002009
ENSGALG00000028341	ENSGALT00000045496	MADCAM1
ENSGALG00000026780	ENSGALT00000044521	TPGS1
ENSGALG00000024332	ENSGALT00000041135	CDC34
ENSGALG00000018778	ENSGALT00000029664	SLC48A1
ENSGALG00000026626	ENSGALT00000046071	SLC44A2
ENSGALG00000004495	ENSGALT00000007161	DNAI2
ENSGALG00000001328	ENSGALT00000002022	BSG
ENSGALG00000001342	ENSGALT00000002048	HCN2
ENSGALG00000004664	ENSGALT00000007431	ZDHHC12
ENSGALG00000004659	ENSGALT00000007424	ZER1
ENSGALG00000004502	ENSGALT00000007173	KIF19
ENSGALG00000001377	ENSGALT00000002098	POLRMT
ENSGALG00000028223	ENSGALT00000044532
ENSGALG00000001385	ENSGALT00000002107	FGF22
ENSGALG00000023359	ENSGALT00000038481	BTBD17
ENSGALG00000001399	ENSGALT00000002126	RNF126
ENSGALG00000004505	ENSGALT00000007177	CCDC137
ENSGALG00000004583	ENSGALT00000007292	NPLOC4
ENSGALG00000001898	ENSGALT00000043823	MISP
ENSGALG00000004622	ENSGALT00000007359	C17H9ORF114
ENSGALG00000001962	ENSGALT00000003039	PTBP1
ENSGALG00000004604	ENSGALT00000007326	CCBL1
ENSGALG00000027370	ENSGALT00000044981	C18H17orf70
ENSGALG00000028749	ENSGALT00000045981	ACTG1
ENSGALG00000026930	ENSGALT00000045202	BAHCC1
ENSGALG00000004573	ENSGALT00000007279	LRRC8A
ENSGALG00000023735	ENSGALT00000039707
ENSGALG00000026007	ENSGALT00000045347	DOLK
ENSGALG00000027854	ENSGALT00000045503
ENSGALG00000006880	ENSGALT00000011145	SLC38A10
ENSGALG00000006883	ENSGALT00000011151	ENTHD2
ENSGALG00000004635	ENSGALT00000007386
ENSGALG00000004565	ENSGALT00000007266	PHYHD1
ENSGALG00000027715	ENSGALT00000045158
ENSGALG00000006895	ENSGALT00000011168	CEP131
ENSGALG00000004556	ENSGALT00000007251	DOLK
ENSGALG00000004548	ENSGALT00000039668	NUP188
ENSGALG00000026231	ENSGALT00000044479	ARID3A
ENSGALG00000004512	ENSGALT00000007187	SH3GLB2
ENSGALG00000021637	ENSGALT00000035079	WDR18
ENSGALG00000004490	ENSGALT00000007150	FAM73B
ENSGALG00000006915	ENSGALT00000011206	BAIAP2
ENSGALG00000026428	ENSGALT00000044736	CHMP6
ENSGALG00000006938	ENSGALT00000011238	RPTOR
ENSGALG00000006963	ENSGALT00000011280	ENDOV
ENSGALG00000004485	ENSGALT00000007143	DOLPP1
ENSGALG00000004466	ENSGALT00000007108	CRAT
ENSGALG00000026241	ENSGALT00000044002	GRIN3B
ENSGALG00000002029	ENSGALT00000003154	TMEM259
ENSGALG00000006988	ENSGALT00000011319	RNF213
ENSGALG00000007018	ENSGALT00000011353	SLC26A11
ENSGALG00000013978	ENSGALT00000002579	PPP2R4
ENSGALG00000017611	ENSGALT00000028312	METTL11A
ENSGALG00000002453	ENSGALT00000003869	ABCA7
ENSGALG00000004378	ENSGALT00000006983	ASB6
ENSGALG00000028236	ENSGALT00000042831	PRRX2
ENSGALG00000027357	ENSGALT00000044378	PTGES
ENSGALG00000007027	ENSGALT00000011369	SGSH
ENSGALG00000023709	ENSGALT00000006704
ENSGALG00000004180	ENSGALT00000034684	TOR1B
ENSGALG00000004165	ENSGALT00000006623	TOR1A
ENSGALG00000004152	ENSGALT00000006601	C9orf78
ENSGALG00000007042	ENSGALT00000011408	CCDC40
ENSGALG00000007054	ENSGALT00000011427	TBC1D16
ENSGALG00000007063	ENSGALT00000011440	CBX4
ENSGALG00000023338	ENSGALT00000038433	CBX2
ENSGALG00000013743	ENSGALT00000022334	ENPP7
ENSGALG00000004142	ENSGALT00000006585	USP20
ENSGALG00000029123	ENSGALT00000044549	Rbfox3
ENSGALG00000011816	ENSGALT00000019290	ENGASE
ENSGALG00000011822	ENSGALT00000019296	CANT1
ENSGALG00000028462	ENSGALT00000043676	USP36
ENSGALG00000007093	ENSGALT00000011485	CYTH1
ENSGALG00000004088	ENSGALT00000006504	FNBP1
ENSGALG00000024035	ENSGALT00000040552
ENSGALG00000007106	ENSGALT00000011513	DNAH17
ENSGALG00000005127	ENSGALT00000032738	TALDO1
ENSGALG00000005133	ENSGALT00000032737	PDDC1
ENSGALG00000005155	ENSGALT00000008274
ENSGALG00000005159	ENSGALT00000008285	CEND1
ENSGALG00000013188	ENSGALT00000021548	AIP
ENSGALG00000004052	ENSGALT00000006449	GPR107
ENSGALG00000012710	ENSGALT00000020749	NCS1
ENSGALG00000002559	ENSGALT00000023142	HMHA1
ENSGALG00000023689	ENSGALT00000039564	ASS1
ENSGALG00000003941	ENSGALT00000039554	FUBP3
ENSGALG00000002591	ENSGALT00000004080	POLR2E
ENSGALG00000003895	ENSGALT00000006192	PRDM12
ENSGALG00000003887	ENSGALT00000039547	EXOSC2
ENSGALG00000003875	ENSGALT00000006164	ABL
ENSGALG00000003866	ENSGALT00000006154	FIBCD1
ENSGALG00000003852	ENSGALT00000006123	LAMC3
ENSGALG00000014598	ENSGALT00000023534	FNBP4
ENSGALG00000002595	ENSGALT00000035078
ENSGALG00000002672	ENSGALT00000004211	SBNO2
ENSGALG00000028635	ENSGALT00000044788	AIF1L
ENSGALG00000012225	ENSGALT00000019966	CIRBP
ENSGALG00000015203	ENSGALT00000024529
ENSGALG00000014605	ENSGALT00000040682
ENSGALG00000000453	ENSGALT00000000614	NUP160
ENSGALG00000003830	ENSGALT00000006070	NUP214
ENSGALG00000026450	ENSGALT00000043153	PLEKHG3
ENSGALG00000003386	ENSGALT00000005350	SPTB
ENSGALG00000009709	ENSGALT00000015806
ENSGALG00000007181	ENSGALT00000011630	PGS1
ENSGALG00000027822	ENSGALT00000044244
ENSGALG00000009703	ENSGALT00000015797	NDUFS7
ENSGALG00000000109	ENSGALT00000000158	AFMID
ENSGALG00000003789	ENSGALT00000006013	FAM78A
ENSGALG00000018700	ENSGALT00000006004	PPAPDC3
ENSGALG00000003776	ENSGALT00000005992	PRRC2B
ENSGALG00000007191	ENSGALT00000011644	TK1
ENSGALG00000007194	ENSGALT00000038370	TMC6
ENSGALG00000028861	ENSGALT00000046022	GAMT
ENSGALG00000026823	ENSGALT00000044313	GPX2
ENSGALG00000015200	ENSGALT00000024525	DAZAP1
ENSGALG00000015195	ENSGALT00000024514	RPS15
ENSGALG00000003490	ENSGALT00000005519
ENSGALG00000027821	ENSGALT00000046206	APC2
ENSGALG00000007224	ENSGALT00000011691	HGS
ENSGALG00000026384	ENSGALT00000043507	PCSK4
ENSGALG00000003757	ENSGALT00000005964	POMT1
ENSGALG00000028936	ENSGALT00000044316
ENSGALG00000003732	ENSGALT00000005921	UCK1
ENSGALG00000023314	ENSGALT00000038359
ENSGALG00000003516	ENSGALT00000005558	TCIRG1
ENSGALG00000003712	ENSGALT00000005891	RAPGEF1
ENSGALG00000003599	ENSGALT00000005692	TBX10
ENSGALG00000024076	ENSGALT00000005734	FEN1
ENSGALG00000003630	ENSGALT00000005753	C5H11ORF10
ENSGALG00000020522	ENSGALT00000005755	MYRF
ENSGALG00000029167	ENSGALT00000042769	THOP1
ENSGALG00000014067	ENSGALT00000022774	SGTA
ENSGALG00000020582	ENSGALT00000032890	SLC39A3
ENSGALG00000027224	ENSGALT00000042684	MAP1S
ENSGALG00000002928	ENSGALT00000045817	GATAD2A
ENSGALG00000002928	ENSGALT00000035065	GATAD2A
ENSGALG00000011219	ENSGALT00000018294	GIPR
ENSGALG00000013306	ENSGALT00000021732	DAGLA
ENSGALG00000007233	ENSGALT00000011703	P4HB
ENSGALG00000008443	ENSGALT00000013753	ARHGDIA
ENSGALG00000007237	ENSGALT00000011710	ALYREF
ENSGALG00000002969	ENSGALT00000004696	MAU2
ENSGALG00000003683	ENSGALT00000005834	MED27
ENSGALG00000003000	ENSGALT00000004744	SUGP1
ENSGALG00000029015	ENSGALT00000043622	TM6SF2
ENSGALG00000013302	ENSGALT00000021718	SYT7
ENSGALG00000003677	ENSGALT00000005827	NTNG2
ENSGALG00000023308	ENSGALT00000038349	NPB
ENSGALG00000007251	ENSGALT00000011734	PCYT2
ENSGALG00000028850	ENSGALT00000043150	RFXANK
ENSGALG00000003661	ENSGALT00000005801	SETX
ENSGALG00000027375	ENSGALT00000043074	NR2C2AP
ENSGALG00000024418	ENSGALT00000041328
ENSGALG00000013298	ENSGALT00000021713	CPSF7
ENSGALG00000014581	ENSGALT00000023513	MEF2BNB
ENSGALG00000025756	ENSGALT00000043697	TMEM138
ENSGALG00000027242	ENSGALT00000046072	TTF1
ENSGALG00000003545	ENSGALT00000005607	C9orf171
ENSGALG00000003534	ENSGALT00000005588	DDX31
ENSGALG00000028882	ENSGALT00000045690	VWCE
ENSGALG00000005202	ENSGALT00000008352	DDB1
ENSGALG00000025766	ENSGALT00000043209
ENSGALG00000024292	ENSGALT00000041040
ENSGALG00000007286	ENSGALT00000031439	PCYT2
ENSGALG00000025809	ENSGALT00000043772	TMEM161A
ENSGALG00000007296	ENSGALT00000011813	MAFG
ENSGALG00000007300	ENSGALT00000011818
ENSGALG00000026104	ENSGALT00000045320	GTF3C4
ENSGALG00000007305	ENSGALT00000011825	NME1
ENSGALG00000007352	ENSGALT00000011890	SPAG9
ENSGALG00000013404	ENSGALT00000021862	AK8
ENSGALG00000023298	ENSGALT00000038325
ENSGALG00000007367	ENSGALT00000011918	WFIKKN2
ENSGALG00000023297	ENSGALT00000038324
ENSGALG00000026189	ENSGALT00000045234	ANKRD40
ENSGALG00000007386	ENSGALT00000038316	LUC7L3
ENSGALG00000007389	ENSGALT00000011948	ANKRD40
ENSGALG00000007522	ENSGALT00000012164
ENSGALG00000003509	ENSGALT00000005551	C9ORF9
ENSGALG00000007623	ENSGALT00000012332	CACNA1G
ENSGALG00000006857	ENSGALT00000011101	SPATA20
ENSGALG00000003500	ENSGALT00000005537	TSC1
ENSGALG00000023279	ENSGALT00000038280	EPN3
ENSGALG00000003024	ENSGALT00000004779	ARMC6
ENSGALG00000007661	ENSGALT00000012410	MYCBPAP
ENSGALG00000003047	ENSGALT00000004817	SUGP2
ENSGALG00000005771	ENSGALT00000009269
ENSGALG00000024059	ENSGALT00000035255	PGA
ENSGALG00000003058	ENSGALT00000004831
ENSGALG00000003074	ENSGALT00000004856	HOMER3
ENSGALG00000005197	ENSGALT00000008347	VPS37C
ENSGALG00000019768	ENSGALT00000038263	ACSF2
ENSGALG00000019761	ENSGALT00000031388	CHAD
ENSGALG00000003478	ENSGALT00000005506	GFI1B
ENSGALG00000013919	ENSGALT00000022565	PRPF19
ENSGALG00000007673	ENSGALT00000012441	LRRC59
ENSGALG00000003471	ENSGALT00000005497	CEL
ENSGALG00000007676	ENSGALT00000012444	EME1
ENSGALG00000003441	ENSGALT00000039374	GTF3C5
ENSGALG00000005175	ENSGALT00000032735	BAAT
ENSGALG00000003412	ENSGALT00000005397
ENSGALG00000019757	ENSGALT00000031381
ENSGALG00000007702	ENSGALT00000012479	XYLT2
ENSGALG00000005190	ENSGALT00000008339	CCDC86
ENSGALG00000003130	ENSGALT00000004949	DDX49
ENSGALG00000007713	ENSGALT00000012503	CD300A
ENSGALG00000019755	ENSGALT00000031378	CD300L-S1
ENSGALG00000003153	ENSGALT00000004991	COPE
ENSGALG00000027789	ENSGALT00000045244	RAB37
ENSGALG00000003160	ENSGALT00000005000	CERS1
ENSGALG00000005182	ENSGALT00000008326	MRPL16
ENSGALG00000007650	ENSGALT00000012381	SLC9A3R1
ENSGALG00000007723	ENSGALT00000012523	NAT9
ENSGALG00000003161	ENSGALT00000005001	cVg1
ENSGALG00000020514	ENSGALT00000008309	STX3
ENSGALG00000003220	ENSGALT00000005099	UPF1
ENSGALG00000003340	ENSGALT00000005285	GBGT1
ENSGALG00000007747	ENSGALT00000012560	TMEM104
ENSGALG00000003320	ENSGALT00000005259	CCDC180
ENSGALG00000027415	ENSGALT00000044113	GRIN2C
ENSGALG00000007770	ENSGALT00000012609	FADS6
ENSGALG00000007775	ENSGALT00000012615	USH1G
ENSGALG00000007791	ENSGALT00000012634	OTOP2
ENSGALG00000023265	ENSGALT00000038224
ENSGALG00000026800	ENSGALT00000045495	PATL1
ENSGALG00000028214	ENSGALT00000042989	OTOP3
ENSGALG00000007808	ENSGALT00000012666	HID1
ENSGALG00000026295	ENSGALT00000045016	CDR2L
ENSGALG00000007822	ENSGALT00000012698	ICT1
ENSGALG00000026015	ENSGALT00000043105
ENSGALG00000007926	ENSGALT00000012869	ATP5H
ENSGALG00000003210	ENSGALT00000005085	SURF6
ENSGALG00000003204	ENSGALT00000005076	MED22
ENSGALG00000003197	ENSGALT00000039254	RPL7A
ENSGALG00000027392	ENSGALT00000042982	OSBP
ENSGALG00000003187	ENSGALT00000005056	SURF1
ENSGALG00000003181	ENSGALT00000034772	SURF2
ENSGALG00000028265	ENSGALT00000043009	SURF4
ENSGALG00000003175	ENSGALT00000005036	STKLD1
ENSGALG00000026394	ENSGALT00000043830	CORO1B
ENSGALG00000007934	ENSGALT00000012890	KCTD2
ENSGALG00000007955	ENSGALT00000012920	SLC16A5
ENSGALG00000003166	ENSGALT00000005016	REXO4
ENSGALG00000003283	ENSGALT00000005192	COMP
ENSGALG00000003304	ENSGALT00000005236	CRTC1
ENSGALG00000007961	ENSGALT00000012930	ARMC7
ENSGALG00000021620	ENSGALT00000035038	TMEM59L
ENSGALG00000007965	ENSGALT00000012934	HN1
ENSGALG00000007971	ENSGALT00000012943	SUMO2
ENSGALG00000007974	ENSGALT00000012947	NUP85
ENSGALG00000027666	ENSGALT00000044022	TMEM80
ENSGALG00000005089	ENSGALT00000008160	DEAF1
ENSGALG00000003028	ENSGALT00000004792	ADAMTS13
ENSGALG00000005085	ENSGALT00000008156	DRD4
ENSGALG00000005059	ENSGALT00000008112	CDHR5
ENSGALG00000004838	ENSGALT00000040518	BUB1B
ENSGALG00000021619	ENSGALT00000035035	KXD1
ENSGALG00000003357	ENSGALT00000005309	FKBP8
ENSGALG00000020515	ENSGALT00000032739
ENSGALG00000004827	ENSGALT00000007713
ENSGALG00000004792	ENSGALT00000007647	PLCB2
ENSGALG00000003371	ENSGALT00000005330	ELL
ENSGALG00000004744	ENSGALT00000007565	DISP2
ENSGALG00000004706	ENSGALT00000007496	C15ORF23
ENSGALG00000024273	ENSGALT00000040985	PGPEP1
ENSGALG00000026576	ENSGALT00000042742	C17H9ORF7
ENSGALG00000004686	ENSGALT00000007466	IVD
ENSGALG00000002982	ENSGALT00000004719	SLC2A6
ENSGALG00000003385	ENSGALT00000005348	LSM4
ENSGALG00000007992	ENSGALT00000012976	GGA3
ENSGALG00000021520	ENSGALT00000034784	TMEM8C
ENSGALG00000002955	ENSGALT00000004669	ADAMTSL2
ENSGALG00000026390	ENSGALT00000045382	BAHD1
ENSGALG00000004647	ENSGALT00000007402	C5H15ORF57
ENSGALG00000004643	ENSGALT00000007396
ENSGALG00000007999	ENSGALT00000012988	MRPS7
ENSGALG00000026715	ENSGALT00000044481	MIF4GD
ENSGALG00000026179	ENSGALT00000044821	FAM163B
ENSGALG00000027607	ENSGALT00000045518	NDUFS2
ENSGALG00000002926	ENSGALT00000004618	DBH
ENSGALG00000008011	ENSGALT00000013002	SLC25A19
ENSGALG00000027724	ENSGALT00000029662
ENSGALG00000023988	ENSGALT00000040443	RPUSD2
ENSGALG00000008016	ENSGALT00000013008	GRB2
ENSGALG00000004522	ENSGALT00000007198	CASC5
ENSGALG00000008023	ENSGALT00000013018	KIAA0195
ENSGALG00000008034	ENSGALT00000013031	CASKIN2
ENSGALG00000002855	ENSGALT00000004499	SARDH
ENSGALG00000004516	ENSGALT00000032744	RAD51
ENSGALG00000004468	ENSGALT00000007114	RMDN3
ENSGALG00000027863	ENSGALT00000042917	SLC7A5
ENSGALG00000028400	ENSGALT00000044250	GCHFR
ENSGALG00000019736	ENSGALT00000031342	MCHR1
ENSGALG00000003428	ENSGALT00000005424
ENSGALG00000008041	ENSGALT00000013049	TSEN54
ENSGALG00000023982	ENSGALT00000040420	DNAJC17
ENSGALG00000003499	ENSGALT00000005535	MAST3
ENSGALG00000026929	ENSGALT00000043831	CHMP2A
ENSGALG00000004459	ENSGALT00000007097	C15orf62
ENSGALG00000004414	ENSGALT00000007035	LUZP2
ENSGALG00000028893	ENSGALT00000007023	OR5AS1
ENSGALG00000004393	ENSGALT00000007003
ENSGALG00000027778	ENSGALT00000042833
ENSGALG00000008057	ENSGALT00000013074	LLGL2
ENSGALG00000004362	ENSGALT00000006955	MRPL21
ENSGALG00000023245	ENSGALT00000038156
ENSGALG00000014436	ENSGALT00000023315	GPAT2
ENSGALG00000002699	ENSGALT00000004255	VAV2
ENSGALG00000029074	ENSGALT00000044879	ELMOD3
ENSGALG00000014433	ENSGALT00000023312	RETSAT
ENSGALG00000014430	ENSGALT00000023309	CASP17
ENSGALG00000014430	ENSGALT00000044594	CASP17
ENSGALG00000026476	ENSGALT00000043034	TCF7L1
ENSGALG00000022337	ENSGALT00000035915	DBNL
ENSGALG00000028024	ENSGALT00000044035	CAPG
ENSGALG00000004328	ENSGALT00000006901	IGHMBP2
ENSGALG00000002682	ENSGALT00000004226	BRD3
ENSGALG00000004306	ENSGALT00000006859	SYT12
ENSGALG00000002659	ENSGALT00000004189	WDR5
ENSGALG00000004300	ENSGALT00000006852	PTDSS2
ENSGALG00000004280	ENSGALT00000006804	ANO9
ENSGALG00000003527	ENSGALT00000005581	ARRDC2
ENSGALG00000002626	ENSGALT00000004139	RXRA
ENSGALG00000004267	ENSGALT00000006784	SIGIRR
ENSGALG00000004260	ENSGALT00000006774	PKP3
ENSGALG00000024264	ENSGALT00000040966	C19orf45
ENSGALG00000003561	ENSGALT00000005638	PEX11G
ENSGALG00000002546	ENSGALT00000004020	COL5A1
ENSGALG00000027696	ENSGALT00000044959
ENSGALG00000004250	ENSGALT00000006762	B4GALNT4
ENSGALG00000003572	ENSGALT00000005655
ENSGALG00000003579	ENSGALT00000005665	CTK-1
ENSGALG00000004243	ENSGALT00000006748	IFITM3
ENSGALG00000004239	ENSGALT00000006744	IFITM5
ENSGALG00000004234	ENSGALT00000006739	ATHL1
ENSGALG00000004223	ENSGALT00000006721
ENSGALG00000004219	ENSGALT00000040352	PSMD13
ENSGALG00000002515	ENSGALT00000003964	OLFM1
ENSGALG00000002489	ENSGALT00000039025	PPP1R26
ENSGALG00000026303	ENSGALT00000043384	MRPS2
ENSGALG00000002437	ENSGALT00000003844	FAM69B
ENSGALG00000023517	ENSGALT00000039021	AGPAT2
ENSGALG00000013442	ENSGALT00000035907
ENSGALG00000004201	ENSGALT00000006685	SIRT3
ENSGALG00000004191	ENSGALT00000006659	RIC8A
ENSGALG00000004172	ENSGALT00000006633	BET1L
ENSGALG00000004166	ENSGALT00000040323	C5H11ORF2
ENSGALG00000002420	ENSGALT00000003809	EGFL7
ENSGALG00000004153	ENSGALT00000006602	NADSYN1
ENSGALG00000026678	ENSGALT00000045915	SLC27A2
ENSGALG00000028482	ENSGALT00000044243	CCDC65
ENSGALG00000004106	ENSGALT00000006531	DHCR7
ENSGALG00000002375	ENSGALT00000003754	NOTCH1
ENSGALG00000004085	ENSGALT00000006498	ZDHHC13
ENSGALG00000003703	ENSGALT00000005868	USE1
ENSGALG00000003717	ENSGALT00000040896	MYO9B
ENSGALG00000028479	ENSGALT00000044010
ENSGALG00000003742	ENSGALT00000005938	CPAMD8
ENSGALG00000021610	ENSGALT00000035006	F2RL3
ENSGALG00000004044	ENSGALT00000006436	CSRP3
ENSGALG00000003771	ENSGALT00000005982	SIN3B
ENSGALG00000004023	ENSGALT00000006406	E2F8
ENSGALG00000003999	ENSGALT00000040276	NAV2
ENSGALG00000003965	ENSGALT00000006317	DBX1
ENSGALG00000003958	ENSGALT00000006309	PRMT3
ENSGALG00000003908	ENSGALT00000006211	SLC6A5
ENSGALG00000002364	ENSGALT00000003726	SEC16A
ENSGALG00000003778	ENSGALT00000005994	TMEM38A
ENSGALG00000027132	ENSGALT00000045263
ENSGALG00000003794	ENSGALT00000006018	SLC35E1
ENSGALG00000003824	ENSGALT00000006060	CHERP
ENSGALG00000021883	ENSGALT00000035427	C19orf44
ENSGALG00000003914	ENSGALT00000006232	CALR3
ENSGALG00000003777	ENSGALT00000005993	NELL1
ENSGALG00000003748	ENSGALT00000005949	ANO5
ENSGALG00000003692	ENSGALT00000005849	SLC17A6
ENSGALG00000003655	ENSGALT00000005791	GAS2
ENSGALG00000003648	ENSGALT00000032758	SVIP
ENSGALG00000013311	ENSGALT00000021741	ANO3
ENSGALG00000013304	ENSGALT00000021727	SLC5A12
ENSGALG00000013297	ENSGALT00000021712	BBOX1
ENSGALG00000001921	ENSGALT00000002974	SDCCAG3
ENSGALG00000028903	ENSGALT00000045960	NFIC
ENSGALG00000001910	ENSGALT00000002951	SNAPC4
ENSGALG00000021601	ENSGALT00000006230	EPS15L1
ENSGALG00000012194	ENSGALT00000019910	CCDC34
ENSGALG00000012191	ENSGALT00000019904	LGR4
ENSGALG00000012170	ENSGALT00000040172	LIN7B
ENSGALG00000012162	ENSGALT00000019863
ENSGALG00000001889	ENSGALT00000002925	CARD9
ENSGALG00000012160	ENSGALT00000019860	KIF18A
ENSGALG00000012153	ENSGALT00000019847	METTL15
ENSGALG00000007604	ENSGALT00000012298
ENSGALG00000012140	ENSGALT00000019832	FSH
ENSGALG00000012139	ENSGALT00000040146	C5H11ORF46
ENSGALG00000012139	ENSGALT00000019831	C5H11ORF46
ENSGALG00000012136	ENSGALT00000019825	MPPED2
ENSGALG00000012130	ENSGALT00000019818	DNAJC24
ENSGALG00000012128	ENSGALT00000031814	IMMP1L
ENSGALG00000012127	ENSGALT00000019813	ELP4
ENSGALG00000001797	ENSGALT00000002770	GPSM1
ENSGALG00000012123	ENSGALT00000019805	Pax-6
ENSGALG00000012123	ENSGALT00000019804	Pax-6
ENSGALG00000012121	ENSGALT00000040104	RCN1
ENSGALG00000001762	ENSGALT00000002705
ENSGALG00000001758	ENSGALT00000034856	QSOX2
ENSGALG00000012115	ENSGALT00000019788	WT1
ENSGALG00000012109	ENSGALT00000019782	EIF3M
ENSGALG00000012103	ENSGALT00000019767	CCDC73
ENSGALG00000012032	ENSGALT00000019634	PRRG4
ENSGALG00000012030	ENSGALT00000019632	QSER1
ENSGALG00000003928	ENSGALT00000002663	LIM3
ENSGALG00000003939	ENSGALT00000006275	KLF2
ENSGALG00000003959	ENSGALT00000006310	AP1M1
ENSGALG00000003978	ENSGALT00000034980	CIB3
ENSGALG00000001728	ENSGALT00000002652	NACC2
ENSGALG00000001713	ENSGALT00000002629	UBAC1
ENSGALG00000001692	ENSGALT00000002593	CAMSAP1
ENSGALG00000028851	ENSGALT00000044909	RAB8A
ENSGALG00000002563	ENSGALT00000039281	TPM4
ENSGALG00000012027	ENSGALT00000040022	SPON1
ENSGALG00000028923	ENSGALT00000042912	C11orf91
ENSGALG00000012020	ENSGALT00000019616	KIAA1549L
ENSGALG00000012020	ENSGALT00000019615	KIAA1549L
ENSGALG00000001645	ENSGALT00000038919	Segment
ENSGALG00000011695	ENSGALT00000019117	HIPK3
ENSGALG00000011685	ENSGALT00000019104	CSTF3
ENSGALG00000011688	ENSGALT00000019109	TCP11L1
ENSGALG00000011681	ENSGALT00000019095	DEPDC7
ENSGALG00000005265	ENSGALT00000008451	SYT9
ENSGALG00000027184	ENSGALT00000044367	OLFML1
ENSGALG00000005294	ENSGALT00000008490	PPFIBP2
ENSGALG00000005301	ENSGALT00000008489	CYB5R2
ENSGALG00000028787	ENSGALT00000044791
ENSGALG00000004048	ENSGALT00000006443	PTPRS
ENSGALG00000005318	ENSGALT00000008522	OVCH2
ENSGALG00000004091	ENSGALT00000006511	KDM4B
ENSGALG00000004132	ENSGALT00000006575	UHRF1
ENSGALG00000005353	ENSGALT00000039957	FAR1
ENSGALG00000005369	ENSGALT00000008620	BTBD10
ENSGALG00000021553	ENSGALT00000038911	B3GALT4
ENSGALG00000001637	ENSGALT00000002500	PSMD5
ENSGALG00000005378	ENSGALT00000008634	BMAL1
ENSGALG00000001620	ENSGALT00000002476	CUTA
ENSGALG00000012753	ENSGALT00000020812
ENSGALG00000025902	ENSGALT00000042694
ENSGALG00000005415	ENSGALT00000008698	TEAD1
ENSGALG00000005438	ENSGALT00000008731	PARVA
ENSGALG00000001595	ENSGALT00000002421	PHF19
ENSGALG00000004157	ENSGALT00000034950	PLIN3
ENSGALG00000025744	ENSGALT00000044813
ENSGALG00000027944	ENSGALT00000043324
ENSGALG00000005540	ENSGALT00000008888	MICAL2
ENSGALG00000001583	ENSGALT00000002404	TRAF1
ENSGALG00000004200	ENSGALT00000006684	DPP9
ENSGALG00000004252	ENSGALT00000006765
ENSGALG00000005551	ENSGALT00000008904	DKK3
ENSGALG00000005569	ENSGALT00000043792	USP47
ENSGALG00000005569	ENSGALT00000008932	USP47
ENSGALG00000001565	ENSGALT00000002379	C5
ENSGALG00000005584	ENSGALT00000008962	GALNT18
ENSGALG00000005587	ENSGALT00000039859	EIF4G2
ENSGALG00000005587	ENSGALT00000008967	EIF4G2
ENSGALG00000004263	ENSGALT00000006779	C28H19ORF10
ENSGALG00000004266	ENSGALT00000006783	TNFAIP8L1
ENSGALG00000001978	ENSGALT00000003081	MED16
ENSGALG00000005618	ENSGALT00000009016	CTR9
ENSGALG00000005632	ENSGALT00000009037	MRVI1
ENSGALG00000005643	ENSGALT00000009050	LYVE1
ENSGALG00000005645	ENSGALT00000009054	RNF141
ENSGALG00000001998	ENSGALT00000003109	R3HDM4
ENSGALG00000005662	ENSGALT00000009084	AMPD3
ENSGALG00000005666	ENSGALT00000009088	ADM
ENSGALG00000001513	ENSGALT00000002299	CNTRL
ENSGALG00000005716	ENSGALT00000009170	SBF2
ENSGALG00000005750	ENSGALT00000009233	SWAP70
ENSGALG00000005769	ENSGALT00000044761	WEE1
ENSGALG00000005769	ENSGALT00000009266	WEE1
ENSGALG00000005787	ENSGALT00000009297	ZNF143
ENSGALG00000005807	ENSGALT00000009326	IPO7
ENSGALG00000005815	ENSGALT00000009336	TMEM41B
ENSGALG00000005840	ENSGALT00000009381	DENND5A
ENSGALG00000005892	ENSGALT00000009480	SCUBE2
ENSGALG00000001474	ENSGALT00000002236	RAB14
ENSGALG00000005903	ENSGALT00000009496	NRIP3
ENSGALG00000005908	ENSGALT00000009504	TMEM9B
ENSGALG00000000915	ENSGALT00000001344
ENSGALG00000005915	ENSGALT00000009513	C11orf16
ENSGALG00000001446	ENSGALT00000002199	GSN
ENSGALG00000020510	ENSGALT00000032726
ENSGALG00000005927	ENSGALT00000009535
ENSGALG00000005948	ENSGALT00000009566	RPL27A
ENSGALG00000001434	ENSGALT00000034894	STOM
ENSGALG00000001419	ENSGALT00000002162	DAB2IP
ENSGALG00000005958	ENSGALT00000009581	TRIM66
ENSGALG00000005967	ENSGALT00000009595
ENSGALG00000005971	ENSGALT00000009600	RIC3
ENSGALG00000005986	ENSGALT00000009626	TUB
ENSGALG00000005998	ENSGALT00000009649	RRAS2
ENSGALG00000006015	ENSGALT00000009679	COPB1
ENSGALG00000001389	ENSGALT00000002114	TTLL11
ENSGALG00000028737	ENSGALT00000046048
ENSGALG00000023464	ENSGALT00000038825
ENSGALG00000001355	ENSGALT00000034898	NDUFA8
ENSGALG00000001352	ENSGALT00000002068	MORN5
ENSGALG00000001347	ENSGALT00000002057	LHX6
ENSGALG00000006022	ENSGALT00000009695	PSMA1
ENSGALG00000028167	ENSGALT00000044500	RBM18
ENSGALG00000001333	ENSGALT00000002038	MRRF
ENSGALG00000001314	ENSGALT00000034903	PTGS1
ENSGALG00000001275	ENSGALT00000001946	PDCL
ENSGALG00000006035	ENSGALT00000039611	PDE3B
ENSGALG00000001253	ENSGALT00000001902	RC3H2
ENSGALG00000006050	ENSGALT00000009745	CYP2R1
ENSGALG00000006054	ENSGALT00000009761	CALCA
ENSGALG00000006054	ENSGALT00000009762	CALCA
ENSGALG00000006059	ENSGALT00000043954	INSC
ENSGALG00000006074	ENSGALT00000009804	SOX6
ENSGALG00000006077	ENSGALT00000009809	C5H11ORF58
ENSGALG00000006090	ENSGALT00000009825	PLEKHA7
ENSGALG00000006096	ENSGALT00000009835	RPS13
ENSGALG00000006121	ENSGALT00000009877	PIK3C2A
ENSGALG00000021512	ENSGALT00000040558
ENSGALG00000000771	ENSGALT00000001117	PLA2G15
ENSGALG00000001225	ENSGALT00000001858	RABGAP1
ENSGALG00000000780	ENSGALT00000001131	SMPD3
ENSGALG00000000800	ENSGALT00000001159	PRMT7
ENSGALG00000000804	ENSGALT00000001165	SLC7A6OS
ENSGALG00000000860	ENSGALT00000001259	SLC7A6
ENSGALG00000000874	ENSGALT00000001288	NDRG4
ENSGALG00000006147	ENSGALT00000039572	NUCB2
ENSGALG00000000880	ENSGALT00000001294	GINS3
ENSGALG00000020505	ENSGALT00000032718	KCNJ11
ENSGALG00000006172	ENSGALT00000009964	ABCC8
ENSGALG00000006192	ENSGALT00000009990	USH1C
ENSGALG00000000886	ENSGALT00000001300	CCDC113
ENSGALG00000001187	ENSGALT00000001802	STRBP
ENSGALG00000000889	ENSGALT00000001304	CSNK2A2
ENSGALG00000001169	ENSGALT00000038754	CRB2
ENSGALG00000000898	ENSGALT00000001320	C11H16ORF80
ENSGALG00000001007	ENSGALT00000001489	MMP15
ENSGALG00000001157	ENSGALT00000001740	DENND1A
ENSGALG00000000904	ENSGALT00000044152	USB1
ENSGALG00000000904	ENSGALT00000001326	USB1
ENSGALG00000006208	ENSGALT00000010023	OTOG
ENSGALG00000001011	ENSGALT00000001493	CNGB1
ENSGALG00000001124	ENSGALT00000001693	LHX2
ENSGALG00000001118	ENSGALT00000001687	NEK6
ENSGALG00000001103	ENSGALT00000001657	PSMB7
ENSGALG00000001103	ENSGALT00000038720	PSMB7
ENSGALG00000001020	ENSGALT00000001503	KIFC3
ENSGALG00000001094	ENSGALT00000001639	ADGRD2
ENSGALG00000001080	ENSGALT00000001616	NR5A1
ENSGALG00000028696	ENSGALT00000043205	FTD
ENSGALG00000006216	ENSGALT00000039473	MYOD1
ENSGALG00000006220	ENSGALT00000010037	KCNC1
ENSGALG00000006231	ENSGALT00000010072	SERGEF
ENSGALG00000001073	ENSGALT00000001607	NR6A1
ENSGALG00000006236	ENSGALT00000010084	TPH1
ENSGALG00000026111	ENSGALT00000045705	SAAL1
ENSGALG00000001041	ENSGALT00000040450	KATNB1
ENSGALG00000001065	ENSGALT00000001593	DRC7
ENSGALG00000027716	ENSGALT00000010127
ENSGALG00000001048	ENSGALT00000001570	OLFML2A
ENSGALG00000001069	ENSGALT00000040439	ZPD
ENSGALG00000006266	ENSGALT00000010128	HPS5
ENSGALG00000021490	ENSGALT00000001624	ADGRG3
ENSGALG00000001039	ENSGALT00000038698	RPL35
ENSGALG00000001037	ENSGALT00000001535	SCAI
ENSGALG00000001085	ENSGALT00000040435	ADGRG1
ENSGALG00000001149	ENSGALT00000001727	ADGRG5
ENSGALG00000013563	ENSGALT00000022076	CCDC102A
ENSGALG00000001025	ENSGALT00000001514	GOLGA1
ENSGALG00000006281	ENSGALT00000010146	GTF2H1
ENSGALG00000006300	ENSGALT00000039415	LDHA
ENSGALG00000001168	ENSGALT00000001768	POLR2C
ENSGALG00000001014	ENSGALT00000001496	ARPC5L
ENSGALG00000001013	ENSGALT00000001495	PPP6C
ENSGALG00000001002	ENSGALT00000001479	RABEPK
ENSGALG00000001000	ENSGALT00000001476	HSPA5
ENSGALG00000000993	ENSGALT00000001466	GAPVD1
ENSGALG00000006312	ENSGALT00000010207	TSG101
ENSGALG00000001184	ENSGALT00000001797	COQ9
ENSGALG00000006342	ENSGALT00000010251	UEVLD
ENSGALG00000006355	ENSGALT00000010272	SPTY2D1
ENSGALG00000006358	ENSGALT00000010276	TMEM86A
ENSGALG00000000977	ENSGALT00000001443	MAPKAP1
ENSGALG00000006368	ENSGALT00000010293	PTPN5
ENSGALG00000000972	ENSGALT00000001436	PBX3
ENSGALG00000000950	ENSGALT00000001402	MVB12B
ENSGALG00000000936	ENSGALT00000001376	LMX1B
ENSGALG00000006382	ENSGALT00000010309	PTPRJ
ENSGALG00000006382	ENSGALT00000045335	PTPRJ
ENSGALG00000000934	ENSGALT00000001372	ZBTB43
ENSGALG00000000906	ENSGALT00000001330	RALGPS1
ENSGALG00000001194	ENSGALT00000001810	CIAPIN1
ENSGALG00000006401	ENSGALT00000010333	OSBPL5
ENSGALG00000006407	ENSGALT00000010345
ENSGALG00000006427	ENSGALT00000010375	CARS
ENSGALG00000006427	ENSGALT00000010376	CARS
ENSGALG00000006446	ENSGALT00000010401	NAP1L4
ENSGALG00000006454	ENSGALT00000010421	SLC22A18
ENSGALG00000001201	ENSGALT00000040402	GFOD2
ENSGALG00000006472	ENSGALT00000039320	KCNQ1
ENSGALG00000001204	ENSGALT00000001823	ENKD1
ENSGALG00000001214	ENSGALT00000001842	PARD6A
ENSGALG00000001220	ENSGALT00000001852	HERPUD1
ENSGALG00000000927	ENSGALT00000001362	ANGPTL2
ENSGALG00000006521	ENSGALT00000010536	TRPM5
ENSGALG00000000864	ENSGALT00000001266	FBXW2
ENSGALG00000000864	ENSGALT00000042698	FBXW2
ENSGALG00000000853	ENSGALT00000001251	SLC2A8
ENSGALG00000000847	ENSGALT00000038633	GARNL3
ENSGALG00000001234	ENSGALT00000001871	CETP
ENSGALG00000001256	ENSGALT00000001908	NLRC5
ENSGALG00000001316	ENSGALT00000002007	CPNE2
ENSGALG00000006530	ENSGALT00000010554	TSSC4
ENSGALG00000021473	ENSGALT00000001798	FAM192A
ENSGALG00000001350	ENSGALT00000002065	RSPRY1
ENSGALG00000006546	ENSGALT00000010574	TAPA1
ENSGALG00000025933	ENSGALT00000043709	ARL2BP
ENSGALG00000001391	ENSGALT00000002116	PLLP
ENSGALG00000026663	ENSGALT00000043370	CX3CL1
ENSGALG00000024466	ENSGALT00000041379
ENSGALG00000001439	ENSGALT00000002191	RANBP10
ENSGALG00000006550	ENSGALT00000010578	TSPAN32
ENSGALG00000001533	ENSGALT00000002330	TSNAXIP1
ENSGALG00000028900	ENSGALT00000043964	CENPT
ENSGALG00000001602	ENSGALT00000002429	NUTF2
ENSGALG00000001636	ENSGALT00000002498	EDC4
ENSGALG00000006551	ENSGALT00000010580	tyrosine
ENSGALG00000001647	ENSGALT00000002514	PSKH1
ENSGALG00000001702	ENSGALT00000002614	EXOC3L1
ENSGALG00000001722	ENSGALT00000002641	E2F4
ENSGALG00000006552	ENSGALT00000010581	INS
ENSGALG00000006555	ENSGALT00000010584	IGF2
ENSGALG00000006561	ENSGALT00000010592	MRPL23
ENSGALG00000006572	ENSGALT00000010620	TNNT3
ENSGALG00000001759	ENSGALT00000002702	ELMO3
ENSGALG00000001779	ENSGALT00000002737	KIAA0895L
ENSGALG00000028928	ENSGALT00000043822	LCAT
ENSGALG00000023572	ENSGALT00000039194	PRR33
ENSGALG00000006583	ENSGALT00000010632	LSP1
ENSGALG00000006583	ENSGALT00000039184	LSP1
ENSGALG00000021451	ENSGALT00000001061
ENSGALG00000006591	ENSGALT00000010641	TNNI2
ENSGALG00000006602	ENSGALT00000010657	SYT8
ENSGALG00000006608	ENSGALT00000010667
ENSGALG00000006613	ENSGALT00000010676	CTSD
ENSGALG00000020497	ENSGALT00000032701	IFITM10
ENSGALG00000021450	ENSGALT00000001064
ENSGALG00000001791	ENSGALT00000002760
ENSGALG00000006647	ENSGALT00000010751	DUSP8
ENSGALG00000006659	ENSGALT00000010774	MOB2
ENSGALG00000006681	ENSGALT00000043974	BRSK2
ENSGALG00000006681	ENSGALT00000010803	BRSK2
ENSGALG00000006697	ENSGALT00000010823	TOLLIP
ENSGALG00000006740	ENSGALT00000010867
ENSGALG00000001809	ENSGALT00000002797	FAM65A
ENSGALG00000001817	ENSGALT00000002811	CTCF
ENSGALG00000021442	ENSGALT00000034617	RLTPR
ENSGALG00000006717	ENSGALT00000010866
ENSGALG00000006744	ENSGALT00000010869
ENSGALG00000021440	ENSGALT00000034614	ACD
ENSGALG00000001824	ENSGALT00000002818
ENSGALG00000027276	ENSGALT00000043113
ENSGALG00000020492	ENSGALT00000032694	MUC6
ENSGALG00000001965	ENSGALT00000003047	AARS
ENSGALG00000027183	ENSGALT00000046077
ENSGALG00000028747	ENSGALT00000043495	PREB
ENSGALG00000001979	ENSGALT00000003083	FBLN7
ENSGALG00000002091	ENSGALT00000003262	ZDHHC1
ENSGALG00000006799	ENSGALT00000010998	AP2A2
ENSGALG00000002103	ENSGALT00000003282	TPPP3
ENSGALG00000002109	ENSGALT00000003293	KCTD19
ENSGALG00000023898	ENSGALT00000040176	PLEKHG4
ENSGALG00000007867	ENSGALT00000012774
ENSGALG00000002198	ENSGALT00000003437	FHOD1
ENSGALG00000002237	ENSGALT00000003500
ENSGALG00000002244	ENSGALT00000003511	AGRP
ENSGALG00000026043	ENSGALT00000045914
ENSGALG00000002247	ENSGALT00000003518
ENSGALG00000002301	ENSGALT00000003619	CNOT1
ENSGALG00000002313	ENSGALT00000003637	SLC38A7
ENSGALG00000002321	ENSGALT00000003653	GOT2
ENSGALG00000026903	ENSGALT00000042987	CALB2
ENSGALG00000006830	ENSGALT00000011039	CHID1
ENSGALG00000002351	ENSGALT00000003711	PNP
ENSGALG00000006837	ENSGALT00000011062	TSPAN4
ENSGALG00000002407	ENSGALT00000003789	HYDIN
ENSGALG00000002458	ENSGALT00000003878	VAC14
ENSGALG00000006841	ENSGALT00000039057	POLR2L
ENSGALG00000006856	ENSGALT00000039051	CD151
ENSGALG00000006862	ENSGALT00000011108
ENSGALG00000002467	ENSGALT00000003894	MTSS1L
ENSGALG00000006868	ENSGALT00000032690	CRACR2B
ENSGALG00000014569	ENSGALT00000023495	PNPLA2
ENSGALG00000028466	ENSGALT00000043296	IL34
ENSGALG00000014309	ENSGALT00000023132	RPLP2
ENSGALG00000002531	ENSGALT00000003987	SF3B3
ENSGALG00000002531	ENSGALT00000040057	SF3B3
ENSGALG00000014239	ENSGALT00000023028	PIDD1
ENSGALG00000002603	ENSGALT00000004100	COG4
ENSGALG00000014295	ENSGALT00000000411	SLC25A22
ENSGALG00000014313	ENSGALT00000023137
ENSGALG00000023516	ENSGALT00000039018	PHRF1
ENSGALG00000002648	ENSGALT00000004174	FUK
ENSGALG00000026992	ENSGALT00000044462	SMARCA4
ENSGALG00000006873	ENSGALT00000011134	RASSF7
ENSGALG00000006879	ENSGALT00000011144	LRRC56
ENSGALG00000006885	ENSGALT00000011154	H-RAS
ENSGALG00000006897	ENSGALT00000020386
ENSGALG00000002690	ENSGALT00000004241	PDPR
ENSGALG00000002745	ENSGALT00000004326	GLG1
ENSGALG00000006904	ENSGALT00000011181	RNH1
ENSGALG00000002755	ENSGALT00000004353	RFWD3
ENSGALG00000002766	ENSGALT00000004369	MLKL
ENSGALG00000006917	ENSGALT00000011211	CHKA
ENSGALG00000002775	ENSGALT00000004382	FA2H
ENSGALG00000002798	ENSGALT00000004428	WDR59
ENSGALG00000014152	ENSGALT00000022893	SUV420H1
ENSGALG00000000038	ENSGALT00000000051
ENSGALG00000027006	ENSGALT00000045921	AP1M2
ENSGALG00000026046	ENSGALT00000045624
ENSGALG00000026046	ENSGALT00000042976
ENSGALG00000026046	ENSGALT00000044468
ENSGALG00000027503	ENSGALT00000042848
ENSGALG00000009220	ENSGALT00000015007
ENSGALG00000020488	ENSGALT00000032685	C11orf24
ENSGALG00000024408	ENSGALT00000015005
ENSGALG00000006998	ENSGALT00000011330	LRP5
ENSGALG00000006998	ENSGALT00000011329	LRP5
ENSGALG00000024405	ENSGALT00000041301
ENSGALG00000028894	ENSGALT00000044562
ENSGALG00000007037	ENSGALT00000032683	PPP6R3
ENSGALG00000027106	ENSGALT00000014841
ENSGALG00000007047	ENSGALT00000044334	GAL
ENSGALG00000007047	ENSGALT00000011418	GAL
ENSGALG00000028926	ENSGALT00000044789	MTL5
ENSGALG00000009118	ENSGALT00000014844	PIT54
ENSGALG00000026051	ENSGALT00000014886
ENSGALG00000007077	ENSGALT00000011466	CPT1A
ENSGALG00000027642	ENSGALT00000014871
ENSGALG00000020486	ENSGALT00000038931
ENSGALG00000020485	ENSGALT00000032681
ENSGALG00000028291	ENSGALT00000044645	BCAR1
ENSGALG00000009103	ENSGALT00000014816
ENSGALG00000007127	ENSGALT00000011547	FADS1
ENSGALG00000007178	ENSGALT00000011621	FADS2
ENSGALG00000002853	ENSGALT00000004497	CFDP1
ENSGALG00000007203	ENSGALT00000011657	RAB3IL1
ENSGALG00000002861	ENSGALT00000004515	TMEM170A
ENSGALG00000007217	ENSGALT00000011683	BEST1
ENSGALG00000002957	ENSGALT00000004672	SLC12A3
ENSGALG00000027253	ENSGALT00000045707	SBK3
ENSGALG00000028182	ENSGALT00000045571
ENSGALG00000029178	ENSGALT00000044434	ZNF628
ENSGALG00000007220	ENSGALT00000011687	FTH1
ENSGALG00000010831	ENSGALT00000011767
ENSGALG00000027074	ENSGALT00000044824	CD244
ENSGALG00000028071	ENSGALT00000044455
ENSGALG00000010835	ENSGALT00000017615	DTX4
ENSGALG00000026207	ENSGALT00000043216	CNTF
ENSGALG00000007287	ENSGALT00000038810	ZFP91
ENSGALG00000003010	ENSGALT00000004754	NUP93
ENSGALG00000020482	ENSGALT00000032676	LPXN
ENSGALG00000007330	ENSGALT00000011857	CTNND1
ENSGALG00000027694	ENSGALT00000044732
ENSGALG00000014150	ENSGALT00000022891	FCGBP
ENSGALG00000007341	ENSGALT00000011877	MED19
ENSGALG00000007362	ENSGALT00000038763	ZDHHC5
ENSGALG00000007370	ENSGALT00000011921	CLP1
ENSGALG00000014616	ENSGALT00000023565	MT1
ENSGALG00000003043	ENSGALT00000004813	BBS2
ENSGALG00000023441	ENSGALT00000038761	RTN4RL2
ENSGALG00000020479	ENSGALT00000032673
ENSGALG00000003071	ENSGALT00000004848	OGFOD1
ENSGALG00000007520	ENSGALT00000012159	SSRP1
ENSGALG00000027524	ENSGALT00000045337	TNKS1BP1
ENSGALG00000003084	ENSGALT00000004875	NUDT21
ENSGALG00000007525	ENSGALT00000012179
ENSGALG00000007525	ENSGALT00000012172
ENSGALG00000007537	ENSGALT00000012189	INCENP
ENSGALG00000007550	ENSGALT00000012208	TPCN2
ENSGALG00000007555	ENSGALT00000012217	CCND1
ENSGALG00000007556	ENSGALT00000012218	ORAOV1
ENSGALG00000028376	ENSGALT00000045949	Fgf19
ENSGALG00000007562	ENSGALT00000012228	FGF4
ENSGALG00000026853	ENSGALT00000046197	FGF3
ENSGALG00000007617	ENSGALT00000012318	ANO1
ENSGALG00000007625	ENSGALT00000012340	FADD
ENSGALG00000007672	ENSGALT00000012438	PPFIA1
ENSGALG00000007700	ENSGALT00000012477	CTTN
ENSGALG00000003107	ENSGALT00000004906	AMFR
ENSGALG00000025832	ENSGALT00000042812
ENSGALG00000026662	ENSGALT00000044782	SYDE1
ENSGALG00000007719	ENSGALT00000012514	SHANK2
ENSGALG00000029030	ENSGALT00000043693	RASAL3
ENSGALG00000003163	ENSGALT00000005006	GNAO1
ENSGALG00000013559	ENSGALT00000022069	AKAP8L
ENSGALG00000003169	ENSGALT00000005022	CBFB
ENSGALG00000003183	ENSGALT00000005051	C11H16ORF70
ENSGALG00000003195	ENSGALT00000005064	TRADD
ENSGALG00000003201	ENSGALT00000005070	FBXL8
ENSGALG00000003224	ENSGALT00000005105	HSF4
ENSGALG00000003258	ENSGALT00000005159	DNAAF1
ENSGALG00000003273	ENSGALT00000005176	HSDL1
ENSGALG00000003273	ENSGALT00000044194	HSDL1
ENSGALG00000003293	ENSGALT00000005216	MBTPS1
ENSGALG00000014620	ENSGALT00000023569
ENSGALG00000021487	ENSGALT00000012655
ENSGALG00000006619	ENSGALT00000010684	FBXO3
ENSGALG00000003309	ENSGALT00000005243	NECAB2
ENSGALG00000003323	ENSGALT00000005262	OSGIN1
ENSGALG00000021325	ENSGALT00000034389
ENSGALG00000021324	ENSGALT00000034387
ENSGALG00000003374	ENSGALT00000005333	ESRP2
ENSGALG00000028582	ENSGALT00000043955	LMO2
ENSGALG00000003396	ENSGALT00000005367	NFATC3
ENSGALG00000013532	ENSGALT00000022035	CAPRIN1
ENSGALG00000014573	ENSGALT00000023500	NAT10
ENSGALG00000003407	ENSGALT00000005388	DUS2
ENSGALG00000003415	ENSGALT00000005401	DDX28
ENSGALG00000003425	ENSGALT00000005414
ENSGALG00000003433	ENSGALT00000005435
ENSGALG00000021316	ENSGALT00000005597	SLC12A4
ENSGALG00000011609	ENSGALT00000018959	ABTB2
ENSGALG00000014471	ENSGALT00000023364	CAT
ENSGALG00000007811	ENSGALT00000012671	ELF5
ENSGALG00000007817	ENSGALT00000012687	EHF
ENSGALG00000007829	ENSGALT00000012705	APIP
ENSGALG00000007842	ENSGALT00000038621	PDHX
ENSGALG00000007849	ENSGALT00000012746	CD44
ENSGALG00000023393	ENSGALT00000038609
ENSGALG00000007871	ENSGALT00000038593	SLC1A2
ENSGALG00000007886	ENSGALT00000012805	PAMR1
ENSGALG00000007895	ENSGALT00000012820	LDLRAD3
ENSGALG00000007903	ENSGALT00000012829	COMMD9
ENSGALG00000007920	ENSGALT00000012861	PRR5L
ENSGALG00000007932	ENSGALT00000012888	TRAF6
ENSGALG00000007940	ENSGALT00000012898	RAG2
ENSGALG00000007941	ENSGALT00000012899	C11orf74
ENSGALG00000027667	ENSGALT00000042672
ENSGALG00000007977	ENSGALT00000012953	API5
ENSGALG00000007957	ENSGALT00000012924	TTC17
ENSGALG00000003560	ENSGALT00000005637	SLC6A2
ENSGALG00000003574	ENSGALT00000005659	LPCAT2
ENSGALG00000026349	ENSGALT00000045319	HSD17B12
ENSGALG00000003580	ENSGALT00000005666	MMP2
ENSGALG00000003583	ENSGALT00000005671
ENSGALG00000023738	ENSGALT00000030986	IRX6
ENSGALG00000003591	ENSGALT00000005680	FTO
ENSGALG00000003602	ENSGALT00000039713	RPGRIP1L
ENSGALG00000003620	ENSGALT00000005731	AKTIP
ENSGALG00000023731	ENSGALT00000039691
ENSGALG00000003663	ENSGALT00000039692	RBL2
ENSGALG00000007988	ENSGALT00000012966	ALKBH3
ENSGALG00000003719	ENSGALT00000005902	CHD9
ENSGALG00000003737	ENSGALT00000005929	TOX3
ENSGALG00000007997	ENSGALT00000012985
ENSGALG00000003739	ENSGALT00000005933	SALL1
ENSGALG00000003753	ENSGALT00000016123	CYLD
ENSGALG00000023724	ENSGALT00000039670	SNX20
ENSGALG00000021260	ENSGALT00000034267
ENSGALG00000003767	ENSGALT00000005977	NKD1
ENSGALG00000003786	ENSGALT00000006006	BRD7
ENSGALG00000008000	ENSGALT00000013011	EXT2
ENSGALG00000025875	ENSGALT00000044482	Alx-4
ENSGALG00000023375	ENSGALT00000038547
ENSGALG00000008044	ENSGALT00000013052	CD82
ENSGALG00000014072	ENSGALT00000022785	TSPAN18
ENSGALG00000014069	ENSGALT00000030003	TP53I11
ENSGALG00000008047	ENSGALT00000013058
ENSGALG00000003837	ENSGALT00000006090	ADCY7
ENSGALG00000008053	ENSGALT00000013067	PRDM11
ENSGALG00000008055	ENSGALT00000013070	SYT13
ENSGALG00000008061	ENSGALT00000013089
ENSGALG00000008078	ENSGALT00000038529	FUT8
ENSGALG00000003874	ENSGALT00000039629	HEATR3
ENSGALG00000028710	ENSGALT00000046151	FAM180B
ENSGALG00000008084	ENSGALT00000013121	NDUFS3
ENSGALG00000023704	ENSGALT00000039626
ENSGALG00000003891	ENSGALT00000006188	ZNF423
ENSGALG00000003894	ENSGALT00000006191	CBLN1
ENSGALG00000003907	ENSGALT00000006207	N4BP1
ENSGALG00000008089	ENSGALT00000013128	KBTBD4
ENSGALG00000003916	ENSGALT00000006236	SIAH1
ENSGALG00000008091	ENSGALT00000013133	PTPMT1
ENSGALG00000003942	ENSGALT00000006283	LONP2
ENSGALG00000008097	ENSGALT00000013143	CELF1
ENSGALG00000004004	ENSGALT00000042911	PHKB
ENSGALG00000004004	ENSGALT00000006378	PHKB
ENSGALG00000008100	ENSGALT00000013147	RAPSN
ENSGALG00000008108	ENSGALT00000038503	PSMC3
ENSGALG00000004049	ENSGALT00000006444	ITFG1
ENSGALG00000028327	ENSGALT00000042762	TMEM178A
ENSGALG00000008122	ENSGALT00000013183	SLC39A13
ENSGALG00000008127	ENSGALT00000013191	SPI1
ENSGALG00000004071	ENSGALT00000006474	NETO2
ENSGALG00000008148	ENSGALT00000032650	MYBPC3
ENSGALG00000004115	ENSGALT00000006542	DNAJA2
ENSGALG00000021225	ENSGALT00000034194
ENSGALG00000004158	ENSGALT00000006611	GPT2
ENSGALG00000017363	ENSGALT00000028047	C11H16ORF87
ENSGALG00000008181	ENSGALT00000013318	MADD
ENSGALG00000008202	ENSGALT00000013356	LXR
ENSGALG00000004334	ENSGALT00000006871	MYLK3
ENSGALG00000008211	ENSGALT00000013368	ACP2
ENSGALG00000008218	ENSGALT00000013377	DDB2
ENSGALG00000027308	ENSGALT00000045986	LRP1
ENSGALG00000004342	ENSGALT00000006929	ORC6
ENSGALG00000008231	ENSGALT00000013396	PACSIN3
ENSGALG00000008247	ENSGALT00000013425	ARFGAP2
ENSGALG00000004375	ENSGALT00000006976	VPS35
ENSGALG00000004428	ENSGALT00000007052
ENSGALG00000004444	ENSGALT00000007069	SHCBP1
ENSGALG00000025819	ENSGALT00000044199	[2Fe-2S]
ENSGALG00000023673	ENSGALT00000039493	POP4
ENSGALG00000023673	ENSGALT00000043781	POP4
ENSGALG00000008255	ENSGALT00000013436	C11orf49
ENSGALG00000004480	ENSGALT00000007136	C11H19ORF12
ENSGALG00000004489	ENSGALT00000007149
ENSGALG00000008292	ENSGALT00000013501	LRP4
ENSGALG00000004494	ENSGALT00000007159	CCNE1
ENSGALG00000008325	ENSGALT00000013551	CKAP5
ENSGALG00000008325	ENSGALT00000045835	CKAP5
ENSGALG00000004506	ENSGALT00000007178	URI1
ENSGALG00000008332	ENSGALT00000013559	F2
ENSGALG00000008347	ENSGALT00000013587	ATG13
ENSGALG00000004510	ENSGALT00000034103	ZNF536
ENSGALG00000004528	ENSGALT00000007212	TSHZ3
ENSGALG00000004532	ENSGALT00000007217	ZNF507
ENSGALG00000004559	ENSGALT00000007256	DPY19L3
ENSGALG00000008354	ENSGALT00000013605	HARBI1
ENSGALG00000004630	ENSGALT00000007377
ENSGALG00000008358	ENSGALT00000038392	AMBRA1
ENSGALG00000008367	ENSGALT00000013622	MDK
ENSGALG00000008380	ENSGALT00000038374	DGKZ
ENSGALG00000008393	ENSGALT00000013673	CREB3L1
ENSGALG00000004671	ENSGALT00000007444	ANKRD27
ENSGALG00000023650	ENSGALT00000039427	NUDT19
ENSGALG00000004704	ENSGALT00000007492	TDRD12
ENSGALG00000008403	ENSGALT00000013689	PHF21A
ENSGALG00000008418	ENSGALT00000038363	GYLTL1B
ENSGALG00000021158	ENSGALT00000007533	SLC7A9
ENSGALG00000004756	ENSGALT00000007588	CEP89
ENSGALG00000004814	ENSGALT00000007686	RHPN2
ENSGALG00000020463	ENSGALT00000032646
ENSGALG00000008421	ENSGALT00000013718	PEX16
ENSGALG00000008430	ENSGALT00000013735	MAPK8IP1
ENSGALG00000004839	ENSGALT00000039383	GPATCH1
ENSGALG00000004853	ENSGALT00000007751	LRP3
ENSGALG00000008436	ENSGALT00000013745	CRY2
ENSGALG00000004729	ENSGALT00000007532	SLC7A10
ENSGALG00000004867	ENSGALT00000007771	C
ENSGALG00000008438	ENSGALT00000013748	SLC35C1
ENSGALG00000004899	ENSGALT00000007832	PEPD
ENSGALG00000023305	ENSGALT00000038342
ENSGALG00000008453	ENSGALT00000032651
ENSGALG00000004903	ENSGALT00000007842	CHST8
ENSGALG00000004907	ENSGALT00000007849	KCTD15
ENSGALG00000004935	ENSGALT00000007898	LSM14A
ENSGALG00000008460	ENSGALT00000013788	ZFYVE19
ENSGALG00000024469	ENSGALT00000041382	PPP1R14D
ENSGALG00000008469	ENSGALT00000013800	SPINT1
ENSGALG00000028047	ENSGALT00000044699	RHOV
ENSGALG00000008496	ENSGALT00000013841	VPS18
ENSGALG00000008514	ENSGALT00000013867	DLL4
ENSGALG00000027874	ENSGALT00000045646	CHAC1
ENSGALG00000008553	ENSGALT00000013933	INO80
ENSGALG00000008569	ENSGALT00000032642	CHP1
ENSGALG00000008579	ENSGALT00000038321	OIP5
ENSGALG00000008584	ENSGALT00000013978	NUSAP1
ENSGALG00000008587	ENSGALT00000013981	NDUFAF1
ENSGALG00000004943	ENSGALT00000007911	SS18L2
ENSGALG00000008595	ENSGALT00000013997	RTF1
ENSGALG00000004949	ENSGALT00000007938	KIAA0355
ENSGALG00000004951	ENSGALT00000034006
ENSGALG00000004956	ENSGALT00000007948	GPI
ENSGALG00000008599	ENSGALT00000014001
ENSGALG00000008603	ENSGALT00000014009	ip3ka
ENSGALG00000025864	ENSGALT00000043640	WTIP
ENSGALG00000008615	ENSGALT00000014037	LTK
ENSGALG00000008624	ENSGALT00000014052	RPAP1
ENSGALG00000008631	ENSGALT00000014067	TYRO3
ENSGALG00000005006	ENSGALT00000008017	UBA2
ENSGALG00000005010	ENSGALT00000029547	PDCD2L
ENSGALG00000005114	ENSGALT00000008207
ENSGALG00000008653	ENSGALT00000014094	MGA
ENSGALG00000008692	ENSGALT00000014145	MAPKBP1
ENSGALG00000005132	ENSGALT00000008241	FAM96B
ENSGALG00000005140	ENSGALT00000008251	RRAD
ENSGALG00000005178	ENSGALT00000008318	CA7
ENSGALG00000026846	ENSGALT00000044740	JMJD7
ENSGALG00000008752	ENSGALT00000014241
ENSGALG00000008727	ENSGALT00000014202
ENSGALG00000005211	ENSGALT00000008370	NAE1
ENSGALG00000008940	ENSGALT00000014533	SPTBN5
ENSGALG00000008950	ENSGALT00000014555	EHD4
ENSGALG00000020459	ENSGALT00000032639
ENSGALG00000020458	ENSGALT00000014579
ENSGALG00000025939	ENSGALT00000045962
ENSGALG00000028402	ENSGALT00000045135
ENSGALG00000026584	ENSGALT00000044287
ENSGALG00000005214	ENSGALT00000008376	CCDC79
ENSGALG00000008991	ENSGALT00000014624	VPS39
ENSGALG00000009018	ENSGALT00000014672	TMEM87A
ENSGALG00000005241	ENSGALT00000008419	DYNC1LI2
ENSGALG00000005251	ENSGALT00000008435	CMTM4
ENSGALG00000000424	ENSGALT00000039221	CMTM3
ENSGALG00000005254	ENSGALT00000008438
ENSGALG00000005261	ENSGALT00000008447	TK2
ENSGALG00000026438	ENSGALT00000044588
ENSGALG00000005266	ENSGALT00000008452	BEAN1
ENSGALG00000005272	ENSGALT00000008459	CDH5
ENSGALG00000005278	ENSGALT00000008465	CDH11
ENSGALG00000005319	ENSGALT00000008525	CDH8
ENSGALG00000009036	ENSGALT00000014708	GANC
ENSGALG00000023557	ENSGALT00000039170
ENSGALG00000009050	ENSGALT00000032636	CAPN3
ENSGALG00000005347	ENSGALT00000008573	ADAMTS18
ENSGALG00000009081	ENSGALT00000014776	ZNF106
ENSGALG00000009097	ENSGALT00000014809	SNAP23
ENSGALG00000009111	ENSGALT00000014837	HAUS2
ENSGALG00000009145	ENSGALT00000014889
ENSGALG00000009156	ENSGALT00000014915	CDAN1
ENSGALG00000005361	ENSGALT00000008606
ENSGALG00000009176	ENSGALT00000014950	TTBK2
ENSGALG00000005366	ENSGALT00000008617	NUDT7
ENSGALG00000013225	ENSGALT00000021603	VAT1L
ENSGALG00000009249	ENSGALT00000015050	UBR1
ENSGALG00000009185	ENSGALT00000014960	CRDS2
ENSGALG00000009260	ENSGALT00000015071	TMEM62
ENSGALG00000009269	ENSGALT00000032631	PTGR2
ENSGALG00000013223	ENSGALT00000021599	CLEC3A
ENSGALG00000009282	ENSGALT00000015102	ELMSAN1
ENSGALG00000028568	ENSGALT00000045773	DNAL1
ENSGALG00000023243	ENSGALT00000038149
ENSGALG00000005377	ENSGALT00000008632	WWOX
ENSGALG00000009292	ENSGALT00000015117
ENSGALG00000026258	ENSGALT00000043755	MAF
ENSGALG00000009300	ENSGALT00000015137	NUMB
ENSGALG00000005389	ENSGALT00000033808
ENSGALG00000005402	ENSGALT00000008677	DYNLRB2
ENSGALG00000009315	ENSGALT00000015156	PAPLN
ENSGALG00000012978	ENSGALT00000021177	CDYL2
ENSGALG00000028275	ENSGALT00000042668	C16ORF61
ENSGALG00000009320	ENSGALT00000032629	PSEN1
ENSGALG00000013494	ENSGALT00000039139	CENPN
ENSGALG00000009332	ENSGALT00000015198	RBM25
ENSGALG00000018783	ENSGALT00000029669	HOXC10
ENSGALG00000013486	ENSGALT00000021972	ATMIN
ENSGALG00000009338	ENSGALT00000015206	ZFYVE1
ENSGALG00000005446	ENSGALT00000039129	GCSH
ENSGALG00000009345	ENSGALT00000015217
ENSGALG00000005435	ENSGALT00000008727	PKD1L3
ENSGALG00000009352	ENSGALT00000015229	DPF3
ENSGALG00000009352	ENSGALT00000015230	DPF3
ENSGALG00000005408	ENSGALT00000008685	BCO1
ENSGALG00000026586	ENSGALT00000045577	HOXC9
ENSGALG00000013437	ENSGALT00000021912	GAN
ENSGALG00000009368	ENSGALT00000044464	RGS6
ENSGALG00000009368	ENSGALT00000015261	RGS6
ENSGALG00000009381	ENSGALT00000015283	SIPA1L1
ENSGALG00000000296	ENSGALT00000000388	PCNX
ENSGALG00000012248	ENSGALT00000020003	MAP3K9
ENSGALG00000017652	ENSGALT00000028355	TTC9
ENSGALG00000013835	ENSGALT00000022450	MED6
ENSGALG00000012012	ENSGALT00000019601	CMIP
ENSGALG00000013839	ENSGALT00000022454	SYNJ2BP
ENSGALG00000009387	ENSGALT00000015296
ENSGALG00000020449	ENSGALT00000032623	COX16
ENSGALG00000009400	ENSGALT00000015312	ncx3
ENSGALG00000009415	ENSGALT00000015334	SMOC1
ENSGALG00000009419	ENSGALT00000015339	SLC10A1
ENSGALG00000009421	ENSGALT00000015342	SRSF5
ENSGALG00000005453	ENSGALT00000008752	PLCG2
ENSGALG00000009428	ENSGALT00000015350	SUSD6
ENSGALG00000026215	ENSGALT00000044713	CCDC177
ENSGALG00000009431	ENSGALT00000015356	PLEKHD1
ENSGALG00000009438	ENSGALT00000045298	SLC39A9
ENSGALG00000017384	ENSGALT00000028069	ERH
ENSGALG00000009452	ENSGALT00000015383	GALNT16
ENSGALG00000009456	ENSGALT00000043895	EXD2
ENSGALG00000009463	ENSGALT00000015407	DCAF5
ENSGALG00000009474	ENSGALT00000015425	ACTN1
ENSGALG00000009474	ENSGALT00000015426	ACTN1
ENSGALG00000009474	ENSGALT00000032616	ACTN1
ENSGALG00000009487	ENSGALT00000015448
ENSGALG00000009491	ENSGALT00000015453	RAD51B
ENSGALG00000009493	ENSGALT00000015455	TMEM229B
ENSGALG00000009507	ENSGALT00000015476	PLEKHH1
ENSGALG00000009510	ENSGALT00000015480	PIGH
ENSGALG00000009519	ENSGALT00000015501	ARG2
ENSGALG00000009526	ENSGALT00000015509	VTI1B
ENSGALG00000009538	ENSGALT00000015524
ENSGALG00000028762	ENSGALT00000045316
ENSGALG00000028762	ENSGALT00000045578
ENSGALG00000005456	ENSGALT00000008756	SDR42E1
ENSGALG00000005467	ENSGALT00000008780	HSD17B2
ENSGALG00000023190	ENSGALT00000015543
ENSGALG00000025807	ENSGALT00000045855
ENSGALG00000028485	ENSGALT00000044198
ENSGALG00000009552	ENSGALT00000015549
ENSGALG00000005472	ENSGALT00000008792	NAT
ENSGALG00000005474	ENSGALT00000008794	PNAT10
ENSGALG00000005477	ENSGALT00000008799	MPHOSPH6
ENSGALG00000009562	ENSGALT00000015569	PLEK2
ENSGALG00000005483	ENSGALT00000008808	CDH13
ENSGALG00000009565	ENSGALT00000015576	EIF2S1
ENSGALG00000026280	ENSGALT00000045579	WDR73
ENSGALG00000005494	ENSGALT00000008821
ENSGALG00000009570	ENSGALT00000015588	ATP6V1D
ENSGALG00000005500	ENSGALT00000033760	HSBP1
ENSGALG00000005502	ENSGALT00000033756	cKv6.3
ENSGALG00000026314	ENSGALT00000045792	KCNN3
ENSGALG00000005503	ENSGALT00000008832	WFDC1
ENSGALG00000028263	ENSGALT00000043437	AUP1
ENSGALG00000027359	ENSGALT00000043480
ENSGALG00000025829	ENSGALT00000044519
ENSGALG00000005576	ENSGALT00000008945	ATP2C2
ENSGALG00000026463	ENSGALT00000042870	DOK1
ENSGALG00000013254	ENSGALT00000021647	LOXL3
ENSGALG00000027539	ENSGALT00000042823	HTRA2
ENSGALG00000027721	ENSGALT00000044377	MAP1LC3B
ENSGALG00000009581	ENSGALT00000015609	MPP5
ENSGALG00000029129	ENSGALT00000043575
ENSGALG00000009587	ENSGALT00000015617	GPHN
ENSGALG00000014537	ENSGALT00000046117	BMF
ENSGALG00000014537	ENSGALT00000023454	BMF
ENSGALG00000027417	ENSGALT00000043483	NCKAP1L
ENSGALG00000009592	ENSGALT00000015631	SRP14
ENSGALG00000009611	ENSGALT00000015663	EIF2AK4
ENSGALG00000026087	ENSGALT00000045731	TYK2
ENSGALG00000009619	ENSGALT00000015671	GPR176
ENSGALG00000009624	ENSGALT00000015676	FSIP1
ENSGALG00000009626	ENSGALT00000015678	THBS1
ENSGALG00000009633	ENSGALT00000015687	C5H15ORF29
ENSGALG00000009637	ENSGALT00000015691	EMC7
ENSGALG00000027520	ENSGALT00000042961
ENSGALG00000009642	ENSGALT00000015704	AVEN
ENSGALG00000009705	ENSGALT00000005352	RYR3
ENSGALG00000009723	ENSGALT00000015826	FMN1
ENSGALG00000009724	ENSGALT00000015827	GREM1
ENSGALG00000009725	ENSGALT00000015828	SCG5
ENSGALG00000009731	ENSGALT00000015838	ARHGAP11A
ENSGALG00000009740	ENSGALT00000032601	RASGRP1
ENSGALG00000009744	ENSGALT00000015856	FAM98B
ENSGALG00000028203	ENSGALT00000044535	SPRED1
ENSGALG00000009799	ENSGALT00000015940	MEIS2
ENSGALG00000009799	ENSGALT00000015939	MEIS2
ENSGALG00000009801	ENSGALT00000015942	C5H15ORF41
ENSGALG00000020438	ENSGALT00000015948	DPH6
ENSGALG00000009817	ENSGALT00000015965	ZNF770
ENSGALG00000009838	ENSGALT00000015995	AQR
ENSGALG00000009844	ENSGALT00000016005	ACTC1
ENSGALG00000009845	ENSGALT00000016006	GJD2
ENSGALG00000009847	ENSGALT00000016008	STXBP6
ENSGALG00000009850	ENSGALT00000045208	NOVA1
ENSGALG00000005596	ENSGALT00000029550	TLDC1
ENSGALG00000009900	ENSGALT00000016100	PRKD1
ENSGALG00000009907	ENSGALT00000016113	G2E3
ENSGALG00000009916	ENSGALT00000016127	SCFD1
ENSGALG00000017644	ENSGALT00000028346	COTL1
ENSGALG00000009920	ENSGALT00000016132	Protein
ENSGALG00000020995	ENSGALT00000033740
ENSGALG00000005651	ENSGALT00000009065	KLHL36
ENSGALG00000009930	ENSGALT00000016143	STRN3
ENSGALG00000005674	ENSGALT00000009099	USP10
ENSGALG00000005692	ENSGALT00000009128	CRISPLD2
ENSGALG00000029062	ENSGALT00000044215	DCTN2
ENSGALG00000006176	ENSGALT00000039418
ENSGALG00000009936	ENSGALT00000016156	AP4S1
ENSGALG00000009946	ENSGALT00000016171	HECTD1
ENSGALG00000006171	ENSGALT00000009962
ENSGALG00000009972	ENSGALT00000016210	HEATR5A
ENSGALG00000005708	ENSGALT00000039029	HNF4beta
ENSGALG00000020987	ENSGALT00000009174	ZDHHC7
ENSGALG00000005720	ENSGALT00000033717
ENSGALG00000005724	ENSGALT00000009186	MTHFSD
ENSGALG00000005757	ENSGALT00000009243	IRF8
ENSGALG00000001756	ENSGALT00000039585	ATP5A1W
ENSGALG00000027277	ENSGALT00000045899	SDHC
ENSGALG00000005754	ENSGALT00000009240
ENSGALG00000009978	ENSGALT00000032587
ENSGALG00000009983	ENSGALT00000016224	NUBPL
ENSGALG00000005749	ENSGALT00000009231	COX4I1
ENSGALG00000005744	ENSGALT00000009226	EMC8
ENSGALG00000009992	ENSGALT00000016236	ARHGAP5
ENSGALG00000009995	ENSGALT00000016239	AKAP6
ENSGALG00000029022	ENSGALT00000043412	NPAS3
ENSGALG00000010001	ENSGALT00000016249	EGLN3
ENSGALG00000028131	ENSGALT00000043498	GINS2
ENSGALG00000010002	ENSGALT00000016250
ENSGALG00000025755	ENSGALT00000043316	SPTSSA
ENSGALG00000010007	ENSGALT00000016256	EAPP
ENSGALG00000010025	ENSGALT00000016282	SNX6
ENSGALG00000014284	ENSGALT00000023100	GSE1
ENSGALG00000010027	ENSGALT00000016285	CFL2
ENSGALG00000010030	ENSGALT00000016289	BAZ1A
ENSGALG00000010034	ENSGALT00000037840
ENSGALG00000023135	ENSGALT00000016327	SRP54
ENSGALG00000025938	ENSGALT00000044052	KIAA0513
ENSGALG00000005779	ENSGALT00000009283
ENSGALG00000022373	ENSGALT00000044771
ENSGALG00000010046	ENSGALT00000016326	FAM177A1
ENSGALG00000010052	ENSGALT00000016334	PPP2R3C
ENSGALG00000010054	ENSGALT00000016344
ENSGALG00000005791	ENSGALT00000009303	JPH3
ENSGALG00000010060	ENSGALT00000016353	PSMA6
ENSGALG00000007860	ENSGALT00000012758	KLHDC4
ENSGALG00000005845	ENSGALT00000033691
ENSGALG00000005855	ENSGALT00000009408
ENSGALG00000027864	ENSGALT00000045536	NFKBIA
ENSGALG00000005872	ENSGALT00000009439	BANP
ENSGALG00000010088	ENSGALT00000016403	RALGAPA1
ENSGALG00000010093	ENSGALT00000016417	BRMS1L
ENSGALG00000010096	ENSGALT00000016420	MBIP
ENSGALG00000020423	ENSGALT00000032575	NKX2-1
ENSGALG00000028483	ENSGALT00000045267	NKX2-8
ENSGALG00000026458	ENSGALT00000043202
ENSGALG00000026534	ENSGALT00000044706	ZNF469
ENSGALG00000010114	ENSGALT00000037805	Pax-9
ENSGALG00000006099	ENSGALT00000009844	ZFPM1
ENSGALG00000010117	ENSGALT00000016457	SLC25A21
ENSGALG00000022174	ENSGALT00000035726
ENSGALG00000010137	ENSGALT00000016484	TTC6
ENSGALG00000026945	ENSGALT00000045824	CIDEC
ENSGALG00000006118	ENSGALT00000009872	ZC3H18
ENSGALG00000029141	ENSGALT00000045972
ENSGALG00000017045	ENSGALT00000027538
ENSGALG00000010150	ENSGALT00000016500	SEC23A
ENSGALG00000027576	ENSGALT00000043629	CIAO1
ENSGALG00000028755	ENSGALT00000044193
ENSGALG00000003477	ENSGALT00000005505
ENSGALG00000028678	ENSGALT00000044856	CNNM4
ENSGALG00000010154	ENSGALT00000016505	GEMIN2
ENSGALG00000010157	ENSGALT00000016512	TRAPPC6B
ENSGALG00000010167	ENSGALT00000016532	PNN
ENSGALG00000007272	ENSGALT00000011782	RNF166
ENSGALG00000010189	ENSGALT00000016562
ENSGALG00000010192	ENSGALT00000016569	FBXO33
ENSGALG00000010193	ENSGALT00000016570	ZNF410
ENSGALG00000006340	ENSGALT00000010154	PIEZO1
ENSGALG00000010196	ENSGALT00000016575	FAM161B
ENSGALG00000010197	ENSGALT00000016576	COQ6
ENSGALG00000010202	ENSGALT00000016585	ENTPD5
ENSGALG00000013784	ENSGALT00000022384	CDT1
ENSGALG00000010206	ENSGALT00000032568	CCDC176
ENSGALG00000010211	ENSGALT00000016604	ALDH6A1
ENSGALG00000020419	ENSGALT00000032565	LIN52
ENSGALG00000010213	ENSGALT00000016606	VSX2
ENSGALG00000027272	ENSGALT00000044339	APRT
ENSGALG00000010225	ENSGALT00000016623
ENSGALG00000010229	ENSGALT00000016629	ABCD4
ENSGALG00000010233	ENSGALT00000016634	SYNDIG1L
ENSGALG00000020417	ENSGALT00000032563	ISCA2
ENSGALG00000010237	ENSGALT00000016641	NPC2
ENSGALG00000010258	ENSGALT00000016690	LTBP2
ENSGALG00000006282	ENSGALT00000010149	GALNS
ENSGALG00000014636	ENSGALT00000023589	SARNP
ENSGALG00000026942	ENSGALT00000044753	ORMDL2
ENSGALG00000014639	ENSGALT00000023592	GLI1
ENSGALG00000014356	ENSGALT00000023190
ENSGALG00000028306	ENSGALT00000043361	PBDC1
ENSGALG00000006250	ENSGALT00000010103	TRAPPC2L
ENSGALG00000010270	ENSGALT00000016704	AREL1
ENSGALG00000010275	ENSGALT00000016710	FCF1
ENSGALG00000006242	ENSGALT00000010095	PABPN1L
ENSGALG00000010277	ENSGALT00000016715	YLPM1
ENSGALG00000006234	ENSGALT00000038903	CBFA2T3
ENSGALG00000006223	ENSGALT00000010048	ACSF3
ENSGALG00000006222	ENSGALT00000010046	ANKRD11
ENSGALG00000023113	ENSGALT00000037750	PROX2
ENSGALG00000010286	ENSGALT00000037743	DLST
ENSGALG00000006213	ENSGALT00000010028
ENSGALG00000028363	ENSGALT00000045099	AFG3L2
ENSGALG00000006179	ENSGALT00000009974	RPL13
ENSGALG00000000507	ENSGALT00000038850	CPNE7
ENSGALG00000010294	ENSGALT00000016749	RPS6KL1
ENSGALG00000026557	ENSGALT00000043707	PGF
ENSGALG00000010301	ENSGALT00000016756	EIF2B2
ENSGALG00000010304	ENSGALT00000016763	MLH3
ENSGALG00000010307	ENSGALT00000037727	ACYP1
ENSGALG00000010309	ENSGALT00000016770	ZC2HC1C
ENSGALG00000010314	ENSGALT00000016792	NEK9
ENSGALG00000010318	ENSGALT00000016799	TMED10
ENSGALG00000028037	ENSGALT00000043488	FOS
ENSGALG00000010322	ENSGALT00000016803	JDP2
ENSGALG00000010323	ENSGALT00000016804	BATF
ENSGALG00000010326	ENSGALT00000016809	FLVCR2
ENSGALG00000023472	ENSGALT00000038848
ENSGALG00000027282	ENSGALT00000045897	C14orf1
ENSGALG00000010340	ENSGALT00000016834	TTLL5
ENSGALG00000010340	ENSGALT00000037710	TTLL5
ENSGALG00000006161	ENSGALT00000033674	CHMP1A
ENSGALG00000010346	ENSGALT00000037707	TGFB3
ENSGALG00000020415	ENSGALT00000032559	IFT43
ENSGALG00000006144	ENSGALT00000009926	CDK10
ENSGALG00000010350	ENSGALT00000016850	GPATCH2L
ENSGALG00000010365	ENSGALT00000016888	ESRRB
ENSGALG00000010368	ENSGALT00000016892	VASH1
ENSGALG00000010372	ENSGALT00000016899	ANGEL1
ENSGALG00000000513	ENSGALT00000000702	ZNF276
ENSGALG00000010378	ENSGALT00000037695	LRRC74A
ENSGALG00000020411	ENSGALT00000032554
ENSGALG00000010387	ENSGALT00000016918	IRF2BPL
ENSGALG00000000516	ENSGALT00000000705	FANCA
ENSGALG00000010390	ENSGALT00000016923
ENSGALG00000023099	ENSGALT00000037693	ZDHHC22
ENSGALG00000010406	ENSGALT00000016945	TMEM63C
ENSGALG00000010413	ENSGALT00000016953	NGB
ENSGALG00000010423	ENSGALT00000016973	POMT2
ENSGALG00000010432	ENSGALT00000016986	GSTZ1
ENSGALG00000000526	ENSGALT00000000726
ENSGALG00000000521	ENSGALT00000000717	SPIRE2
ENSGALG00000010456	ENSGALT00000017025
ENSGALG00000000129	ENSGALT00000000179	TCF25
ENSGALG00000020410	ENSGALT00000037678	TMED8
ENSGALG00000010457	ENSGALT00000017026	SAMD15
ENSGALG00000010458	ENSGALT00000037677	NOXRED1
ENSGALG00000010459	ENSGALT00000017028	VIPAS39
ENSGALG00000010463	ENSGALT00000017033	AHSA1
ENSGALG00000002796	ENSGALT00000004425	PDXDC1
ENSGALG00000000059	ENSGALT00000000074	TUBB3
ENSGALG00000000540	ENSGALT00000000745	GAS8
ENSGALG00000010468	ENSGALT00000017040	ISM2
ENSGALG00000010482	ENSGALT00000017069	SPTLC2
ENSGALG00000002835	ENSGALT00000004474	NTAN1
ENSGALG00000026291	ENSGALT00000000855	CDH3
ENSGALG00000010485	ENSGALT00000017074	ALKBH1
ENSGALG00000010501	ENSGALT00000017099	SNW1
ENSGALG00000002862	ENSGALT00000034401	RRN3
ENSGALG00000002873	ENSGALT00000004530	RSL1D1
ENSGALG00000000608	ENSGALT00000000857	CDH1
ENSGALG00000002910	ENSGALT00000041131	GSPT1
ENSGALG00000026544	ENSGALT00000043279
ENSGALG00000002924	ENSGALT00000004615	SNX29
ENSGALG00000010504	ENSGALT00000017107	ADCK1
ENSGALG00000000632	ENSGALT00000000898	CHTF8
ENSGALG00000010518	ENSGALT00000017123	NRXN3
ENSGALG00000000638	ENSGALT00000000910	CIRH1A
ENSGALG00000027255	ENSGALT00000017127	NRXN3
ENSGALG00000026005	ENSGALT00000044669	DIO2
ENSGALG00000010562	ENSGALT00000017187	CEP128
ENSGALG00000002946	ENSGALT00000004658
ENSGALG00000002981	ENSGALT00000004716	ERCC4
ENSGALG00000010572	ENSGALT00000017205	TSHR
ENSGALG00000010572	ENSGALT00000037658	TSHR
ENSGALG00000003026	ENSGALT00000004784	MKL2
ENSGALG00000010576	ENSGALT00000017211	GTF2A1
ENSGALG00000010579	ENSGALT00000017215	STON2
ENSGALG00000010581	ENSGALT00000017221	SEL1L
ENSGALG00000023447	ENSGALT00000038786
ENSGALG00000003051	ENSGALT00000004821
ENSGALG00000003091	ENSGALT00000004886	PARN
ENSGALG00000003111	ENSGALT00000004911	BFAR
ENSGALG00000010593	ENSGALT00000017238	GALC
ENSGALG00000003143	ENSGALT00000004968	ZC3H7A
ENSGALG00000000641	ENSGALT00000000913
ENSGALG00000000650	ENSGALT00000000923	NIP7
ENSGALG00000010595	ENSGALT00000017244	GPR65
ENSGALG00000010598	ENSGALT00000017248	KCNK10
ENSGALG00000000654	ENSGALT00000000929
ENSGALG00000010607	ENSGALT00000032543	SPATA7
ENSGALG00000000657	ENSGALT00000000932	TERF2
ENSGALG00000000660	ENSGALT00000000935	CYB5B
ENSGALG00000010616	ENSGALT00000037643	PTPN21
ENSGALG00000000671	ENSGALT00000000947	NFAT5
ENSGALG00000003154	ENSGALT00000004992	TXNDC11
ENSGALG00000010639	ENSGALT00000017310	EML5
ENSGALG00000010663	ENSGALT00000017348	TTC8
ENSGALG00000010665	ENSGALT00000017352	FOXN3
ENSGALG00000010669	ENSGALT00000017359	TDP1
ENSGALG00000010672	ENSGALT00000017362	KCNK13
ENSGALG00000010675	ENSGALT00000017367	PSMC1
ENSGALG00000010677	ENSGALT00000017369	NRDE2
ENSGALG00000000693	ENSGALT00000000977	NOB1
ENSGALG00000028876	ENSGALT00000046099	SNN
ENSGALG00000003217	ENSGALT00000005095	LITAF
ENSGALG00000003378	ENSGALT00000005338
ENSGALG00000026445	ENSGALT00000045488	CALM1
ENSGALG00000003391	ENSGALT00000005357	EIF2AK1
ENSGALG00000010680	ENSGALT00000017374	TTC7B
ENSGALG00000010698	ENSGALT00000017399	RPS6KA5
ENSGALG00000000699	ENSGALT00000000991	WWP2
ENSGALG00000003400	ENSGALT00000005377	AIMP2
ENSGALG00000003430	ENSGALT00000005427	PMS2
ENSGALG00000010703	ENSGALT00000017411	C14orf159
ENSGALG00000010715	ENSGALT00000017438	CCDC88C
ENSGALG00000010734	ENSGALT00000017465	SMEK1
ENSGALG00000010738	ENSGALT00000017475	TC2N
ENSGALG00000010747	ENSGALT00000017485	FBLN5
ENSGALG00000010763	ENSGALT00000017502	TRIP11
ENSGALG00000003440	ENSGALT00000005448
ENSGALG00000010766	ENSGALT00000017509	ATXN3
ENSGALG00000010783	ENSGALT00000017538	CPSF2
ENSGALG00000003458	ENSGALT00000005479	CCZ1
ENSGALG00000010793	ENSGALT00000017553	SLC24A4
ENSGALG00000010806	ENSGALT00000037596	RIN3
ENSGALG00000003462	ENSGALT00000005485	OCM
ENSGALG00000021286	ENSGALT00000034319
ENSGALG00000000707	ENSGALT00000001001	PSMD7
ENSGALG00000010811	ENSGALT00000017577	LGMN
ENSGALG00000003479	ENSGALT00000005507	LMTK2
ENSGALG00000000713	ENSGALT00000001009	ZFHX3
ENSGALG00000019806	ENSGALT00000031457
ENSGALG00000003507	ENSGALT00000005546	TECPR1
ENSGALG00000019804	ENSGALT00000031455
ENSGALG00000000787	ENSGALT00000038723	DHX38
ENSGALG00000000802	ENSGALT00000001163	DHODH
ENSGALG00000000811	ENSGALT00000001181	IST1
ENSGALG00000010813	ENSGALT00000017584	GOLGA5
ENSGALG00000003548	ENSGALT00000005611	BAIAP2L1
ENSGALG00000000817	ENSGALT00000001191	ZNF821
ENSGALG00000010820	ENSGALT00000017591	CHGA
ENSGALG00000000848	ENSGALT00000001245	AP1G1
ENSGALG00000003562	ENSGALT00000005641	NPTX2
ENSGALG00000000875	ENSGALT00000001289	PHLPP2
ENSGALG00000003569	ENSGALT00000041067	TMEM130
ENSGALG00000003596	ENSGALT00000005688	TRRAP
ENSGALG00000000882	ENSGALT00000001296
ENSGALG00000010827	ENSGALT00000037589	ITPK1
ENSGALG00000000893	ENSGALT00000001314	TAT
ENSGALG00000017387	ENSGALT00000028074	TMEM251
ENSGALG00000010842	ENSGALT00000017623	UBR7
ENSGALG00000010848	ENSGALT00000017630	BTBD7
ENSGALG00000010874	ENSGALT00000017675	UNC79
ENSGALG00000020392	ENSGALT00000032524	PRIMA1
ENSGALG00000029070	ENSGALT00000045020	FAM181A
ENSGALG00000010881	ENSGALT00000017687	ASB2
ENSGALG00000010884	ENSGALT00000017692	DDX24
ENSGALG00000010950	ENSGALT00000017823	PPP4R4
ENSGALG00000020391	ENSGALT00000017868	SERPINA10
ENSGALG00000010969	ENSGALT00000017871	SERPINA4
ENSGALG00000000903	ENSGALT00000001325	TERF2IP
ENSGALG00000023070	ENSGALT00000037577	SERPINA1
ENSGALG00000000907	ENSGALT00000001334	KARS
ENSGALG00000020390	ENSGALT00000017864
ENSGALG00000020389	ENSGALT00000017866
ENSGALG00000000908	ENSGALT00000001336	ADAT1
ENSGALG00000020388	ENSGALT00000017862
ENSGALG00000003208	ENSGALT00000005083	GABARAPL2
ENSGALG00000028598	ENSGALT00000044876	SERPINA12
ENSGALG00000010999	ENSGALT00000037569	DICER1
ENSGALG00000003219	ENSGALT00000005098
ENSGALG00000011071	ENSGALT00000018029	CLMN
ENSGALG00000011076	ENSGALT00000018041	SYNE3
ENSGALG00000011079	ENSGALT00000018051	GLRX5
ENSGALG00000011080	ENSGALT00000018052	BDKRB2
ENSGALG00000011085	ENSGALT00000018063	ATG2B
ENSGALG00000011093	ENSGALT00000018072	AK7
ENSGALG00000000913	ENSGALT00000001342
ENSGALG00000011103	ENSGALT00000037556	PAPOLA
ENSGALG00000003611	ENSGALT00000034299
ENSGALG00000003615	ENSGALT00000005719
ENSGALG00000011116	ENSGALT00000018109	VRK1
ENSGALG00000003618	ENSGALT00000034293
ENSGALG00000003640	ENSGALT00000005765	FAM20C
ENSGALG00000011127	ENSGALT00000018138
ENSGALG00000011134	ENSGALT00000018148	SETD3
ENSGALG00000024294	ENSGALT00000041045
ENSGALG00000003642	ENSGALT00000034276	PDGF-A
ENSGALG00000011138	ENSGALT00000018166	CCNK
ENSGALG00000003675	ENSGALT00000005824	PRKAR1B
ENSGALG00000011139	ENSGALT00000018168
ENSGALG00000011148	ENSGALT00000018181	HHIPL1
ENSGALG00000011162	ENSGALT00000018196	CYP46A1
ENSGALG00000003684	ENSGALT00000005837	DNAAF5
ENSGALG00000011166	ENSGALT00000018206
ENSGALG00000027978	ENSGALT00000044672
ENSGALG00000011191	ENSGALT00000018246	EML1
ENSGALG00000026827	ENSGALT00000045964
ENSGALG00000011209	ENSGALT00000018280	EVL
ENSGALG00000029049	ENSGALT00000046123
ENSGALG00000011213	ENSGALT00000018286	DEGS2
ENSGALG00000017388	ENSGALT00000028075	YY1
ENSGALG00000011220	ENSGALT00000018296	SLC25A29
ENSGALG00000011225	ENSGALT00000032511	SLC25A47
ENSGALG00000003781	ENSGALT00000006001	SUN1
ENSGALG00000028739	ENSGALT00000043322
ENSGALG00000011228	ENSGALT00000018316	WARS
ENSGALG00000028897	ENSGALT00000018318	WDR25
ENSGALG00000011236	ENSGALT00000018326	BEGAIN
ENSGALG00000011244	ENSGALT00000018342	DLK1
ENSGALG00000011260	ENSGALT00000018374	PPP2R5C
ENSGALG00000011330	ENSGALT00000037512	DYNC1H1
ENSGALG00000003798	ENSGALT00000006023	GET4
ENSGALG00000003819	ENSGALT00000034244	ADAP1
ENSGALG00000003917	ENSGALT00000006238
ENSGALG00000021238	ENSGALT00000006237
ENSGALG00000004050	ENSGALT00000006446
ENSGALG00000004055	ENSGALT00000034197	C7orf50
ENSGALG00000004058	ENSGALT00000006456	GPR146
ENSGALG00000021226	ENSGALT00000034196
ENSGALG00000004064	ENSGALT00000006465	GPER1
ENSGALG00000003122	ENSGALT00000004936	ZFAND2A
ENSGALG00000019025	ENSGALT00000041002	UNCX
ENSGALG00000004070	ENSGALT00000006473	MICALL2
ENSGALG00000004104	ENSGALT00000006529	INTS1
ENSGALG00000020380	ENSGALT00000032506
ENSGALG00000011351	ENSGALT00000018521	HSP90AA1
ENSGALG00000011365	ENSGALT00000018539	WDR20
ENSGALG00000011368	ENSGALT00000018544	ZNF839
ENSGALG00000011372	ENSGALT00000018551	CINP
ENSGALG00000011373	ENSGALT00000018553	TECPR2
ENSGALG00000011376	ENSGALT00000018558	ANKRD9
ENSGALG00000011384	ENSGALT00000018569	RCOR1
ENSGALG00000011389	ENSGALT00000018576	TRAF3
ENSGALG00000011391	ENSGALT00000018581	AMN
ENSGALG00000011432	ENSGALT00000018644	CDC42BPB
ENSGALG00000004181	ENSGALT00000006646	GAA
ENSGALG00000004189	ENSGALT00000006656	MAFK
ENSGALG00000004199	ENSGALT00000006682	TMEM184A
ENSGALG00000028057	ENSGALT00000045936
ENSGALG00000027873	ENSGALT00000044971
ENSGALG00000004203	ENSGALT00000006688	PSMG3
ENSGALG00000024022	ENSGALT00000040520
ENSGALG00000028585	ENSGALT00000045286	G6PC3
ENSGALG00000027542	ENSGALT00000043305	TMEM101
ENSGALG00000004224	ENSGALT00000006722	MAD1L1
ENSGALG00000014444	ENSGALT00000023325	EVI5L
ENSGALG00000020376	ENSGALT00000032501
ENSGALG00000011443	ENSGALT00000018659	EXOC3L4
ENSGALG00000004238	ENSGALT00000006743	FTSJ2
ENSGALG00000004245	ENSGALT00000040967	NUDT1
ENSGALG00000004255	ENSGALT00000006768	SNX8
ENSGALG00000026510	ENSGALT00000044746	FCER2
ENSGALG00000022316	ENSGALT00000035889
ENSGALG00000011446	ENSGALT00000018666	TNFAIP2
ENSGALG00000011449	ENSGALT00000018671
ENSGALG00000011464	ENSGALT00000018692	EIF5
ENSGALG00000009117	ENSGALT00000014843
ENSGALG00000026451	ENSGALT00000042810
ENSGALG00000004269	ENSGALT00000006789	EIF3B
ENSGALG00000011511	ENSGALT00000018765	CKB
ENSGALG00000011505	ENSGALT00000018759	MARK3
ENSGALG00000004279	ENSGALT00000006803	GRIFIN
ENSGALG00000004284	ENSGALT00000006809	LFNG
ENSGALG00000004310	ENSGALT00000006863	TTYH3
ENSGALG00000002258	ENSGALT00000003541
ENSGALG00000011522	ENSGALT00000018785	TRMT61A
ENSGALG00000022019	ENSGALT00000035569
ENSGALG00000011525	ENSGALT00000018794	BAG5
ENSGALG00000011526	ENSGALT00000018795	APOPT1
ENSGALG00000011528	ENSGALT00000014014
ENSGALG00000011533	ENSGALT00000032496	XRCC3
ENSGALG00000004329	ENSGALT00000006902	IQCE
ENSGALG00000011534	ENSGALT00000018805	ZFYVE21
ENSGALG00000011548	ENSGALT00000018836	PPP1R13B
ENSGALG00000027643	ENSGALT00000043088	RD3L
ENSGALG00000011565	ENSGALT00000018863	TDRD9
ENSGALG00000011572	ENSGALT00000018877	ASPG
ENSGALG00000011581	ENSGALT00000018906	KIF26A
ENSGALG00000011590	ENSGALT00000018923	TMEM179
ENSGALG00000011608	ENSGALT00000018958	INF2
ENSGALG00000011618	ENSGALT00000018983	ADSSL1
ENSGALG00000004348	ENSGALT00000006938	BRAT1
ENSGALG00000004358	ENSGALT00000006951	AMZ1
ENSGALG00000004368	ENSGALT00000006969	GNA12
ENSGALG00000004398	ENSGALT00000007013	CARD11
ENSGALG00000023027	ENSGALT00000037448
ENSGALG00000004420	ENSGALT00000007042	SDK1
ENSGALG00000011620	ENSGALT00000037443	AKT1
ENSGALG00000023025	ENSGALT00000037442	ZBTB42
ENSGALG00000011639	ENSGALT00000019018	CEP170B
ENSGALG00000028110	ENSGALT00000043529	CCDC124
ENSGALG00000028085	ENSGALT00000046166	JAK3
ENSGALG00000004436	ENSGALT00000007060
ENSGALG00000026377	ENSGALT00000042705	GNG7
ENSGALG00000011646	ENSGALT00000019035	PLD4
ENSGALG00000011656	ENSGALT00000019050	AHNAK2
[truncated: 12,170 more rows]

## Sheet: Blast COLO Genes
COLO Scaffold	Associated Gene Name	Gene End (bp)	Gene Start (bp)	Chromosome Name	Ensembl Transcript Id (G. gallus)	Percent Identity	Align. Length	Colo Start	Colo End	G. gallus start	G. gallus end	E. Value	Colo Seq.	G. Gallus Seq.
scaffold_1713619	PANX2	19967662	19947199	1	ENSGALT00000000003	96.17	209	1	209	773	565	5e-94	CCTAGTGCACATGTAAATTCATTTTGCTTCTGTGTAGCATAGTAGGTAGATAAGTATGTAATTGGTATGATGCTTAAAAAGATGATGAACAAATGTCTCGCAAGGTAAAGCTTAGCTAAAAAGTTACTTCGTCCTCTTCTTTCCAGGTATTTCTCAAACAAGTTCTGTTCAGGGCTTTTTTCCTTCTCTGCATTCTCAATGATTTCTCT	CCTAGAGCACATGTAAATTCATTTTGCTTCTGTGTAGCATAGTATGTGGATAAGTATGTGATTGGTATGATGCTTAAAAAGATGATGAACAAATGTCTCGCGAGATAAAGCTTAGCTAAGAAGTTACTTCGTCCTCTTCTTTCCAGGTATTTCTCAAACAAGTTCTGTTCAGGGCTTTTTTCCTTCTCTGCGTTCTCAATGATTTCTCT
scaffold_2998468	RFK	34299523	34293201	Z	ENSGALT00000000004	90.7	43	59	101	468	426	1e-09	TCAGTGGTTGTTTACTATTTTGCCCTCTGGCAGATGAAAGAAG	TCAGCGGTTTTCTACTATTTTGCCCCCTGGCAGATGAAAGAAG
scaffold_3514911	DUSP11	2787337	2783575	22	ENSGALT00000000019	89.71	136	171	306	1	136	2e-45	CAGAGCTTTGATCGGAATCTTCATCCAGAGGAGAGATTTTCACCTTGTGACCTGATTAAGAAAATCAAAGAGCAGAAGGAAGAACTGGGCCTGATCATTGACCTGACGTACACAACTCGCTACTACAGGCCAGAGG	CAGAGCTTTAATCAGAACCTTCATCCAGAGGAGAGATTTTCGCCTTGTGACCTCATCGAGAAAATCAAAGAGCAGAAAGAAGAACTGGGCCTCATCATCGACCTGACATACACAACACGCTACTACGGACCAGAGG
scaffold_2377297	ARID4A	55154352	55110398	5	ENSGALT00000000022	94.64	224	24	247	1402	1179	1e-96	CCCTTGGGGATCTTAGTTCTATTTCTTCTTTTTCACTTTCACTGCTGGAATAATTTTCTTCTGCTTCTTTTTTAACTTCTGTTGGGGGCATTTTTTGTTCCTCTTTCACACTTTCCTCCATTGGTTCCACGTGTTTCTGTATGTCTTCTACCACTTTTGGTTCATTGTGATGGATGGTCCTAAACTGAATGTTTGCAGAACGGCAGTACTCTTCGAAACCATAA	CCCTCGGGGATCTTAGCTCTATTTCTTCTTTTTCACTCTCGCTGCTGGAATAATTTTCTTCTGCTTCTTTTTTCACTTCTGTTGGAGGCATTTTTTGCTCCTCTTTCACACTCTCCTCCATTGGTTCCTCGTGTTTCTGTACGTCTTCTACCACTTTTGGTTCATTGTGATGAATGGTCCTAAACTGAATGTTTGCAGAACGGCAGTACTCTTCAAAACCATAA
scaffold_2044838		10268205	10267361	20	ENSGALT00000000023	79.71	138	131	268	426	298	2e-27	TCAGTGGCCTTTCCCCTCCCTGGACCGAGGTTCCCGGCTCAGAGGGATGCCGAGACGCCCAGGGGGATGCTCAGGGCGGTTTTTCCAGCCTGCACATGGGGGGAAGACGTGGTGTTTGCAGAAGTGACAGCATCCAGC	TCAGTGGCCTTTCCCCTCCCCGG-------TTCCTGGCTCGGAGGGATGCCGGATAGCT--GTGGGATGCTCAGTGTGGTTTTTCCAGCTTGCACACGGGGTGAAGACGTGGCGTTTGCAGAGCTGAGAGCACCCAGC
scaffold_1793323	AAK1	82483	28102	22	ENSGALT00000000026	94.3	158	22	179	1211	1054	1e-64	CCTTGAGGCTGAATGGCTGCTTGAGCCGTGGGTCTCTTCCTAGGCGTCAGGGCTGGCTGAATGGGTAGAATTCCAGGGTTGGGTTGTGTCTGTCCTGCTTTAGGTCTCTGGCGGGGTGCTATGGAAGTTTCTGTCGTAGGGATGGGATCTGTCAGCCT	CCTTGAGGCTGAATTGCTGCTTGGGCTGTGGGTCTCTTCCTAGGCGTCAGGGCTGGCTGAATAGGTAAAATTCCAGGGTTGGGTTGTGTCTGTCCTGCTTTAGGTCTCTGCCGGGGTGCTATGGAAGTTTCTGTTGTAGGAATGGGATCTGTCAACCT
scaffold_1286804	NFU1	105343	93939	22	ENSGALT00000000046	94.79	192	71	262	472	662	1e-80	ATCAGGCCGACAGTGCAAGAAGATGGTGGTGATGTTATTTATAAAGGCTTTGAGGATGGGATTGTGCAGCTGAAGTTGCAGGGTTCGTGCACCAGCTGTCCCAGTTCCATCATCACCCTGAAGAACGGGATACAGAACATGCTCCAGTTCTACATCCCCGAAGTAGAAGGCGTGGAGCAGGTGGGTTGGTGA	ATAAGGCCAACAGTGCAAGAAGATGGTGGTGATGTTATTTATAAAGGCTTTGAGGATGGCATTGTGCAGCTGAAGTTGCAGGGTTCATGCACCAGCTGTCCCAGTTCCATCATCACCCTGAAGAACGGGATACAGAACATGCTCCAGTTCTACATCCCTGAAGTGGAAGGCGTGGAACAGGT-TGTTGATGA
scaffold_3761843		1960900	1959124	11	ENSGALT00000000051	84.7	183	15	197	499	317	6e-52	CGTTGGGGTCAGTGAGCCCCCAGCCAGTGGTGACGCAGGTCATGCCCCCTGGGAAGTCATCGGTGGCCTGGGGCAGGCAGACGGGGGACACACGGGCAGACAGCCGTGCCGGGGTGGCCAGTTTGAGCAGGGTGATGTCGTCGCGGATGGTCAGCATGTTGAACCTGGGGTTCTTGAAGACCT	CGTTGGAGTTGAGGAGCCCCCAGCCCGTGGTGACGCAGGTCAGGCCCCCGGGGAAGTCGTCGGTGGCCTGGGGCAGGCAGACGGGCGCCACGCGGGCGTTCAGCTGTGCTGGGGTGGCCAGCTTGATCAGCGTGATGTCGTTGCGGATGGTCAGCGAGCTGTAGCTGGGGTTCCGGAAGACCT
scaffold_728968	FAM195A	13566890	13563686	14	ENSGALT00000000053	82.61	138	189	326	262	125	5e-33	CTTCATAAACGAAGCGGACGTTCTCCTCGTGGGCCAGCGTGTAGCACTCCTCGGGGGCCGAGACCTGCTGCGGCAGCACCTGCGGCCTCTTGCCGTTCACTCTGTTGAAGACGAGTTTCTGGGCTGGGCTGTCGAGGG	CTTCGTAGACAAAGCGGACGTTCTCCTCGTGCGCAGCCGTGTAGCTCTCCTCGGGCACAGATGTGTGTGGCAGCAGCACCTGCGGCCGTTTGCCGTTCACTCTGTTGAAGATGAGCTTCTGGGCTGGGCTGGCGGGGG
scaffold_2785890	GNAI3	46575	37927	JH375456.1	ENSGALT00000000055	89.13	138	755	892	1032	895	5e-45	TCAATAGAGTCCACATTCCTTTAGGTTGTTTTTAATGATAACATCTGTAACGGCATCAAACACAAACTGCACGTTCTTGGTGTCAGTGGCACAGGTGAAGTGCGTGTAGATCTCCTTGGTGTCTTTTCTCCGGTTCAG	TCAGTAGAGCCCACACTCCTTCAGGTTGTTCTTAATGATGACGTCCGTCACGGCGTCGAACACGAACTGCACGTTCTTGGTGTCGGTGGCGCAGGTGAAGTGCGTGTAGATCTCCTTGGTGTCTTTCCTCCGGTTCAG
scaffold_518918	WFIKKN1	13560150	13557654	14	ENSGALT00000000059	91.3	115	6	120	589	475	1e-40	GCGGCATGGGGCTGGTGTCGGGCCAGGTGAAGATGTGCTTACAGGGGACGGTGGTGAGGCGGGTGCCGCGCAGGCACGCCTCGGCGTCCATGTAGCACTTGTTGTAGTAGGTGAG	GCGGCACCGGGCTGGTGTCGGGCCACGTGAAGACGTGCTTGCACGGCACGGTGGTGAGGCGCGTGCCACGCAGGCAGGCCTCGGCGTCCATGTAGCACTTGTTGTAGTAGGTGAG
scaffold_549642	CSDC2	49454326	49449954	1	ENSGALT00000000064	87.94	199	30	228	6	204	1e-66	GGAGGAGCCCACCAGCCCCACCATGTCATCGGACCCCAGCGCCCCACCGGCAGTGCCGCCCCTGCACTCCCCCAAGTCACCAGTGTGGCCCACCTTCCCCTTCCAGCGGGAGGGCAGCCGCATCTGGGAACGGGGCAACCTCCTGCTGCGGGACCTGCCTAGCCCCCTCCCCACCAAAAGGACCAGGACCTACTCAGCG	GGAGGACCCCACTGACCCCACCATGTCATCGGAGCCCGGCGCCCCGCCGGCCGTGCCACCCCTGCACTCTCCCAAGTCCCCAGTCTGGCCCACCTTCCCCTTCCAGCGTGAGGGCAGCCGTGTTTGGGAGCGGGGGAACCTCCTGCTGCGGGACCTGCCCAGCCCACTGCCCACTAAGAGGACCAGGACCTACTCTGCG
scaffold_3091783	LAMTOR3	59735861	59731644	4	ENSGALT00000000070	87.05	139	138	276	102	240	3e-42	AGTTGCCAATGATAATGCTCCAGAACACGCACTGCGACCGGGCTTTCTGTCCACCTTTGCCCTTGCCACAGATCAGGGCAGTAAACTGGGACTTTCTAAAAACAAAAGTATCATCTGCTATTACAATACGTACCAGGTG	AGTTGCCAACGATAACGCACCAGAACATGCCCTGCGACCTGGCTTTCTGTCCACGTTTGCCCTTGCAACGGATCAGGGCAGTAAGTTGGGACTTTCCAAGAACAAAAGTATCATCTGTTACTATAACACATACCAGGTG
scaffold_3091814	DAPP1	59730688	59708727	4	ENSGALT00000000071	90.23	133	237	369	170	38	3e-45	GAGGGAGCATTTGGAACAAGGTCGCTTTCTGTCCTTCCCGTCTGCATTGCTGTGTGAACTCGGACGGATTCATAAATGGAAGGTTCTTCCACTTTCCGTGGGTAGGGATGCTTCAATACAATTAAGGTTCCTG	GAGGGAGCATTTGGAACAAGATCATTTTCTGTCCTTCCTGTCTGCATTGCTGTGTGAACTCGGACAGACTCATAAATAGATGGCTCCTCCACTTTGTGTGGATAGGGATGCTTCAATACAATTAAGGTTCCTG
scaffold_315771	TUBB3	18292152	18290821	11	ENSGALT00000000074	95.18	228	1	228	381	154	6e-100	CACCACCGTGTCCGACACCTTGGGGGACGGCACCACGCTGAAAGTGTTCATGATGCGGTCGGGATACTCCTCCCGCACCTTGCTGATGAGGAGGGTGCCCATGCCGGAGCCGGTGCCGCCGCCCAGCGAGTGGGTCAGCTGGAAACCCTGCAGGCAGTCGCAGTTCTCGCACTCCTTCCGCACCACGTCCAGCACCGAGTCCACCAGCTCGGCCCCCTCCGTGTAGTG	CACCACCGTGTCCGACACCTTGGGGGACGGCACCACGCTGAAAGTGTTCATGATGCGGTCGGGGTACTCCTCACGCACCTTGCTGATCAGCAGCGTGCCCATGCCCGAGCCCGTGCCCCCACCCAGCGAGTGGGTCAGCTGGAAGCCCTGCAGGCAGTCGCAGTTCTCACACTCCTTCCGCACCACGTCCAGCACCGAGTCCACCAGCTCGGCCCCCTCCGTGTAGTG
scaffold_3284156	ARMC1	114503139	114472659	2	ENSGALT00000000077	92.11	76	101	176	647	722	1e-24	AGATGCTGGTTCCATTCCAAGATACTCCTGTGGAAGTAGAGCAGAATACAGATCTACCTGAATATTTACCAGAAGA	AGATGCTAGTTCCGTTTCAAGATACTCCAGTGGAAGTAGAACAGAATACAGATCTACCTGAGTATTTACCAGAAGA
scaffold_2402218	TRIM27.2	162982	144211	16	ENSGALT00000000084	87.98	233	505	737	870	1102	3e-79	GGACAAGATGAAGCTGGAAATCAAGGAATTCGAGTCGGACTTCGAGGTGCTGCACCAGTTCCTCATCGGGGAGCAGGTCCTGCTCTTGCACCAGCTGGAGGAACGCTACGAGAGCTTGCTGGCCCGGCAGAGCAGCAACATCAGCCAGCTGGAAGAGCAGAGCGCTGCCCTCAGCCGGCTCATCGCCGAGGCGGAGGACAAGAGCAAACAGGACGGGCTGCAACTGCTCAAGG	GGAAAAGATGAAGCTGGAAATCAAGGAATTTGAGTCTGATTTTGAGCTGCTCCACCAGTTCCTCATTGGGGAGCACGTGCTGCTGCTGCACCAGCTGGAGGAGCGCTACGAGAGCCTGCTGGCCCGGCAGAGCAGCAACATCAGCCAGCTGGAGGAGCAGAGTGCAGCCCTTAGCCGCCTTATCACGGAGGCAGAAGATAAGAGCAAGCAGGACGGGCTACAGCTGCTCAAGG
scaffold_986685	PSMA5	9450	1242	JH375456.1	ENSGALT00000000089	91.73	133	85	217	197	65	3e-48	CCTATGTGGGAATCGATTTCTACAATCTTCTCGATGCTGCTGGGTTCCATGAGCGGGGAGGTGATCCTCTTCTCCACGGCCAGGCAGACGCCCTCCGAGGTCTGGATCCCGATGGCCGTGGAACCGAGCTGAA	CCTATATGGGAATCTATTTCTACAATCTTCTCAATGCTGCTGGGCTCCATGAGTGGGGAGGTGATCCTCTTCTCCACAGCCAGGCACACGCCCTCCGAGGTCTGGATGCCGATGGCCGTAGAGCCGAGCTTAA
scaffold_2545538	SPR	89393991	89390874	4	ENSGALT00000000092	85.37	294	779	1072	325	618	2e-91	GGCTCCCTGGGAGACATCTCCAAATCCTTCCTTGATCTCACCGACCCAGATGAGATCAACAGCTACTTTGCCTTCAACGTCACCTCGGCGCTTTGCCTCACCTCCACCGCCCTGCAAGCCTTCGGGAAGCGGCCCGGCTCGAGCAGGACGGTGGTGAACATCTCCTCGCTCTGTGCCGTGAAGCCCTTCAAGAACTGGGCGCTGTACTGCAGCGGGAAGGCTTCCCGGGACATGATGTTCCAGGTGCTGGCGCTTGAGGAGCCCGATGTCCGTGTGCTCAACTATGCTCCAGGT	GGCTCCCTGGGCGACATCTCCAAATCCTTCCTCAGCCTCACCGACCCCAATGAGATCAACACCTACTTCGCCTTCAACATCACCTCGGCGCTCTGCCTCACCAGCAGCGCCCTGCAGGCCTTTGGGACGCGGCCAGGCTGCAGCAGGACAGTGGTGAACATCTCATCTCTCTGCGCCCTGCAGCCCTTCCGCAGCTGGGCGCTGTACTGCAGTGGGAAGGCTGCCAGGGATATGATGTTCCGTGTGCTGGCAGCGGAGGAACCCGACGTCCGTGTGCTCAACTACGCTCCAGGT
scaffold_54340	DDIAS	188255099	188248971	1	ENSGALT00000000097	87.84	855	7	858	420	1271	0	TTCTGCTGCCAGCAGCATCTTGCAGAACTGTTCCAGAATTAATAGAAATACAAAAAACCTTACAGCTTGCCAGATCTTCCTGCCAAATGCTGCTGTTACTGGCTTTACTGTTATCAGCTACTTCCATCGGCTCCTGCAGTTGGCAAAATTCAGGAGCTGTAATAACAGCTCGTACTTACCTGATGCATCTTCAGCTCCAATAGATGAACCTGTCAGTGAGCTCAGCAGCTTGTCTAGCCTGAGCAGAAACTCCTGTTTTATTCAGTCTAGTGGCAGAGAAAGTTTTCTAGGGTCCTGGCAGCAGTCCTTCAGCCTGACTTCATCTGTTGCTTGGGTAACAGCGGAAGACTTTCCCACTCTGGAAGTGGGAAAGCTGGTGAGTGAACAGCATGAAGAAGA…	TTCTGCTGCCAGCAGCATCTTGCAAAACTGTTCCAGAATTAATAGAGGTACAAAAAACCTTATAGCTTGCCAGATCTTCCTGCCAAATGCTGCTATTACTGGCTTTACTGTTATCAGCTACTTCCGTCGGCTCCTGCAGTCTGTGACATTCGGGAACAATAATAACAGCTCATACTTACCTGATGTGTCTTCAGCTCCGGTAGATGAATCTGTCAGTGAACTCAGCAGCTTGTCTGTTTTGAGCAGAAACTCCTGTTTTGTTCAATCTAGTGGCAGAGAAAGTTTTTTAGGGTCCTGGCAGCAATCCTTCAGCCTAACTTCATCTGTTGCTTGGGTAACAGCAGAAGATTTTTCCTCTCTGGAAGTGGGAAAGCTGGTGAGTGAACAGCATGAAGAAGA…
scaffold_491942	SCRIB	148720614	148587858	2	ENSGALT00000000103	89.94	318	43	360	2321	2638	4e-120	AGGTGAATGGTGTGTCCCTGCACTGTGCTGAGCATCACGTGGCAGTGGAAGCTCTGCGTGGATCGGGAAGCTCTGTCTCCATGACGGTTCTGCGGGAGCGGATGGTGGAGCCAGAGAACGCCATCACTGTCACACCATTGCGCCCTGAGGATGACTACAGCCCTCGTGAGAGGCGAGGTGGTCTGCGCTTCCCAGAGCGACCTGAGGGGGCACCTCCCACAGAGAGATATTCTACCTGCCTCATGCGCAATGAGAAGGGCCTGGGCTTCAGCATTGCTGGTGGCAAAGGCTCCACACCCTACCGGGCTGGTGACACGG	AGGTGAACGGTGTGTCCCTGCACTGCGCGGAGCACCACGTGGCAGTGGAAGCGCTGCGTGGGTCGGGGAGCTCTGTCTCCATGACGGTCCTGCGGGAGCGGATGGTGGAACCAGAGAACGCCATCACCGTCACTCCGCTGCGCCCCGAGGACGACTACAGCCCTCGGGAGAGGAGAGGTGGCCTCCGCTTCCCGGAGCGACCCGAGGAGGCACCACCCACCGAGAGATACTCCACCTGCTTGATGCGCAATGAGAAGGGTCTGGGCTTCAGCATCGCTGGTGGCAAAGGCTCCACGCCGTACCGGGCTGGTGACACGG
scaffold_3532716	NRBP2	148774588	148759825	2	ENSGALT00000000104	90.62	128	1563	1690	96	223	1e-43	GGTGAATCAGGGGAACATGCCAGGCATCCAGAGCACCTTCCTTGCCATGGACACAGAGGAGGGTGTGGAGGTGGTGTGGAACGAGCTGCTCTTCACCGACAAGAAAGCCTTTAAAGCGCACGAGGTGA	GGTGAATCAGGGGAACATGCCGGGCATCCAAAGCACCTTCCTCGCCATGGACACGGAGGAAGGCGTGGAGGTGGTGTGGAATGAGCTGCTCTTCACTGACAAGAAGGCCTTCAAAGCACACGAGGAGA
scaffold_2591069	FER1L5	10179	21	AADN03010880.1	ENSGALT00000000108	77.85	149	13	161	2329	2181	4e-27	CCGGGGCGGCGTAGATGAAGACGAGGAGCAGGGCGAGGAGCAGCAGCAACGCCAGCCCCAGGCTGATCCGGCAGCGGTGTTGCCGCCAGAAGCCGTAGCGTAGGCTGCGCAGAGGCGCCTGCAGCCACAGGAACGACCACTCCGGCCGC	CCGGGGCAGAGTAGATGAAGTTGAGGAGCAGGAGGAGCAGCAGCAGCAGTGCCAGGGTCACGGTGATGCGGCAGCGGTGCCGCTGCCAGACGGCGTAGCGCAGGGCACGCAGTGGGGCCCGAAGCCATAGGAAGGACGAGTCGGGCCGC
scaffold_2612593	IL4I1	194187	191143	16	ENSGALT00000000109	82.61	765	54	815	748	1512	0	AGTTTTGATGAAATCACAGGGGGATTTGACCAACTGCCCAAAGCCTTCCACAAAGCGTTGTCTAATGTCATCCATTTCCATTGCACGGTGGAGAAAATCATGACTAAGGGAAACAAAGTCCATGTGTTTTACCGCACGCCGAACACCCTGGCCCAAACCATA---ACTGCAGATTACGTCCTTGTCACGTCTACCGCCAAAGCCACCAGGCACATCCAATTCCTGCCACCGCTCTCTCCTCCGAAGACCCACGCCCTGCGCTCCATCCACTACGCAAGCGCCTCCAAAATAGCCTTGGCTTGCACCGACAAGTTCTGGGAGAAGGATGGCATCCGAGGAGGACAGTCCATCACCGACCGCCCTTCCCGGTTTATCTACTACCCCAGCCACAACTTCTCC…	AGCTTTGACGAAATCACGGGAGGTTTCGACCAGCTGCCCAAAGCCTTCCACAAAGCACTGCCGGGCGTCATCAAATTCAATTGCACGGTGGAGAAAATCATGACGAAGGGAGGGAAGGTCCGGGTGTTCTACCGCGCTCCGGACACCCTCGCCCCCAGCATAGTGACCGCAGATTACGTCCTGGTCACCTCCTCGGCCAAAGCCACGAGGCACATCCAGTTCTTCCCACCTCTCTCCCCTGCCAAAAACGAGGCTCTCCGCTCCATCCACTACGCGAGCGCTTCCAAAATCGCCTTGGCATGCACGGAGAAGTTCTGGGAGAAGGACGGCATTCAAGGAGGGCAATCCATAACCGACCGCCCCTCCAGGTTTATCTACTACCCCAGCCACAACTTCTCC…
scaffold_239215	GFPT1	137149	109341	22	ENSGALT00000000115	96.93	163	9	171	1483	1321	9e-73	CCTTGGTACTGGCAACCCCGATCTCTGGTCCTGCATTGATATGGACTCCACAATCCGTCTCTCGTGATATAGAGCTGCCAACTGTGTTAGTTATTCCTACGGTTAAGGCTCCTCTCTCTTTGCAGTACCGAAGACCCATCAAAGTATCTGCCGTCTCACCTGA	CCTTGGTACTGGCAACCCCTATCTCTGGTCCTGCATTGATATGGACTCCACAATCCGTCTCCCGTGATATAGAGCTGCCAACTGTGTTGGTTATGCCTACGGTTAAGGCTCCTCTCTCTTTGCAGTACCGAAGACCCATCAAAGTATCTGCTGTCTCACCTGA
scaffold_49021	TIMM17A	1102770	1094584	26	ENSGALT00000000123	93.75	112	28	139	431	320	1e-42	CCGTTCGGAAACTGTGTGGAGGCAAATCTTGTTAACAGAATACCAGCTCCTTCAATTAAAGCCAGGAGAATTCCTCCCATCGCAGCAGATCCAACCATGGCAACAGGTCCAT	CCGTTCTGAAACTGTGCGGAGGCAAATCTTGTTAAGAGAATACCAGCTCCTTCAATCAAAGCCAGGAGAATTCCTCCCATTGCGGCGGATCCAACCATGGCAACAGGTCCAT
scaffold_1706480	INTS4	192121226	192088910	1	ENSGALT00000000128	89.95	199	524	722	250	52	1e-71	CCTTGTAATAATGCTCCAGCAGGATCCTGACAACTCCTTCCACGCTCTCCACTTCCACGGGCTTCCTGGCAAACTGGAGAAGGTACTGCAAGGCATCTGCAGGTGAGGTGGCTTTGCACAGGTCGACATGGAGCGCCGCTGACTTGCTGGGCTTGGTCAGCCGCAGCTTCTTAGCAGACAGGTCCTCGTGCTGCTGCTG	CCTTATAATAATGCTCCAGAAGGATTCGGACCACCCCTTCCACGCTCTCCACTTCCACAGGCTTCCTGGCAAACTGCAGCAGGTACTGCAAGGCATCCGCAGGCGAGGTGGCTTTACACAGGTCAACGTGGAGTGCTGCCGACTTGCTGGGCTTGGTCAGCCGCAGTTTCTTAGCGGACAGGTCCTCATGCTGCTGCTG
scaffold_49004	ADIPOR1	1095912	1088421	26	ENSGALT00000000132	92.93	198	109	306	802	999	2e-79	GCAGGCGTCTTTCTGGGGCTGGGGCTGAGCGGCGTGGTGCCCACCATGCACTTCACCATCGCCGAAGGGTTCGTGAAAGCCACCACCGTCGGCCAGATGGGCTGGTTCTTCCTCATGGCCGTGATGTACATCACGGGCGCGGGGCTGTACGCCGCCCGCATACCCGAGCGCTTCTTCCCGGGCAAGTTTGACATCTGG	GCAGGTGTCTTTCTGGGGCTGGGGCTGAGCGGTGTGGTGCCCACCATGCACTTCACCATCGCCGAGGGGTTCGTGAAGGCCACCACAGTTGGGCAGATGGGCTGGTTCTTCCTCATGGCTGTGATGTACATCACGGGTGCGGGGCTGTACGCTGCCCGCATTCCTGAGCGCTTCTTCCCGGGCAAATTCGACATCTGG
scaffold_3097584	ANTXR1	238186	148116	22	ENSGALT00000000136	95.91	171	623	793	1354	1184	8e-74	CCTTGATTGGAGAGTACCATTTCCGAGGAGAGGAAGGCCTGCGCATGTTGTTCGCAAGGTTCCTGGGTTCAGGGAACTCATACTCCTGTTCCGGCATCTTGACCCTGGCATTCTTGGCTTTCTCTAACTTAGCGCCTTCTTCTGTGGAGCCCTTTTCTCCCCAGCGCACCT	CCTTGATTGGAGAGTACCACTTCCGAGGAGAGGAAGGTCTGCGCATGTTGTTTGCAAGGTTCCTGGGTTCGGGGAACTCATATTCCTGTTCTGGCATCTTGACCCTGGCATTCTTGGCTTTCTCTAACTTAGCACCTTCTTCTGTGGAGCCCTTTTCTCCCCAGCGCACCT
scaffold_1280066		1087325	1081068	26	ENSGALT00000000138	91.76	182	134	315	426	607	1e-68	GTTCTCGTGTTGTGGCGTTTTAGGACCCGAAGACTTTGGGAATGGCTCCCGCTTCCAGGAGCTGCACCCGGGGATGCCCTGGCCGCGGGCGTGCTGCGCCCGGGACGGGCTCCTGCAGGCGGGCGAGCTGCTGGGCTGGGAGCAGTGCCGGGAGAGGAGCCCCGGCTACATCCACGAGCAGG	GTTCTCCTGTTGTGGCGTTTTAGGGCCTGAAGACTTCGGGAACGGCTCCCGCTTCCAGGAGCTGCACCCAGGGACGCCCTGGCCGCAGGCGTGCTGTGCCCGGGATGGGCTCCTGCAGGCAGGCGAGCTGCTGGGCTGGGAGCAGTGCCAGGAGAGAAGCCCTGGCTACATCCATGAGCAGG
scaffold_1280069	UBE2T	1084448	1081661	26	ENSGALT00000000141	81.36	118	2	119	585	468	7e-25	TTAGGAATCCAGGCGAGATTTCTTCTCCTTCCTGCTGATAGTGCTCCCTTTTCTCTTCTGCACGGCAGATTCGTTGGTGGTACTTGTTTCGCTTTGGTTTATTTTCTCTTCCGAAGCC	TTAGGGGTCCAGGCGAGATTTCTTCTCCTCCTTGCCGATGGTGCTCCCTTTTCTTTTTTGTGTGACAGATCCTTTGGTGGTTTTTGTTTCATTCTGGTTTGTTTTCTCCTCCAAAGCC
scaffold_304642		1078330	1071848	26	ENSGALT00000000143	83.33	414	226	639	1	414	1e-121	ATGCCGCATCACACCATTCATCTTTTCCGGAAGGGACTTAGGCTTCACGACAACCCAGCGCTGCTGGCTGCGCTGGAGTCCTCGCAGGTCGTCTACCCTGTCTACATCCTGGACAGAAAGTTCATGACGTCTGTGATGCACATAGGGGCCCTGCGGTGGCATTTTCTGCTGCAGTCCCTGGAAGATCTCCAGAAGAATTTGTGTCAGCTGGGCTCTTGCTTGCTGGTTATTCAAGGAGAGTATGAGTCTGTTCTTAGAGATCACATCCAGAAATGGCATATCACGCAAGTGACTCTGGATGCAGAGATGGAACCGTTTTACAAGGAAATGGAGGCCAACATACGACGTCTGGGAGAAGAGCTGGGGTTTGAGGTGCTTTCTCTGGTGGGCCACAGTCTG…	ATGCGGCACCGCACCATCCACCTCTTCCGGAAGGGCCTCCGGCTGCACGACAACCCAGCACTGCTGGCTGCACTGCAGTCCTCCGAGGTCGTCTACCCCGTCTACATCCTGGACAGAGCCTTCATGACGTCCTCCATGCACATAGGAGCCCTGCGGTGGCATTTCCTGCTGCAGTCCCTGGAGGATTTGAGGAGCAGTCTGCGCCAGCTGGGCTCCTGCTTGCTGGTCATTCAAGGAGAGTACGAATCGGTTGTCAGAGACCACGTCCAGAAGTGGAACATCACGCAGGTGACTCTGGATGCGGAGATGGAGCCCTTTTACAAGGAGATGGAGGCCAACATTCGGGGTCTGGGAGAAGAGCTGGGCTTCCAGGTGCTCTCGTTGATGGGCCACAGCCTC…
scaffold_923017	LRIF1	1072673	1061356	26	ENSGALT00000000145	88.52	270	7	276	1105	1374	2e-95	AAACCTGCCACAGAAGTTTCAAAAACATTATTAATGACAGCTACACAAAAGGGAAATAGTTCTTCTCCTGAGACAGTAACATCTGATGGTCAGCAGTGCCAGCGAACTCCAATGAAATGGATTGTGCAAGAAAGTCCCCAGTCATCAGCACCTTGCCTTATTCCTGTAAAGTCATCAAATAATGTGGCTTCCAAGATCTTGAAGACTTTGTCCGACATGAAGAATGTAGAAGTTAACTCTGCAAATATTTTACCACTCTGTCCTAGTGGT	AAACCTGCCCCAGATGTTTCAAAAACATTGCTAATGACAGCTCCACAAAAGGCTCATAGCTCTTCTCCTGAGACTGGAATGTCTGATGGTCAGCAGTGCCAGCATACGCCAATGAAATGGATTGTGCGAGAAAGCCCGCAGTTGCCAGCGCCTTGCCTTATTCCTGTGAAGTCATCAAATAACGTGGCTTCCAAGATCTTGAAAACTTTGTCAGATATGAAGAATGTAGAAGTTAACTCTGCAAACATTTTGCCACTCTGTTCTAGTGGT
scaffold_732767	TRIM27.1	169149	150525	16	ENSGALT00000000147	83.64	599	81	679	1488	890	0	TCAAGGACAGATTCGGAGGGGAGACCTGAATCCCACCCAGTCCAGAGGGGACATCAACTGCCCGGTCATGGACTGGTCCTCTGAGGGTGGGCTTTGGGTGATTTCTTGCAAACGAGCCCCCATCCCCATCTTGAACCAGGGGAAGACCCTCTCCCCGTTGAAGGAGGCTCTGGTATAAACCAAGATGGGAGCATCATCATCTGTGCTGAAAAATGCCACCCGCCCCCCTCCATAGTCCAAGGAGACCCGTATCCTCCTGGGAAGCGGGTTCAGGCGCAGGTTGGCACGGGGGGATGTGAGGGAGTGATACGCCTCCAGCGCCCAGACCCCCTCCTTGGGGGTGAGGTTCAGCGGTCCCTTCCTCTTGACCGATGCTCGGGCCACCCCCAGGGCCCAGAC…	TCAAGGACAGATCTTTAGGGGAGATCTAAACCCAACCCAATCCAAATGGGACATCAGCTGCCCACTCGTGGACTGCTCCTCTGAGGGGGGATTTTGGGTGATCTCTTGCAAGCGAGCCCCCAGCCCTATCTTGAACAAGGGGAGGACCTTCTCCCCATTGAACAAAGCCCTGGTGTACACCAAGATGGGGGTGTCATCATCCGAGCTGAAAAATGCCACCCGACCCCCTTCGTAGTCCAGGGAGACCCGAATCCTCCTGGGAAGTGCATTCAGACGTAGGTTGGCACGGGGGGACGTGAGGGAGTGGTAGGCCTCCAGCGCCCAGACACCCTCTTTGGGGCTGAAGCTCATGGGTCCCTTCCTCTTCATCGAAGCCCGGGCCACCCCCAGGGCCCACAC…
scaffold_2507388	TRIM7.1	186760	177447	16	ENSGALT00000000149	89.21	519	406	924	1247	1764	0	TCAACAGAGGACCTGACCCTGGACCCCGATTCGGCAAACCACCTCCTCATCCTCTCTGCAGACCTCAAGAGCGTCAGGATGGGCTGTAGGAAACAGGAACTGCCTGACAACCCCAAGAGATTCGACACGAACTCGCGGGTGCTGGCTACCACTGGCTTCAAGTCGGGAAGACATTACTGGGAAGTGGAGGTGGGGGCCTCGGACGGTTGGGCCTTTGGGGTGGCCAAGGAGTCCGTCAGGAGGAAAGGTCTGACGCAGTTTTCCCCCGAAGAAGGGATCTGGGCAGTTCAGCAAAATGGAGGTCGCTACTGGGCGGTCACCTCGCCCCAACGCACCCCGCTGTGCCTCAGCCAGAAACTCAATAAGGTCCGGGTGTACCTGGATTACGAAGGGGAAGAA…	TCAA-AGAGGACCTGACCCTGGACCCCGACTCGGCCAACCATCTCCTCATCCTCTCGGCGGACCTCAAGAGCGTGAGGATGGGCTGCAGGAAGCAGGAGCTGCCCGACAACCCCAAGAGATTCGACACCAACTCGCGGGTTTTGGCCACCACCGGCTTCAAATCGGGGCGGCACTACTGGGAGGTGGAGGTCGGAGCCTCGGACGGTTGGGCCTTTGGGGTGGCCAAGGAGTCAGTGAGGAGGAAAGGGCTGACGCAGTTCTCTCCCGAGGAAGGGATTTGGGCAGTGCAGCAGAACGGAGGGCGGTATTGGGCCGTCACTTCGCCCCAACGCACCCCGCTGTGCCTCGGCCAGAAACTCAGCAAGGTGAGGGTGTACCTGGATTACGAAGGGGAGGAG…
scaffold_3741406	TRIM27.1	169149	150525	16	ENSGALT00000000152	82.43	148	196	343	412	265	3e-36	CCTTGTGCTCCTCCGCAGCCTCCTCGATGGGGACCACGGCGTGGACCCGGTGAGCCTGCGACTCTCTGCAAACCAGGCAGATGGGGGTCTGATCCTCCTCGCAGAAGAGTTTCAGAGCTTCCTGATGCTTCTCGCACAGCCTTTCCCC	CCTTCTGCTCCTCCACTGCCTCCTCAATGGGGACGGCGGCGTGCAGGCGGTGAGCGTGGGACTCCCTGCACACCAGGCAGATGGGCACCTGGTCCTCCTCGCAGAACAGCTTCAGGACCTCCCGGTGCCTCTCGCACAGCCTCTCCCC
scaffold_2396794	AFMID	10142673	10139265	18	ENSGALT00000000158	86.13	137	186	316	748	612	2e-39	CCTGGCTGTACTCCTGCGACTGCCTGCGAAACTCCGGGGAGTCGTGCTGGGCCACAGCCACGAGCACCTCACAGGCTG------CAGGCGCTGCTGGGGTGATGCACAGCATGGGGCTGTTCCTCTGGGCGACCTCC	CCTGGCTGTACTCCTGTGACTGCCTGCGGAACTCCGGGGAGTCGTGCTGGGCCACAGCCACAAGCACCTCACAGGATGCAGCCACAGGCACTGCTTGTGTGACACACAGGATGGGACTGTTCCTCTGGGCCACTTCC
scaffold_704008	PLP1	1981476	1977381	4	ENSGALT00000000161	98.09	262	83	344	453	192	7e-126	CTTGTCAGGATGTCCTAGCCACTTTCCCAAACACTGACACACCCGCTGCAACGAGTGAGCTCGCTGGGGGCCTCGCGCTCCCCTCCCTTTCGGGCCCCCAGTTACCGTTGCGCTGAGGCCCTTGCCGCAGATGGTGGTCTTGTAGTCCCCAAAGATTTGCCGGACGGCGCCGGTGGTGTAGAAGCCTTCGGCCAGCAGCAGGGCTCCGTAGAGGAAGAAGAAGGAGGCCGTGCCATAGATGACGTACTGAAAAGCGTGGATG	CTTGTCAGGATGTCCTAGCCACTTTCCCAAACACTGACACACCCGCTGCAAAGAGTGAGCTCGCTGGGGGCCTCGCGCTCCCCTCCCTTTCGGGCCCCCAGTTACCGTTGCGCTGAGGCCCTTGCCGCAGATGGTGGTCCGGTAGTCCCCGAAGATTTGCCGGACGGCGCCGGTGGTGTAGAAGCCTTCGGCCAGCAGCAGGGCTCCGTAGAGGAAGAAGAAGGAGGCTGTGCCATAGATGACGTACTGAAAAGCGTGGATG
scaffold_3257440	ZMAT3	17062023	17052618	9	ENSGALT00000000162	93.73	271	181	451	1	271	8e-115	ATGATTCTTCTACAGCAAGCAGGACTTCTTCCTCAGCCTGAGAAGCCTTCATCTCTTCCTATGTCAGTGGTTACAAGGCCAAGAGCCAGCTCACCACTGTCCCCACCAAAATCTCTCGGACTGGGGCCTTCCTTTCATCACACACAAGAAGAAGAGCTTGCAAAGGTGGTGGAGCAGGACCCTATGCTGGAGGAACTATGTAAGCCTTTGTGCTGTAAGCTTTGCAATGTTACTCTGAATTCAGCGCAGCAAGCCCAGGCTCATTACCAGG	ATGATTCTTCTACAGCAAGCAGGACTTCTTTCTCATCCTGAGAAACCTTCATCTCTTCCTATGTCAGTGGCTACAAGGCCCAGAGCCACCTCACCACTCTCCCCACCAAAATCTCTTGGACTGGGGCCTTCCTTTTATCACGCACAAGACGAGGAGCTTGCAAAGGTGGTGGAGCAGGACCCTATGCTGGAGGAACTATGTAAGCCTCTGTGCTGTAAGCTCTGCAATGTCACTCTGAATTCAGCCCAACAAGCCCAGGCTCATTACCAGG
scaffold_2507356	HEP21	176418	174910	16	ENSGALT00000000164	80.19	106	1	106	65	170	8e-20	GCAAAGTCTGCAAGTACAAGATTCCCTTCGTCGGATGTTTCCGGGGAGCGAATGAAACGACTTGTGAGCGGAGAGAGAAATGTGCCATCATTAAAACCTCCCTGGG	GCAAGGTCTGCAAATACAAAATCCCCTACGTTGGGTGCTTCCATGGGGCCAACGAGACCACCTGCGAGCGGAGGGAGAGATGTGCCATCATCAAAACCTCCCTCGG
scaffold_2136213	GKN2	263926	260571	22	ENSGALT00000000168	82.17	157	298	453	308	463	6e-36	AGACTATGAAGACACTATACTCTCCGAATAATG-TGTGGGCACAGTTTCAATCTGGCCATTCTGTGCTTGGGAGTATCAAAGACTGGCTTCTCTATGGTAGACCCATTGAACAACTCTGCTCAGGTCTGCCTCTCTACCAGCTTGTAGAGACTGAAC	AGACTATGAAGAAAATTTATTCTCC-AAGAGTGATGTGGGTACAGTTTCAATCTGGTAATGCCATGTTTGGGAGTATCAGAGAGTGGCTTCGCTATGGTAGACCCATTGAGCAACTCTGCAAGGGTCTCCCTCTCTACAAGCTTACAAAGAGTGAAC
scaffold_2136265	BMP-10	282395	276543	22	ENSGALT00000000169	90.42	334	187	520	1	334	9e-129	ATGGATTCTGTAGTCCTCCAGCTGTGGGCTGTCCTCTGTCTCTTGGTTCACCTTGCCGCTTGCAGTCCCATCCTGAGCTTGGAGCACTCTTCCTTGGAGGAAGACGTGCCTCTTTTCGACGAGATTCTCTCCGAGCAGGATGGTGTTGATTTCAACACGCTGCTTCAGAATATGAAAAATGAGTTTTTGAAGACGTTGAACCTCTCTGACATTCCCCTGCATGAAACGGCCAAGGTGGATCCGCCAGAGTACATGCTAGAGCTGTACAACAGGTTTGCCACTGATAGGACATCTATGCCATCCGCAAATATTATTAGGAGCTTCAAAAATGAAG	ATGGATTCCATAGTCCTCCAGCTGTGGGCTGGCCTCTGCCTCTTGGTTCACCTTGCCACTTGCAGTCCCATCCTGAGCTTGGAGCACTCTTCCTTAGAGGAAGGCGAGCCTCTTTTCGATGAATTCCTGTCCGAGCAGGATGGTGTTGATTTCAACACATTGCTTCAGAATATGAAGAACGAGTTCCTGAAGACGTTGAACCTCTCCGACATTCCTCTGCACGAGTCGGCCAAAGTGGACCCACCAGAGTACATGTTAGAGCTGTACAACAAGTTTGCCACTGACAGGACATCTATGCCATCTGCAAATATCATTAGGAGCTTCAAAAATGAAG
scaffold_886610	GNB2L1	142727	139264	16	ENSGALT00000000171	92.57	148	622	769	430	283	6e-56	CCTGCACCGTGTACTTGCAGACGCCCAAGGTGTTCCAGAGCTTGATGGTCTTGTCCCTGGAGCCCGAAACGATCTGGCGGTTGTCGGAGGAGAAGGCCACGCTCAGGACATCCTTGGTGTGGCCCACGAAGCGACGGGTGGTGGTGCC	CCTGCACCGTGTATTTGCAGACACCCAAAGTGTTCCAGAGTTTGATGGTTTTGTCCCTGGAGCCCGAAACGATCTGGCGGTTGTCGGAGGAGAAGGCGACGCTCAGCACATCCTTGGTGTGGCCAACAAAGCGGCGGGTGGTGGTTCC
scaffold_308554	B-BTN2	123438	120438	16	ENSGALT00000000172	70.27	333	80	411	1244	913	5e-35	ACCCAGAAGAAAGGGAAGATACTCTCCCCACCGAACAAGGCTTTTTGGAACGTAAAGATGGGGGGCTCACGCTCGGCGAGGTAAAATGCCACTTGCCCCCCTCCATAGTCCAGAGCCACCCGCACCCTCCCAGTTTCCCCAGTGGCGGGGAAGGTGGTGACGGGGGAAGCGAAGGCGCGGTA-CTGATTCCCGCACCGCCCCATCGCCCAGATCCCTTTCTCTGGTTGAAACTCAAGCCAGCCCTTCCTGGGCACGGAGCATCGGGCCACCCCCAACGCCCAGGTCCTGCCTCCGGCCACCTCCACCTCCCAGCAGTGTCTCCCCACGGTGAA	ACCCAGAAGAAAGGGAAGATGCTCTCCCCACAAAAAGAAGCATTTTGGAAAGCAAATATGGGATTTTTTTGGGAAGCGACGTAGAAAGCCACCTGTCCCCCTCCGTAATCCAACACCACTCGAATCCTGTTGGGATCCCCACTGATGGGGAGGGTGGATGGGGGAGATGTGAAAGCTCGGAAGCTG-TTTCTACAGCATCCCATAGCCCAAATCCCATAATCGGGGTGGAAAGTGAGCCAACCCTTCCTGGGCACAGAGCTGCGTGCCACCCCGAGTGCCCACGTGGCACCACCCATCACCTCCACATCCCAAAAGTGCCGCCCTGAGGTGAA
scaffold_2383114	TCF25	18286192	18267773	11	ENSGALT00000000179	91.72	169	328	496	1851	2019	1e-63	CTCGCAGGGGGACATCAGGCACGACGGGGATGAAGAGGCTGGAGCAGGGCAGGACCTTAACCAGGGGGTGAACAGGCTCATGGCAGCCATGCGGGACATGCTGGCGAACATCCAGTTTCAGGAACCCCCCCGAGACGACAATCCCGAAGGCGACGGGGACTGGGACTGA	CTTGCAGGGTGACATCAGGCACGATGGAGACGAAGAGGCTGGAGCGGGGCAGGACCTGAACCAGGGGGTGAACCGGCTCATGGCGGCCATGCGGGACATGCTGGCCAACATCCAGTTCCAGGAACCCCCACGAGACGACAATCCTGAAGGCGATGGGGACTGGGACTGA
scaffold_532190	Blec1	106726	104372	16	ENSGALT00000000183	82.39	176	460	635	143	318	6e-44	CAGTGCAGGCTTTTCAGCCTCGTCCCCAACCCTGCTTTCGGTGTCCGTTCGACTGGATCGGGTACAGAGGAAAATGCTACTATTTTTCGGAGGCTGAGGGGAATTGGACATCCAGTCAGGACAACTGCTCGGCACTCGGTGCTTCCTTGGCCATGCTCGACAGCGTGGAGGACTTG	CAGTGCAGGCATTCCAGCCCCATCCCCAGCCCTGTGCTCAGTGTCCCTTCGACTGGATTGGATTCAGAGGAAAATGCTACTACTTTTCAGAGGATGAGAGCAATTGGACGAGCAGCCAGAACAACTGCTCTGCACTTGGTGCTTCCTTGGCTGTGTTTGACAGCGCTGAGGACTTG
scaffold_2136316	ARHGAP25	308523	291968	22	ENSGALT00000000184	76.09	297	445	741	1742	1455	2e-56	CTTTTAATTTGTTCCTCGTAGTCGTTTTTCTGTACCTCCATTTCTTTTTCCAGCTTCAGGATCATGTTTTGCAGGAACTCCCTGCTCTCCTGGTCAGGCTTGGAGACCTCGGCAGGGCTGCTGGTGGGACTGGCTATTTCCTTCGGCTGATGGCTGGGACTGGGGCAGGGCAGAAATTCCTTATCAGAGCCGCTGCTCGAAGGGCTGGGGCTGGAGCCGCTGCCGTCCCCGCTTTCTGCCTGGGAGGCAGGAACGTTATTGTAGGTCGAAGCCCGGTGAAGGTCGAGCAGCTTAAAA	CTTTTAATTTGCTCCTCGTAGGTCTCTTTTTGCTCATCCATTTCTCTCTGAAGCTTCAGGACCATGCTTTGCAGGGACTCCTTGCTCTCTGAAGCAGGCTGGAACACCTCAGAAGGGCTGCTGGCAGGGCTGGTTGGATCCTGGGGATGATGGCAGGGGCTGGGGCAGGGCTGGAATTCCTTATCGGAGCAGCTGCTGGCAGGACTGGGGCTGGAGCTGCT---------GCTTTCCAAATGGGAGGTGGGCACGTTGTCATAAGCTGAAGCCCGGTGCAGGTCGAGCAGCTTGAAA
scaffold_1680410	SNRPE	1622178	1620031	26	ENSGALT00000000190	97.53	81	161	241	225	145	2e-32	ACCCAGCTGCTTCCTGGATTTTGTTTTGGAGTGAATCTCCTCTGCGTCGTCCAGCACCAAGTTCATATATTCATCAAAGCC	ACCCAGCTGCTTCCTTGATTTTGTTTTGGAGTGAATCTCCTCTGCGTCATCCAGCACCAAGTTCATATATTCATCAAAGCC
scaffold_2194847		1162	21	AADN03025856.1	ENSGALT00000000192	88.57	105	2	106	603	499	2e-32	CCCTGCTCTCACCTTGAGGAAGAGGGCACCCTCCATCGCACCCGTCGTAGCGAAGCTCCAGCAGGACCCGCAGACAGCCTGGTCCTTCACGGGTGTCACAGCACC	CCCCGCTCCCACCTTGAGGAAGAGGGCGCCCTCCATGGCGCCCGTGGTGGCGAAGCTCCAGCAGGACCCGCACACAGCCTGGTCCTTCACGGGGGTGACCGCGCC
scaffold_3329841		24791	19826	JH375588.1	ENSGALT00000000193	93.29	164	1	164	585	745	8e-65	GAAAATGGGAATTGCTGTCCCAGAATCTTTCATGAATGATGTCTCTGTAAATAACCTTGGTGCGGAATTTGAGAACCACACACACCATATTACCAGTGCCAAAATGGCTGTTTCAGTGGCTGACTTTAGCAGTCTATCTGCAAATGAGACAAATGGTTTTATCA	GAAAATGGGAATTGCTGTCCCAGAATCTTTCATGAATGATGTCTCTGTAAATAACCTTGGTGTGGACTTTGAGAACCACACACAC---ATTACAACTGCCAAAATGGCTGTTTCAGTGGCTGACTTCAGCAGTCTATCTACAAATGATGCAAATGGTTTTATCA
scaffold_2583557		1186	32	AADN03010751.1	ENSGALT00000000194	87.06	255	139	393	334	80	2e-84	CCCAGTGCTGGGTGACGGGGTGCTGCAGGCTGACGTGCTCCACCTGGCACATGTAGGTCTCCCCACGCTGCGGGGTTGTTTCCAGCATCACCAGCACCTGGTAGGTCCAGTCTCCGTTCTGGATCACGTCCGTGGACACCACGCGCTCCGTCTCCTCCTGCCCGTTCTTGAACCACTTCACCTCAATCTCAGCGGGGTAGAAATCCATCACGGCGCAAACCAGCCGGTCGGTCTGGGGCAGGGAGCTCGACTGCA	CCCAGCGCTGGGTGATGGGCTGCTGCAGGCTGGTGTGCTCCACCTGGCACACATAGCTGTCCCCGTGCCGTGGGCTGGTCTCCAGCACCACCAGCACCTGGTACGTCCAGTCCCCGTTCTGGATCACGTCCGTGGACACCACGCGCTCTGTCTCCTCCTGCCCGTTCTGGAACCACTTCACCTCGATCTCCGGCGGGTAGAAGCCCGTCACGTAGCAAGCCAGCCGGTCGGTTTGGGGCAGGGAGCCCGACTGCA
scaffold_3372890	CEPT1	1047249	1024096	26	ENSGALT00000000195	89.61	231	190	420	1	231	6e-84	ATGATTCTCCGTAACAGCTGCTACCTGCCAAATAAAAATTCCGAGGCCACCCAATCCATGAGTGGGCATCGAAACATAAAGAGGCGATGTGGGGAGTCGCACCTGGAATCCCCCGCAGGCTGCGGTCACGGTCCCGCCGCTGGATGCGTGCTAAGCAAACTAGTTCAGTTGCCTACACCTCCCTTGTCAAAGCACCAGCTGAAACAGTTAGAAGAACACAAATATCAGAGT	ATGATTCTCCGTAACAGCTGTTACCTGCCCAATAAAAACTCTGACACCACCAAACCCATGAGTGGGCATCGGAACCTCAAGAGGCGATGTGGGGAGTCGCACCTGGAGTCCCCTGCAGGCTGTGCCCACGGTCCTGCTGCTGCCTGTGTGTTAAGCAAACTAGTTCAATTGCCTACACCTCCCTTGTCAAAGCACCAGCTGAAACGGTTAGAAGAACACAAATATCAGAGT
scaffold_1826973	SUPT6H	5792698	5772759	19	ENSGALT00000000200	92.42	277	193	469	627	903	2e-112	TGCTTTGCAGGAAGCTCAGGAAATCTTTGGTGTGGACTTTGACTATGATGAGTTTGAGAAGTACAACGAGTACGATGAGGAGATGGAGGAGGAATATGAGTATGAGGATGAAGAAACCGAAGGGGAGACTCGTGTACGACCCAAAAAGACTGCCAAAAAGCGCGTCAGTCGGCGTAGCATCTTTGAGATGTACGAGCCCAGTGAGCTGGAGAGCAGTCACCTAACGGACCAGGACAATGAGATCCGCATGACAGACATGCCAGAGAGGTTCCAGGTG	TGCTTTGCAGGAAGCCCAGGAAATCTTTGGTGTGGACTTTGACTACGATGAGTTTGAGAAGTATAATGAGTATGATGAGGAGATGGAGGAGGAATATGAATACGAGGATGAAGAAGCTGAAGGAGAGACCCGTGTCCGACCCAAAAAGACTGCCAAGAAGCGTGTCAGTCGGCGTAGCATCTTTGAGATGTATGAGCCCAGTGAGCTGGAGAGCAGTCACCTAACAGATCAGGACAATGAGATCCGAATGACAGACATGCCTGAGAGATTCCAGTTG
scaffold_303628		7394	6459	27	ENSGALT00000000205	71.23	146	886	1027	271	412	2e-10	ACCATTTACTTCAGTGCCTGTATAATCCAAATGTCCTTAATCCTTCTCTCAGCTGGTAGT----GAAATTTACATGCTCTCAGCAATGGCATATGACCGATATGTTGCCATCTGTAAACCACTACACTACCAAGAGGTTATGAACA	ACCATTTCCTACAATGCCTGCATGATCCAGCTTTTGTTT---CTTCACTCC-CTGGGAGCAGCAGAAGCTTTCCTGCTCTTGGCCATGGCCTATGACCGTTATGTTGCCATTTGCAAACCTCTTCACTACACTGTGCTTGTGAACA
scaffold_2414487	RPL9	68903258	68899136	4	ENSGALT00000000206	91.75	97	1	97	298	394	4e-33	CCCATCAACGTAGTTATACAGGATAATGGCTCACTTGTTGAAATCCGAAACTTCTTGGGAGAGAAGTACATTCGCAGAGTGCGTATGAGGCCAGGTG	CCAATCAATGTAGTCATACAGGATAACGGCTCACTTGTGGAAATCCGAAACTTTTTGGGAGAGAAGTACATTCGCAGGGTGCGCATGAGGCCAGGTG
scaffold_2452635	ADAMTS19	45309166	45146955	Z	ENSGALT00000000207	93.46	107	1	107	2506	2612	9e-40	TCAGGAACATTCAATATTGCTGGGACCACTGTCCATTATGTTCGGAGAGGTCTCTGGGAGAAAATATCAGCCAAAGGTCCCACAACATCACCCTTACATTTACTGGT	TCAGGAACGTTCAATATTGCTGGGACCACTGTCCATTATGTTCGAAGAGGTCTCTGGGAGAAGATTTCTGCCAAAGGTCCCACAACTTCTCCCTTACATTTACTGGT
scaffold_3372989	DENND2D	1019461	1012134	26	ENSGALT00000000210	88.33	240	398	637	1345	1106	5e-83	CTTCCTGTGGGATCCTGCTCTTTTCCGCTTCCTCAATAAATAGGGAAAACATGTTCGTCTTCACAAACTTCTTCACAAACTTGCGGTTGGTCTTGGAGGCGATGGCTTTGCAGAAGGCTCGCTCCTGGAAGGTGCCCGAGCCGTTTTTACTCCACTTGATGTGCGAGGCATAGTGGCCACCCATTCGGACGAAGAACTGCACGAAGGCTTCGGAGACGAGTGTGTTCACCTGCTCGGATG	CTTCCTGTGGGATCCTGCTCTTCTCTGCGTCCTCAATAAATAAGGAGAACATGTTGGTCTTCACAAACTTCTTCACGAACCTGCGGTTGGTCTTGGAGGTGATGGCCTTGCAGAAGGCTCTTTCCTGGAAGGTGCCCGGGCCGTTTTTACTCCACTTGATGTGTGAGGTGTAATGCCCGACCAGACGGACAAAGAACTGCACGAAGGCCTCGGAGATGAGTGCATTCAGCTGCTCGGATG
scaffold_1027118	OR6A2	19232	18285	27	ENSGALT00000000211	68.34	199	9	205	415	219	2e-09	GCAAGGGGTGACATATTGCCATATAGCGATCATAAGCCATGAC-CCCAAGCAGAATACACTCTGTCACGCCAAAAGCCAGAGAGAAATACATCTGAGCAGCACATCCAGAGAAGGAGATG-GTCGTCTTCTTGGTCAAGAGGTTCACCAGCATCTGGGGGATGTTGCTGGAGATGTAGCAGATGTCTAAGAAGGACAGG	GCAAGGGCTTACAGACAGCCACGTAGCGATCATAGGCAATGACAGCCAAG-AGAGTGCACTCTGTGCAGACCAGTGCCAGGAAGAAGAATAGCTGGGCCATGCAGCCTGTGAAGGAGATGCCTTGAC-TCTTAATCACCAAGCTCACAAGCACCTTGGGCACTGTGACAGAGATATACCAGATCTCCAGAAAGGAAAGG
scaffold_3475961	ZNF638	21852	8287	JH376303.1	ENSGALT00000000216	68.03	1054	30	1062	49	1015	1e-112	GCCCAGAACCGCTACACGCCAGAAAGCGCTTCCAGTATTTTAGCGAGTTTTGGGCTGTCTAATGAAGATTTGGAGGAACTCAGTCGCTATCCAGATGATCAGTTAACGCCTGAAAACATGCCGCTAATCTTGAGAGAAATTCGGATTCGTAAGATGGGTCATTCTTTGTCTGGTTTACATTCTCAGAGCCGAGGAGAAGAAACGATTGGTGGTACGAGTGGCGCAGCAGTCAAGAGTAAAGTGATTGATTATGGGCACGCAAGCAAATACGGTTACACTGAAGATCCTCTTGAAGTGCATGCCTATAATCCTGAAGTGCTGACCGAAGATCCTCTCGAAGCACGCGGCTATAATCCTGAAGCATCGAGCGGAGAGAACAGGGAAGACTTCCAACGAGAG…	GCGCAGAACCGCTACACGCCGGAGAGCGCTTCCAGCATCCTGGCGAGCTTCGGGCTGTCCAACGAAGATCTGGAGGAGCTCAGTCGCTACCCGGATGACCAGCTGACGCCTGAGAACATGCCGCTCATCCTCCGGGAGATACGGATGCGGAAGATGGGCCACCCTCTGCCTGGCCTGCACTCCCAGAGCCGAGGGGAAG---CGATGAGCGGGACGAGCGGCGCGGCCGTCAAGGGCAAGGTGATCGATTACGGGCACGCAAGCAAGTACGGGTACACCGAGGATCC----------------------CCTGGAG--------------------GAAGCACGGCCCTACAACCCCGAAGCGCCGAGCGCAGAGAAGAGGGAGGAGTTCCAACGAGAG…
scaffold_3718194	CDS2	323055	314518	22	ENSGALT00000000221	94.16	154	281	434	834	987	8e-62	GCTATCCTACGTGATGTCTGGGTACCGGTGCTTCACCTGTCCGGTAGAGTTCAACAACGACACCAACAGCTTCACAGTGGACTGTGAGCCGTCCGAGCTGTTCCAGCTACAGGAGTACAACATCCCCTTGGTGCTGCAGTCCGTGGTGGGCTGG	GCTGTCCTATGTGATGTCTGGGTACCGGTGCTTCACTTGTCCAGTGGAGTTCAACAATGACACCAACAGCTTCACAGTGGACTGTGAGCCATCAGAGCTGTTCCAGCTACAGGAGTACAACATCCCCTTGGTGCTGCAGTCTGTGGTGGGCTGG
scaffold_317115	DMB2	79327	76300	16	ENSGALT00000000222	81.77	192	341	532	618	427	2e-47	ACCCCAGTCCTCCAGGAGGGGCTGGTCCAGGCTGGCGTGTTGCACCGAGCAGGTGAAGGTGTCCCCGGCCGTCGGGGCCACCATCAAGGTCACCCGCGTCTGGTAGGTCCAGTCGCCGTTGGGGATGGCGGAGATGGGGGGGTGCTCACCGGGGCCCACGATGTCCCCGTTGTGCAGCCAGATGACGGTCAC	ACGCCAGTCCTCCAGGAGGGGCTCCTCCAAGCTAGCATGCTGCACCGAGCACGTGTAGGTGTCCCCCACCTCTGGGGCCACCGAGAGGGCCACCTGTGTCTGGTAGGTCCAGTTCCCATTGGGGATGGCGAACATGGGCGAGTGGTCTCCAGGCCCCACGATGTCCCCATTGTGTAGCCAGATGATGGTCAC
scaffold_128730	7	990540	973520	26	ENSGALT00000000224	92.27	440	855	1294	339	778	0	CAGGTATAAGAGCGTGGTGACACCCCGCCGGGCAGCAGTAGCCATCGCTTGCTGTTGGATTGTCTCCTTTCTGGTGGGACTCACCCCTATGTTTGGCTGGAATAACCTGAACAAGATGCGGAGGACTCAGGATCTGAACGCCAGCCACACGGAGTTTGTCATCAAATGCCAGTTTGAGACGGTCATCAGCATGGAGTATATGGTGTACTTCAACTTCTTCGTTTGGGTCCTGCCTCCCCTGTTGCTGATGCTGCTCATCTACCTGGAAGTCTTCAACCTCATCCGCAAGCAACTCAACAAGAAGGTCTCCTCCAGCTCCAATGACCCCCAGAAGTATTATGGGAAGGAGCTGAAGATCGCCAAGTCGTTAGCACTGGTGCTCTTCCTCTTCGCGCTCAG…	CAGGTATAAGAGCGTGGTGACACCCCGGCGAGCAGCAGTGGCCATCGCCTGCTGTTGGATCGTCTCCTTTCTGGTGGGACTCACCCCAATGTTCGGTTGGAATAACCTGAACAAGGTGCTGGGGACTCGGGATCTGAATGTCAGCCACTCGGAGTTTGTCATCAAGTGCCAATTCGAGACGGTCATCAGCATGGAGTACATGGTGTACTTCAACTTCTTCGTCTGGGTCCTGCCGCCCCTGCTGCTGATGCTGCTCATCTACCTGGAAGTCTTCAACCTCATCCGCACGCAGCTCAACAAGAAGGTCTCCTCCAGCTCCAACGACCCCCAGAAGTATTACGGGAAGGAGCTGAAGATCGCCAAGTCCCTCGCGCTGGTTCTCTTCCTCTTTGCGCTCAG…
scaffold_3737091	PCNA	336642	334052	22	ENSGALT00000000225	92.89	197	115	311	584	388	1e-78	ACAGCTTCTTCCTCTTTATCCACATTACTGGTCTGTGACAGCTTGATGTTTCCATTGCCCAGCTCTCCATTAGCTGAAAATTTCACACCATCTTTTGCACAGGAGATGACAACTGCATCGCCGATGTGGCTGAGATCTCTACAGATGCGCGCGAACTCAGCAGAAGGCATTTTCACTACACAACTATATTCTTGTTC	ACAGCTTCTTCCTCTTTGTCCACATTACTGGTCTGTGACAGCTTGATGTTTCCATTTCCTAACTCTCCATTAGCTGAAAATTTCACACCGTCTTTTGCACAGGAGATGACAACAGCATCACCAATGTGGCTGAGGTCTCTACAAATGCGTGCAAATTCAGCAGAAGGCATTTTCACTACACAACTGTATTCTTGTTC
scaffold_3737069	TMEM230	354425	338921	22	ENSGALT00000000227	90.29	103	507	609	363	261	3e-33	TCAATCATCAAAATCCGGGATATCGTCGTAGGAATAGCCCCGGTAGCCTTTGGAAGCGTAGTATGCAATGCGCAGGTGGTAGAAGCCCGGGAGAAACACAAGG	TCAGTCATCAAAATCTGGGATATCATCATAGGAATAGCCCCGGTAGCCTTTGGAAGCATAATATGCAATGCGCAGGTGGTAGAAGCCTGGGAGGAATACGAGG
scaffold_2223330	KLF3	69164821	69141181	4	ENSGALT00000000233	92.64	163	196	358	363	201	2e-63	ACCTGTATGGGTTCTTCTGTGAGCTTTCAGATGCGAGCTTTTAGTGTAGACTTTGTTGCAGCCTTCATAATCACATCGATGTATTCTGCGTTTTCTTTGTGTGTCTGGAGATTCTACAGGTAAAGGTCTCTTTCCTGGCTGAACTATAACTGAAGGGTGATTC	ACCTGTATGGGTTCTTCTGTGAGCTTTCAGATGGGAGCTTTTAGTGTAGACCTTGTTGCAGCCTTCATAATCGCACCGATGTATTCTGCGTTTTCTTTGCGTGTCTGGTGACTCCACTGGCAAAGGTCTCTTCCCTGGCTGAACTATAACCGAAGGGTGATTC
scaffold_727987		33713	16221	16	ENSGALT00000000238	70.03	337	196	526	719	1043	5e-36	TGCTTGCCCAGACTCTGCCCACCCACGGGGGGTCCCCAGGGTCCCCTCAGGGTTCCCTGGGGTCCCCGGCATCACCAGCGTCACCATCAGCCCGAGGGTCTCCAGCATCCCCAAGGTCCCCAGTGTTACCAGCATCCCCGGGGTCACCGGGGTCCCTGGGATCACCAGCATCACCAGTGTCACCGGATGCA------TCCTTGGGGTCACCAGGGTCTTTGGGGTCACCATCTTCCCCAGCATCTCCAAGGTTTCCAGCATCCCCAGTATCTCGAGGGTCCCCAGCATCCTCGAGGTCCCCAGTGTCACCAGAGTCCCCGGGGTCACCAGTATCTCC	TGCTTGCCCAGTCTCTGCCCAACCATGGGGGGCCACGGGGGACCCCT-ACATTTC--TGGCATCTCCAGTGGCCCCAGCATCACCATCAGCCCGACAGTCTCCAGCATCCCCATGGTCCCCAGTGTCACTGGGGTCCTTGGGGTCACCAGCATCCCTGAGGTCTCCAGTGTCACCAGAGTCCTCAGCAGCACCAGCTTCCATGGAATCCCCA---------TGGTCCCCAGCATCCCCACACTCCCCAGAGTCCCCAGCATCCCCAGTGTCCCCGAGGTCACCTACATCTCCATGGTCCCCAGCATCCCCACAGTCCCCACTATCTCCAGCATCCCC
scaffold_2420332	SLC27A6	45499133	45459381	Z	ENSGALT00000000240	85.25	61	1	61	254	314	1e-12	TCATCTCCGAAGGGAAGGTGAACACCTACCGGGATGTGGACAGGAGGATCAGCAGGGTAGC	TCATCTACGATGGGAAGGTGCTCTCCTACCGGGATGTGGACAGGCGCAGCAACAGGGTAGC
scaffold_133206	MTCH1	1619777	1613074	26	ENSGALT00000000243	90.91	88	766	853	175	262	1e-27	CAGGTCGGGCATGAGCCACTACCTCCAACCGTCGGAAGAAACGTGCTGGGAAGGAAAGTCCTGTACCTGCCCGGCTTCTTCACCTACG	CAGGTCGGGCACGAACCACTACCTCCAACTGTTGGAAGAAATGTACTGGGAAGGAAAGTACTGTACCTGCCTGGCTTCTTCACCTACG
scaffold_1178180		43145	27258	27	ENSGALT00000000245	77.71	166	1013	1178	1229	1394	3e-30	AGGCAAGAAAAATGCTGGTCCTGCTCCCGGACATCATGGAGACCCAGCAGAATGCCAACACTGACAACAAGATGAAGGCCCTGCTTGTCTTCAGAAATGTGATGGGTCATATGAAGAAGGAGGAGGCCAGCGCCACCGCTCTGCAGCTGGTGGAGAAGCTTCTGCC	AGGCAAGAAAAATGGAGGTCGTGCTGCCAGAGATCATGGCCACCCTGCAGGCTGCCAGCGCAGACGTCAAGATGAAGGCCCTGTTTGTCATCCAAAACATCATGGGCCACGTGAAGAGGAAGGAGGCCAGCTCCATCGCTGTGCAGCACGCTGAGGAGCTCCTGCC
scaffold_735176	YTHDC2	45562834	45523478	Z	ENSGALT00000000247	92.92	113	1	113	1416	1528	4e-42	TGAACCATGGTTAATAAAAGAAATGGATTCCTGTCTTTCTGACATCTGGTTGCATAAAGATATTGATTCCTTTGCTCAGGTGTTCCATCTCATTTTAACTGAAAATGTCAGTG	TGAACCATGGCTAATAAAAGAAATGGATTCTTGTCTTTCCGACATCTGGTTACATAAAGATATTGATTCCTTTGCTCAGGTGTTCCATTTCATCTTAACTGAAAACGTTAGTG
scaffold_3740766		114485	106493	27	ENSGALT00000000253	82.38	193	359	550	457	266	2e-47	TGTAGGGATGCAGTGTGAGTGGCAGCACAAAATGGGCTGCTCCGTCTGGCTCCTGTGACAGCTCTTGGACATAGTGCAAGGTCACGACCACCTCCCTGCCAGGGGACAGGGTGCCCAGGAAGCAGGCAAGTACCTCGCCCGGATACCG-AGACTGATCCTGAAGGTATTCCAGATTCTCCCAGCCCCCTGTAG	TGTAAGGATGCATTGTGGATGGCAGCATAAACTGGGCTGCTCCATCTGGCTTCCGTGATAGCTCTTGGACATAGCGTAAGGTCACAACCATTTCCTTGCCAGGGGACAGGGAACCCAGGAAGCAGGCAAACACCTCG-CCTGATTCCGTAACCTCATACTGAAGGTAGTCAAAATTCTCCCCCTCCCCTGTAG
scaffold_220420		27107	9153	JH375607.1	ENSGALT00000000257	83.78	111	45	155	2178	2068	2e-27	CTTGGCTCCTTTGCCATTGTGATTCCTCGAATATGGGTAAAAGGCACCCAGCTCCATCCATCGAGCGCACAGCTCATACTCCGAGTCTCCGAAGAAGCCACAGATATCCGC	CTTGGCGCCTTTCCCGTTGTGGTTCCTTGAGAATGGGTAGAAGGCTCCCAGCTCCATCCAGCGGGCGCACAGCTCATATTCCGAGTCTGAGAAAAACCCACAGATGTCTGC
scaffold_3141977	SVCT2	405789	378709	22	ENSGALT00000000261	93.15	146	118	263	1652	1507	9e-57	ATACCTGTGACCAGTGGATTTTGTTTGAGATAGCTTGGAAGGACAAGCCCAAAGAAAATGGAAAATCCAAGTACAAACAGGTTACGAGAAGAATTTAAATCTATGAACTGGAGGTTAGACAGACCCACGGCTGTAATCATCCCTAA	ATTCCTGTCACCAGTGGATTCTGTTTGAGATAGCTTGGAAGGACAAGTCCAAAGAAAATGGAAAATCCAAGTACAAACAGGTTGCGAGAAGAATTCAAATCTATGAACTGGAGGTTGGAGAGACCCACAGCTGTAATCATCCCAAA
scaffold_2614262	DAD1	119543	116781	27	ENSGALT00000000262	88.89	72	3	74	301	372	1e-19	GAGCGAGCATTTGCCGATTTCCTCTTTGCCAACACCATCCTCCATCTTGTTGTCATCAACTTTGTTGGCTGA	GAGAGGGCATTTGCTGATTTCCTCTTTGCCAACACCATCCTGCATCTCGTCGTTATCAATTTTGTTGGCTGA
scaffold_340367	PLEKHM1	1601817	1586682	27	ENSGALT00000000267	81.57	662	125	786	2303	1657	0	CCTGCACAGATGAAGCTCTGCGAGTCCAGACCCTTCTCCACGGGGATGGCCACCAGGTATTGCAACAAGAAGCCATTTTCCTTCACGATGTTCTTCAGGATGACCTGGGAGTGCCCGTCCAAGCTGCCACCCAGAGTCAGAGCCTCCTCGGCGCTCTCCAGGTAGGACATGAGCACCCCTCGGACCAGCTCCCTCCATGAGGCCGCTTCTTCCGCGTTCTCAGCCTGCAGCTTCAGGACAGCTTTGGAAGTGATCACCTTGAAGAACGCGGGTCCCCCGAGGCTCGTGTCTGGAAGGATGTCCTGGATCGTCTCTATACCGTAACTGTTGCTTAAAATTTTATCGTTGTTTCTGACTTTAAAGCACTTTAAAGTTTCTAGAGACAGGGAAAAAATAAAG…	CCTGCGCAGATGAAGCTCTGCGAGTCCAGCCCCTTCTCCACGGGGATGGCCACCAGGTACTGCAACAAGAAGCCGTTCTCCTTCACCATGCTCTTCAGCAGCACCTGGGAATGGCCGTCCAAGCCGCCCCCCAGGGTCAGTGCCTCCTCGGCTCCCTCCAGGTAGGAGCCCAGCACCGCTCGCACCAGCTCCCTCCATGCCGCAGCCTCCTGCGCGCTCTCGGCCCGCAGTTTCAGCACAGCTTTGGAGGTGATCACCTTGAAGAAGGAGGGTCCCCCCAGGCTGGTGTCGGGGAGGATGTCCTGGATCGTCTCTATGCCATAGCTGTTGCTCAAGATTTTGTCGTTGTTCCGCACTTTAAAGCACTTCAAGGTTTCCAGTGAGAGGGAAAATATAAAA…
scaffold_1504014	RASSF2	425903	413642	22	ENSGALT00000000273	85.21	142	443	584	390	531	3e-39	GCAGCCGGAGGAGACGCCGCAGCTGATGCGGACGCGAAGCGACGTGGGCGTACGGCGCCGGGGCAGCGCCCGCACCCCCAGTGAGCAGCGGCGCATCCGCCGTCACCGCTTCTCCATCAACGGGCACTTCTACAACCATAAG	GCAGCCAGAAGATCCACCACAGCTGCTGCGCACACGGAGTGATGTGGGTGTGCGGCGCCGGGGCAGCTCCCGTACCCCCAGCGAGCAGCGCCGCATCCGCCGCCACCGCTTCTCCATCAATGGGCACTTCTACAACCACAAG
scaffold_1140129	MCC	45769715	45574534	Z	ENSGALT00000000276	94.44	162	1	162	2013	2174	6e-67	CATCACCCAGATGCTTAAGAGAGCTCATGACTGCAGGAAGACAGCTGAGAACGCAGCAAAAGCCTTGCTGATGAAACTAGATGGGAGCTGCGGAGGAGCCTATGCAATCACTGGCTGTAGCGTGCAGCCCTGGGAAAGCCTGTCGTCCAACAGCCACACAAG	CATCACCCAAATGCTTAAGAGAGCTCATGACTGCAGGAAGATGGCTGAGAACGCAGCAAAAGCCTTGCTGATGAAACTGGATGGGAGCTGTGGAGGAGCCTATGCAGTCACTGGATGTAGCGTGCAGCCCTGGGAAAGCCTCTCATCCAACAGCCACACAAG
scaffold_1125722	PRNP	436437	431948	22	ENSGALT00000000277	82.26	778	869	1619	1	772	0	ATGGCCAGGCTCCTCGTCACCTGCTGCCTGGTGGCCCTGCTCCTCGGCGCCTGGACCGACGTCGCCTTCTCCAAGAAGGCCAAAGGCAAACCCAGCGGAGGCGGCTGGGGCATGGGGAGCCACCGCCAGCCCAGCTACCCCCGCCAGCCCGGCTACCCCCAGAATCCCGGCTATCCCCATAATCCGGGGTACCCCCACAACCCCGGCTACCCCCACAACCCGGGGTACCCCCACAACCCCGGGTACCCCCACAACCCGGGGT---------------------------GGGGACAGGGTTACAACCCATCTAGCGGAGGAAGCTACCACAACCAAAAGCCATGGAAACCCCCCAAATCCAAGACCAACTTCAAGCACGTGGCCGGGGCGGCGGCAGCG…	ATGGCTAGGCTCCTCACCACCTGCTGCCTGCTGGCCCTGCTGCTCGCCGCCTGCACCGACGTCGCCCTCTCCAAGAAGGGCAAAGGCAAACCCAGTGGTGGGGGTTGGGGCGCCGGGAGCCATCGCCAGCCCAGCTACCCCCGCCAGCCGGGCTACCCTCATAACCCAGGGTACCCCCATAACCCAGGGTACCCCCATAACCCAGGGTACCCCCACAACCCTGGCTATCCCCATAACCCCGGCTACCCCCAGAACCCTGGCTACCCCCATAACCCAGGTTACCCAGGCTGGGGTCAAGGCTACAACCCATCCAGCGGAGGAAGTTACCACAACCAGAAGCCATGGAAACCCCCCAAA------ACCAACTTCAAGCACGTGGCGGGGGCAGCAGCGGCG…
scaffold_1632341	DCP2	45804230	45777089	Z	ENSGALT00000000283	80.56	72	17	88	236	170	2e-10	TGAGACAGAAAAAAACCACAGTAATAGAAAGGATATCAGCTTTAGCAAAGTCTCTTATCCCACACTGAGGTA	TGAGGCAGTAAAAAAGGGCAGTGACTGAA--GA---CAGCTTTTGCAAAGTCTCTTATCCCACACTGAGGTA
scaffold_1651667	PPFIA4	958649	935843	26	ENSGALT00000000287	91.8	244	914	1157	1959	2202	1e-95	CAGGATGATCCAAGAGGAGAAGGAGTCCACCGAGCTCCGCGCAGAGGAGCTGGAGACCCGCGTCACGAGCGGCAGCATGGAGGGCCTCAACCTCACCCAGCTCTGCAAAAGGGCTTCCATCCCCACCTCGCTGACGGCCCTGTCCCTGGCCAGCTCGTCCCCACCGCTCAGCGGACGCTCCACCCCCAAGCTCTCCTCCCGCAGTGCCGCTCAGGACCTCGACCGCATGGGGATCATGACGTTG	CAGGATGATCCAAGAGGAGAAGGAATCCACCGAGCTCCGTGCGGAGGAGCTGGAGACCCGCGTGACCAGCGGCAGCATGGAAGGCCTCAACCTCACCCAGCTCTGCAAAAGGGCCTCCATCCCCACCTCGCTCACAGCCCTGTCCTTGGCCAGCTCATCCCCACCGCTCAGCGGCCGCTCCACCCCAAAGCTGACGTCCCGCAGCGCTGCTCAGGACCTGGACCGCATGGGGATCATGACGCTG
scaffold_548915		45839741	45832341	Z	ENSGALT00000000294	94.44	72	1	72	370	441	1e-25	ATGGGAGGTAGCGATCAAAGTCTTCAGCAAGGAGAGGGAGGCAAGAAAGGTAAAGGAAAGAAAAAGAAATGA	ATGGGAGGTAGTGATCAAAGTCTTCAACAAGGAGAGGGTGGCAAGAAAGGTAAAGGGAAGAAAAAGAAATGA
scaffold_1134227	APC	45906194	45850647	Z	ENSGALT00000000296	93.52	216	1	216	4770	4558	4e-89	TGCAGAAATAATACATGCTTCCAGTATTTCAATGTCATCATCATCATCATAATCATCCAGAATGTCTTTTTCTACTTCAGAAGGCTTCTCCGCTTTCTTCTCTTCGTTATCCTTTGTATCATCTGATTGTTCAGGTTCTGCTTCATTTCCATGTTCATTTTCATGAACTGGAGGCATTATTCTTAACTCTACATCTTTCTGTATAAACGGCTCATC	TGCAGAAATAATACATTCTTCCAGTATTTCAAT---ATCATCATCATCAGAATCATCCAGAATGTCTTTTTCTGCTTCAGAAGGCTTCTCTGCTTTATTCTCTTGGTTATCCTTTGTTTCATCTGACTGTTCAGGTTCTGCTTCATTTCCATGTTCATTTTCATGTACAGGAGGCATTATTCTTAACTCTACATCTTTCTGTATAAATGGCTCATC
scaffold_175517	PROM2	452837	446095	22	ENSGALT00000000298	82.33	249	149	396	1	247	3e-63	CTGACAGAGCCCCCCCGGCTCTCTCCTCGCCGCCGAAGCCATGCGGGTGGCCGGGTTGCTGCTGGCTTGGGCGCTGCTGCGTCCCGCTGGCACTCAGCAATGCCACATCGCCGGGCCCGGCGGC-GTCCTCCGCTTCACCGACAGGCATGCCGAGATTCGGGTGCCGGCGCTGCACCGGGTACCCAGCTCGCTCGATCCCCTCTATGGCCTCATCCGGCGCTGCCTGGACCTCATCCAGCAAAACCCCC	CTGACGGGGCCGCCC-GGCTCTTTCCTCACTGCCGAAGCCATGCGGGCGGCCGGGCTGCTCCTTGCTTGGGTGCTGCTGCGTCCTGCTGGCGCCCAGCAATGTCACCCCAGCAG-CTCTGCTGCTGTCCTCCGCTTCACTGACACCCATGCTGAAATCCGAGTGCCGGCGCTGCACCGCGTGCCGAGCTCTCTTGACCCCCTCTATGGCCTCGTCCGACACTACCTGGACCTCATCCAGCAGAACCCCC
scaffold_1651656	MGAT4C	901876	897286	26	ENSGALT00000000303	86.26	1143	204	1346	1395	256	0	TCAGGTGCCTGCCATGGTCCAGATGTCGATGCTCTGGATGATGAGCCACTCGCTCTGGTCCCGGGTTACCCGGATCCTCACGCACTCCACGGGGCCGGGCACACCCCTCTCCAGCCCCCGCCTCTCAAAGGTCCCCTTCTCGAAGGTGCCCACGGTGGTGTAGGCAGAACAGTCCCGACCGTTGGCCTGCCGCCGCCGGCCCAGCTCCAGCACGCCCGTGCGCAGGATATCGCCCCGGCGCTCCTCAGAGCCTGTGCGCACCCGGACACGGGTGATGCGGGCCGGCTGCTGGAAAACGATGGAGAAGATGCTGCCGGCTGCTGGGTCTTTCCCCCAAAAATACCCCTCTGCCATGCTGTAAGCCTTGAGGGGCTCGTAATTCTCAAAGATAGACATGCT…	TCAGGTGCCTGCA---GTCCAAATACCAATGCTCTGGATGATGAGCCACTCACTCTGGCTCTGGGTCACCCGGATCCTCACGCACTCCACAGGGTTGGGCATTCCCTTCTCCAGCCCCCGCCACTCTAAGTTCCCTTTCTCAAAGGTGCCCACAGTGGTGTACACAGAGCAGTCTCGGCCATCAGCCCGCCGCCCCCGGCCCAGCTCCAGAACCCCTGCATGCAGGAAGTCCCCAGGGCGCTCACTGGATCCCGTCTGCACCCGGACACGGGTGACACGGGCTGGTTGGTGGAAGACAATGGAGAAAATGCTGCCAACTGCTGGGTTTTTCCCCCAGAAATACCCCCTTGCTGTGCTGTAAGCCTTGGAGGGCTCATAGTTCTCAAAGACAACCATGTT…
scaffold_923846	TMEM9	898808	893411	26	ENSGALT00000000304	92.11	152	130	281	467	618	1e-56	AGGATGCTCGCTCCTTGGCCGCAGCCCCCACCCCGTCTGGCACTAGAGCCAACACGGTGCTGGAGAGGGTGGAGGGGGCCCAGCAGCGCTGGAAGCGCCAGGTGCAGGAGCAGAGGAAGACCGTTTTCGACCGCCACAAGATGCTGAGCTAG	AGGACTCTCGCTCCTTGGCTGCAGCCCCAACCCCGTCAGGGGCCAGAGCCAACACAGTGCTGGAGAGGGTGGAGGGAGCCCAGCAGCGCTGGAAGCGCCAGGTGCAGGAGCAGAGGAAGACAGTTTTTGACCGCCACAAGATGCTGAGCTAG
scaffold_891183	CRMP2A	501407	460057	22	ENSGALT00000000305	89.88	168	61	228	1628	1461	5e-59	CCAGACAAGCTGAACCCAGACTGGTGCAGGTTCCGCACGGGTGGGGCCTGCTGTTTGGCAGGGGACGTCTTAGCTGAAGATGCTGGTGTGACGGTCTTCGGCGTCACCGACACTTCGCAGACGGGTCCGTCGTAGAGGCCTCGAGGCACGCCCCGCAGCTCGGCCAGC	CCAGACAAGCTAAAGCCAGACTGGTGCAGGTTCCTCACAGGTGGGGCTTGCTGTTTGGCAGGAGATGTTTTAGCTGAAGATGCAGGAGTGACCGTCTTCGGCGTCACCGACACTTCGCAGACCGGCCCATCATAGAGACCTCGAGGCACACCCCGCAGCTCGGCCAGC
scaffold_1079896	SP2	3879116	3873313	27	ENSGALT00000000312	92.28	479	86	564	80	558	0	CTCCCCAGGACTCCCAGCCGTCTCCTCTTGCCCTCCTCGCAGCGACATGTAGCAAAATCGGTCCCCCTGCAGTGGAAGCCGCCGTGACTCCTCCTGCCCCTCCTCAGCCAACGCCTCGCAAACTCGTCCCCATCAAACCTGCTCCGCTCCCTCTGGGCTCCGGTAAGAACAGTTTTGGGATCCTGTCGTCGAAAGGGAACCTCTTCCAGATCCAGGGCTCTCAGGTCGGCACCTCCTACCCTGGGGGGCAACTGGTTTTTGCCATTCAGAACCCCACTGTCATCAACAAGGGCACCCGCTCGTCTGCCAACATCCAGTACCAGGCGGTGCCCCAGATCCAGGCCGCGGGGGGACAGACCATCCAGGTCCAGCCCAACCTCACCAACCAGATCCAGATTA…	CTGCCCAGGACTCCCAGCCGTCTCCGCTCGCCCTCCTCGCAGCAACATGTAGCAAAATTGGTCCCCCAGCAGTGGAAGCCGCCGTGACTCCTCCTGCCCCTCCTCAGCCAACGCCTCGCAAACTTGTCCCCATCAAACCTGCTCCTCTCCCTCTGGGCTCTGGTAAGAACAGCTTCGGGATCCTGTCGTCGAAAGGGAATCTCTTCCAGATCCAGGGCTCCCAGGTTGGCACCTCCTATCCCGGGGGGCAGCTGGTTTTTGCCATTCAGAACCCAACTGTCATCAGCAAAGGGACTCGCTCATCTGCAAACATCCAGTACCAGGCGGTGCCCCAGATCCAGGCTGCAGGGGGACAGACCATCCAAGTCCAGCCCAACCTCACCAACCAGATCCAAATTA…
scaffold_613016	EPB41L4A	46145593	46011143	Z	ENSGALT00000000313	98.68	76	23	98	204	129	2e-31	CGTTTGATGACTTCGGTCACAGTAGCGCAGTCCAAAGTAATCTATCTCCACTAGGTTTAAGTGACGAAATACGTAG	CGTTTGATGATTTCGGTCACAGTAGCGCAGTCCAAAGTAATCTATCTCCACTAGGTTTAAGTGACGAAATACGTAG
scaffold_3563986	MVP	22585	12810	28	ENSGALT00000000317	83.54	243	618	860	665	907	4e-68	AGAAAGCCCTGCACCTGCGGGCAACGCGGACCTTTGAGGACGAGCAAGGCCGGGTGCGGCGCACCGGTGAGGAGTGGCTGGTGACCCAGGCACAGAGCGAGGCCTACATCCCAGAGGTGTTCGAAGAGGTGGTGGCCGAGGTGGCGGTGACGACGCTGGGCCCCCGGCAGTACTGCGTGGTGCTCGACCCTGTGGGGCCCAACGGGCAGCCCCAGCTGGGCCAGCAGCGCGTTGTCAAGGTGG	AGAAAGCCCTCCACCTGCGAGCTACCCGGACCTTCGAGGATGTGCAGGGACACGTGCGCCGCACAGGCGAGGAGTGGTTGGTGACACAGGAGCAGAGTGAGGCCTACGTCCCTGATGTCTTCGAGGAGGTGGTGGCTGAGGTCCTGGTGACAACTTTGGGTCCCCGACAGTACTGTGTGGTGCTCGACCCTGTGGGACCCAACGGGCAGCCCCAGTTGGGACAGCAGCGTGTGGTCAAGGGGG
scaffold_3361281		1610759	1606631	27	ENSGALT00000000318	88.16	76	760	835	297	222	2e-19	CATAAGCTGCAAAAAAGGAAGTGGTTCAAAAGCATGTTCCTCAATCGACAGGATTTTATTGCAAGATAAATCCCTG	CAGAAGCTGCAAGAAAGGAAGTGGCTCAAAAGCACGTCCCTCAATCGACTGGATTTTATTGCCGGATAAATCCATG
scaffold_156814	STARD4	46341826	46333366	Z	ENSGALT00000000320	89.77	88	64	151	397	484	7e-27	GGTATAAGCCTAGACTATGGAGAGGTGAGACCAAACTTTGTCCGTGGATTCAATCACCCCTGTGGTTGGTTCTGTGTCCCTCTCAAGG	GGTGTAAGCCTTAACTATGGAGAGGTGAGACCTAATTTTGTCCGTGGATTCAATCACCCGTGTGGCTGGTTCTGCGTCCCTCTTAAGG
scaffold_1105626	EBF2	729965	606654	22	ENSGALT00000000321	93.13	131	207	337	131	1	9e-50	CTTTGTGCTGCTACGTTTGCATCCACAACCCCAACGTTTCTGACCCAGGACCTGACGGAATCCATTTCAGAACCTAGAGCTTTATCTTTCAGAATTGGTCCTCTTCCTAAAGTATCTTGAATCCCAAACAT	CTTTGTGCTGCTACATTTGCATCCACAACCCCAACGTTTCTGACCCAGGACCTGACGGAATCCATCTCAGAACCCAGAGATTTGTCTTTCAGAACCGGTCCTCTTCCCAAAGTATCTTGGATCCCAAACAT
scaffold_381461	RDM1	1616617	1611796	27	ENSGALT00000000322	80.37	163	327	489	391	544	4e-37	CTGCAGAATGTATCTGGCTTTGATGGTGAGAATGAGGAACTGGGAAAGACATTACAGAAGCGATCCGTGAAATACCTGTGTGCTGTAGAGGTGTCACTGCCCAACCATGGAGTACGCACCAGGGGAGTTGCCCTCGGCGAAGCAGACATCGAAAACGGTGAAG	CTGCAGAACGTGTCTGGCTTTGATGATGAGAATGAGGAAGTGGGAAAGA---------AGCGATCTGTGAGATACCTGTGTGCTGTGGAAGTAACGCTGCCCAACCACGGGGTGCGCACGCGGGGAGTTGGGCTCGGTGAGGCAGACGTCGAAAGTGGTGAAG
scaffold_1869715	CAMK4	46521698	46356142	Z	ENSGALT00000000323	91.49	94	39	132	784	877	8e-32	GTTAAAAAGTTGATTGTTTTAGACCCCAAGAAACGCCTCAGCACTCTACAGGCTTTGCAGCACCCATGGGTCACAGGGAAAGCAGCAAACTTTG	GTTAAAAAGTTAATTGTCTTAGATCCCAAGAAACGCCTCACCACTCTACAGGCTTTGCAGCATCCATGGGTCACAGGAAAAGCGGCAAATTTTG
scaffold_3101174	WDR36	46580017	46550072	Z	ENSGALT00000000326	91.67	48	5	52	2299	2252	3e-12	AGAAATCAGATTTCTGTGCCAGCACCCCAAGGTTTACTACCTTTGACT	AGAAATCAGATTTCTGTGCCAGTACTCCAATATTTACTACCTTTGACT
scaffold_2236083	GH1	1620213	1616706	27	ENSGALT00000000328	92.08	202	75	276	651	450	5e-79	TCAAACGGTGCAGTTTCCCTCTCCGTAGCGCCGGCACTTCATCACCTTCAGGTAGGTCTCCACCTTGTGCAGGTCCTTCTTGAAGCAGGAGAGCAAGCTGTAGTTCTTCAGCAGGGCGTCCTCGTTGCGCAGGTGGATGTCGAATTTGTCGTAGGTTGGTTTGAGGATCTGGGGACCCCGCGGGCTCCGGTCCTCCAGCTCC	TCAGATGGTGCAGTTGCTCTCTCCGAAGCGCCGGCACTTCATCACCTTCAGGTAGGTCTCCACCTTGTGCAGATCCTTCTTGAAGCAGGACAGCAGGCCGTAGTTCTTCAGCAGGGCGTCCTCGTTGCGCAGGTGGATGTCGAACTTGTCGTAGGTGGGTCTGAGGAGCTGCGGGCCCCGCGGGCTGCGGTCCTCCAGCTCC
scaffold_2786845	CD79B	1627022	1622587	27	ENSGALT00000000330	89.23	130	677	806	422	548	4e-40	GTCACAGTAACATCCAGCAGATCCAGAGCAGGAACACCCTGAAAGACGCCATCATCATTATCCAGTCCATCCTGCTTGTCATCTTCATCAGTGTCCCCATGCTCCTCTTCCTAGATAAAGTAAGTGACAG	GTCGCAGCAACATCCAGCAGATCCAGAACAGGAACACGCTGAAGGACACCATCATCATCATCCAGACCATCCTGCTGGTCATCTTCATCAGCGTCCCCATGCTCCTCTTCCTAGA-AAAG--GGTGACAG
scaffold_3586904	6	46660697	46646708	Z	ENSGALT00000000332	94.34	53	13	65	647	699	2e-16	AGAGTGAAATAATTCGAGATAATCCTGGCATCCTGGACTGTGTGAAAGAAGGA	AGAGTGAAATCATTCGAGATAATCCTGGCATTCTGGACTGTGTAAAAGAAGGA
scaffold_1611131	MAN2A1	47094809	46975527	Z	ENSGALT00000000334	98.7	77	4	80	2869	2945	4e-32	GGTCAGTTGGAAGTTATCATGGATCGTCGACTTATGCAGGATGACAACCGTGGCCTTGGACAAGGTGTCCAAGATAA	GGTCAGTTGGAAGTAATCATGGATCGTCGACTTATGCAGGATGACAACCGTGGCCTTGGACAAGGTGTCCAAGATAA
scaffold_2839604	HEATR1	37060227	37025129	3	ENSGALT00000000338	89.77	176	2	177	3008	3183	1e-62	CAGTGGTATTATCTTTGCTAATTAACTTGGGTAGTCCTGTGAGTGAAGTTCGAAGGGCTGCTCTCAACTGCCTTCATTCTTTGAGAGGGATGAAGGAGTCTGTATTTCATCCTGTTCTTCAGCATTTGGAGCAAAAGACAGAAGAGATCATATCTGACCCTACGTACATAACACAG	CAGTGGTGGTATCTCTGCTAATTAATTTGGGTAGTCCTGTGAGTGAAGTTCGAAGGGCTGCTCTCAATTGCATCCATTCCTTGAGCGGTATGAAAGAGTCTCTATTTCATCCTGTTCTTCAGCATCTGGGGCAGAAGACAGAGGAGATTGTATCTGACCCTACGTACATAACACAG
scaffold_887492	PSMF1	10216774	10210994	20	ENSGALT00000000339	85.79	183	505	687	370	552	1e-54	TACAAGAACACTGAGGAGCTGAGGACAAGGATTGCTTCGGGCATCATCGCTCCCCTTGGGGCCCCCGCAGAAAAGGCCAAAAAGGAGCCCAAGGCTGAGAAGAAGGATCCTGACTTGCCCCAGGATTACGACCCCCTCAGGGTTCCTCCCCGGCAGCCGGCAGGCACGAGAGCACCGTCCTGG	TACAAGAACATGGAGGAGTTGAGGACAAGGATCGTTTCAGGTATCATCGCTCCCCTCGGGGTCCCCACAGAAAAGGCCAAGAAGGAGTCCCAGGCAGAGAAGAAGGATCCTGACTCACCCCTGGATTACAACCCCCGCGGGATCCCTCCCCGGCACCCTGCAGGCGCGAGAGCACCATCCTGG
scaffold_2798183		47225715	47205112	Z	ENSGALT00000000344	77.23	101	1	101	458	358	4e-15	TTTACAAAAGCAATTCTATTCTGACCATTCCAGTCATTATGCCCTCCAGATGCATATTCTGCAAGGTCAACGGAATTTTCATAAGGATTCATAAAGTTCCC	TTTACAAAAGCAATTCCACTGCAACCATTCAAATCATCACACTCTCCAGAAGCATATTTGGCCAGGTCCTCTGAATTTTTATCAGGGTTCATAACATTCCC
scaffold_327849	C2CD2L	25490	3731	24	ENSGALT00000000353	85.76	288	232	519	1819	1532	5e-91	TACCTTTGTGATCTTTCAAGCTCCTGGTCTCGAGGGCTCCCGTGGAGCCGGTTTCAGACTCAACATCTTCCACCGACGGTCTCTCGGAGATGTCCGATCGTGTCGTCTCATCCAGCTCCTGACTGGCCCTTTGTCCCGACGGCGACGCTTCCGGCGGTCGCGACGATTCCGTGAAATCGCGCGTCTGGTCAGCTGCACCCTCTGCTGCAGAATCCCCATACGCTGTGGCCTCCAGGGATGCAGCATAACCCAGAGAAAGTGCCGTTTCGTCTTGAGCGATAGGTACCT	TAACTTTGTGATCTTTCAAGCTCCTGGTCTCAAGGCCTCCTGTGGAGCCAGTTTCAGACTCAACATCTTCCACAGACGGCCTCTCAGAGATGTCAGAGCGCGTCGTCTCATCCAGCTCCTGACTGGCTCTTTGTTCTGATGGTGACGCTTCCAGTGGCTGTGATGATTCAGTCAAATCATGCACCTGGTCAGATGCACACACTGCGACAGTATCCCCATATACTGTGGCCTCCATGGATGCAGCATAACCCAGAGAAAGTGCCATTTCATCTTGAGCAAGAGGTACCT
scaffold_979395	CDCA2	813900	805747	22	ENSGALT00000000355	79.26	217	15	231	275	59	1e-47	CCAACCTTCATGCTATCCATTAGTTGTTTCATCGGCGTTTTCTTTAATACAGATCGCAGGTGGAACCCACTCTGTGTATGATCATTTAATGAAGTATTTCCCATTTGCAGTGGTGTGACAGGTGGCTTGCTTTCATCAAATATTTCCAGGCTCAGTTCTTCCACAAAACTAACTTTCTTTCTGCTTACATCTGATACAACATCACTTCTAATGTCTT	CCAACCTTCTTGCAGTCCATCAGTTGCTTCACTGGTGTTTTCTTCAACACAGATCGCAGCTGTGAGCCACTCGGTGTGGATTCACTTAACGAAGCATTTCTCATTTGCAGTGGAGTGACAGGCGGCTTGCTTTCATCATATATTGCCACAATTAGTTCTTCTGCAAAATTAACCTTTTTCCTGCTTTCGTCTGATATGACATTACTTCTGACTTCTT
scaffold_1496963	FER	47438863	47266590	Z	ENSGALT00000000359	96.67	90	1	90	294	383	3e-36	TAGGCTTACAATGATGATCAAAGATAAGCAGCAAGTGAAGAAGAGTTATGTAGGTGTTCATCAACAAATTGAAGCAGAGATGTACAAGGT	TAGGCTTACAATGATGATCAAGGATAAGCAGCAAGTGAAGAAGAGTTACATAGGTGTTCATCAACAAATTGAAGCAGAGATGTACAAGGT
scaffold_1082941		1669153	1661386	27	ENSGALT00000000361	91.14	158	899	1056	790	633	2e-57	CACCCCAGCCGATCAGGATGTACCACCAGATGTATCTCTTGTCGGAGGTGAAGGTGAGCAGCAGCAGGGTCTGCAGGTACATGCCCTCCACCAACAGCCAGTAGAAGTTGGCCAGGACCGAGTACTGGAAGAAGGCAATGGCTGCTTTGCAGTTCACC	CACCCCATCCGATGAGGATGTACCACCAGATGTAGCTCCGATCGGAGGTGAAGGTGAGCAGCAGCAGGGTCTGCAGGTACATGCCCTCCACCAGCAGCCAGTAGAAGTTGGCCAACACCGAGTACTGCACGAAGGCAATGGATGCCTTGCACTTCACC
scaffold_1097076	KCTD9	825282	817220	22	ENSGALT00000000362	97.06	136	12	147	1053	918	5e-60	TTCCAAATCAGTTCCTGCCAAAGTTGCTCCTCTAAGATTACAGTTTTTTAGTTTTGCATTTTTCAGCGTTGCAACTCTTAGATTAATTCCCGTCATTTGACTGCCTTCCATGTCAACACCTTTCAGGTTAGCACCT	TTCCAAATCAGTTCCTGCCAAAGTTGCTCCTCTAAGATTACAGTTCTTTAGTTTTGCATTTTTCAGTGTTGCAACTCTGAGATTAATTCCTGTCATTTGACTGCCTTCCATGTCAACACCTTTCAGGTTAGCACCT
scaffold_1097059	GnRH-I	830831	827828	22	ENSGALT00000000366	87.74	106	1	106	106	1	4e-31	TTTTTCCTCCTGGTTGGAGGCCGTAAGACCAGTGTTGAGCCCAGCAGATTTCCACAGACATGACAAACAGGAGGACGCTGACAAAGATCTTCCTGGACTTCTCCAT	TTTTTCCTCCTGGTTGCAGGCCATAAGACCAGTGTTGAGCCAAGCAGATTGCCACAGATGCGGTGAACAGGAGGACACCGACCAAGATCTTCCTGGACTTCTCCAT
scaffold_1394093	EFNA5	48073238	47870992	Z	ENSGALT00000000369	81.2	133	2	134	286	418	5e-29	GGCTTCAAGCGCTGGGAGTGCAACCGGCCCGACTCCCCCAACGGGCCCCTCAAGTTCTCGGAGAAGTTCCAGCTCTTCACCCCCTTCTCGCTGGGCTTCGAGTTCAGACCCGGCCACGAGTACTACTACATCT	GGGTTCAAGAGGTGGGAGTGCAATCGGCCACACTCCCCGAATGGACCGCTGAAGTTCTCAGAAAAATTCCAGCTCTTCACACCCTTCTCACTAGGATTTGAGTTCAGGCCAGGCCGGGAGTATTTCTACATCT
scaffold_1491253	HOXB4	3626317	3621645	27	ENSGALT00000000373	89.44	142	2	143	280	421	5e-48	GAGCCGAGCCACCCCTGCGAGCCGCTCACCCCCAGCCCACCGCCCTCCTGCAGCCAGAGCTCCCTCCACCAAAGCCCTTCCGATTCCTCCTGCAAGGAGCCGGTAGTTTACCCCTGGATGAAAAAAGTCCATGTAAGCACGG	GAGCCAAACCATCCCTGCGAGCCGGGCACCCCCAGCCCTCCACCCTCCTGCAGCCAAAACTCTCTGAACCAAAGCCCTTCCAATTCCTCTTGCAAAGAGCCGGTAGTTTACCCCTGGATGAAAAAAGTCCATGTAAGCACGG
scaffold_1141870	DPAGT1	31762	27288	24	ENSGALT00000000374	88.58	219	229	447	275	493	1e-75	AGTTCGTGGAGCTCATCGGTTCGCTCCTCGCCATCTGCTGCATGATTTTCCTGGGCTTCGCTGATGACGTTCTGAACCTGCGCTGGCGCCACAAGCTCCTTCTTCCTACCATGGCTTCCCTCCCGCTGCTCATGGTTTACTTCACCAACTTTGGGAACACGACCATCGTGGTGCCTAAGCCCTTCCGGGTGCTGCTGGGCATGCACTTGGACCTGGGTA	AGTTTGTGGAGCTCATTGGCTCTCTCCTTGCCATCTGCTGCATGATTTTTCTGGGCTTTGCAGACGATGTTTTGAACCTGCGCTGGCGTCACAAACTCCTGCTCCCTACCATGGCATCCCTCCCACTGCTTATGGTGTACTTCACCAACTTTGGGAACACAACCATTGTGGTGCCTAAGCCTTTCCGGGTGTTACTGGGCATGCACTTGGACTTGGGTA
scaffold_2017096		1678268	1674740	27	ENSGALT00000000376	87.5	176	27	202	328	503	1e-56	GGCATAGTGGAGGTCATTCCTGACCGCTGTGTGCCCATCGCCAAGAAGGAACTCATGTACATGGGCATCGTGGGGTGGGCCTGCTGGCTCAGTGGCATCATCTTCATCGACCGCCACAAAAGAGAAGATGCAATCGATGTCATCTCCCAGACGGCCAGGACCATGCGGCGTGAAAA	GGCATGGTGGAGGTCATCCCCAAGCGCTGCGTGCCCATCGCCAAGAAGGAGCTCCTGTACATGGGCACTGTGGGCTGGGCCTGCTGGCTCAGTGGCATGATCTTCATCGACCGCCAAAGGACAGGAGATGCCATCGATGTCATCTCCCAGACGGCCAAGACTATACAGCGTGAAAA
scaffold_2232429	HMBS	44478	33725	24	ENSGALT00000000380	87.6	129	27	155	641	769	3e-39	AGGGTGCCTTAGCAGTGGAAGTTCGTGCCAAGGATCAAGAGATACTGAATATGGTATCTGCCCTGCATGATGTGGACACTGTGTTATGCTGTATTGCTGAGAGAGCCTTTATGAAACGTTTGGTAGGTG	AGGGGGCTTTAGCAGTGGAGGTTCGTGCCAAAGACCAAGAAACACTGAATATGGTATCTGCCCTGCAGGATGGGGAAACTGTATTATGCTGCATTGCTGAGAGAGCTTTCATGAAACGTTTGGAGGGTG
scaffold_2017126		1693463	1682937	27	ENSGALT00000000384	92.55	188	1914	2101	2876	3063	4e-73	CTGGGACAGGTGACATCATGGGCAATGCTCTGCAGAACCTGGACTGCCTCCTGGCCATGCCCTACGGCTGTGGGGAGCAGAACATGGTCCGCTTTGCCCCCAACATCTACATCCAGCAGTACCTGGAGAAGAGTGGGCAGCTGCACCCCGACATCCGCGCCAAGGCGCAGGGCTTCCTGCAGAGCGGT	CTGTGATGGGTGACATCATGGGCAACGCACTGCAGAACGTGGACCGCCTCCTGGCCATGCCCTACGGCTGCGGGGAGCAGAACATGGTGCGCTTCGCCCCCAACATCTACATCCAGCAGTACCTGGAGAAGAGCGGGCAGATGAACCCCGACATCCGTGCCAAGGCGCAGGGCTTCCTGCAGAGCGGT
scaffold_2124975	ARID4B	37524575	37438631	3	ENSGALT00000000385	93.84	211	1	211	2889	2679	5e-88	TGCAGCATCCTCAGGAGCAGCGTGTGGAGGGGAGGCAGCAGCTTCAGTGTCAGAGTCTGAGAACAGTTCCTTGAGCGTTTTCTTCGGCCATTGTCCCTGAATACTTGACCAGACATCTTTTCGATCCTTCGCTCTGGTGTTCTGAAGTCTTTCATCAGAGTTATTTAGAAGCTTTATTCTTTTCTCTCCCACTTCAGAAAATCCTGAGTAG	TGCAGCATCCTCTGGCACAGCGTGTGGAGGGGAGGCAGCAGCTTCAGTGTCAGAGTCCGAGAACAATTCCTTCAGCGTTTTCTTCGGCCACTGTCCCTGAATACTCGACCAGACATCTTTTCTATCCTTTGCTCTGGTGTTCTGAAGTCTTTCATCAGAGTTATTTAGAAGCTTTATCCTTTTCTCAGCCACTTCAGAAAATCCTGAGTAG
scaffold_1354564	IGFN1	876469	853960	26	ENSGALT00000000386	83.84	328	488	815	3763	3436	1e-96	CTTTAATAGTGAGGAAGGCTTTGCTGAATGCACGGCCCAATTCATTGGTGGCTTCTACCATATATTCTCCTTCATCATGTTTTGTGACACCTAGGACGACCAGGGAGCAGACACCAAAGTCGTTTGTGCAAAAATACGTAGGATCATTGGAGAGGTCTCTACTGTCCTTGTACCATGTGATCTTTGGAGGTGGATGGCCTCCAACTGCACAGCTCATATGGCACTCACTCCCGGTAGTCACCACATGAGGCTTCAATGGGATGAGGAATCTCGGGGGCTGGTTTTGATTAACTCCTCTGTATTTCTGTGGTTTGACTTGAAATTCAGC	CTTTAATAGTGAGGGAGGCTCTGCTGAAAGCACGGCCTGACTCATTGGTGGCTTCAACTGTGTAGTCTCCTTCATCAGCCTTGGAAACGCCAAGGATCACCAGGGAGCAGACACCAAAGTCGTTTGTGCCAAAATAGGAAGGATTATTGGAGAGGTCTTTCCCATCTTTGTACCACGTGACTTTTGGGGGTGGATGGCCTCCAACTGCACAGCTCATGCGGCACTCACTGCCAGTGGTCACCACGTGAGGCTTCAGGGGGACGAGGAATCTTGGGGGCTGGTTCTGATTAACCCCCTTGTACCTCTGTGGTCTGACTTGAATGTCAGC
scaffold_389983	PCNX	26559259	26489235	5	ENSGALT00000000388	96.94	196	1	196	6540	6345	1e-89	AGTTTCAGTTGCATTACTCCCTCCTTCTGTCCCTAGAAAGCCCACAAGGGCATGCTGTTTACAGGCTGGGATGCTTTGGCTGGAGCTGCTAGAAGAGGGCAGTCCATGCTGCGTGCTGACCCCAGTCTGGCCAGTAGGTTCCATTTGGTTCACCATAGATAGGCGGGACTGGATGGATGATGGGAGGTTACGAAGG	AGTTTCAGCTGCATTACTCCCTCCTTCTGTCCCTAGAAAGCCCACAAGGGCATGCTGTTTACAGGCTGGGATGCTTTGGCTGGAGCTGCTGGAAGAGGGCAGACCATGCTGCATGCTGACTCCAGACTGGCCAGTAGGTTCCATTTGGTTCACCATAGATAGGCGGGACTGGATGGATGATGGGAGGTTACGAAGG
scaffold_1662581	VPS11	54559	44623	24	ENSGALT00000000393	93.78	225	263	487	2401	2625	6e-94	AGTCCCAAGATCTTTCAGAAGACCAAATGTAGCATTTGCACCAGTGCCCTGGAGCTGCCTTCGGTCCACTTCCTGTGCGGCCATTCCTTCCACCAGCATTGCTTTGAAAGCTACTCTGAGAGCGATTCAGAATGTCCTACTTGCATGCCAGAAAATCGCAAAGTGATGGACATGATTCGAGCCCAGGAGCAGAAGAGAGATCTGCATGACCAGTTTCAGCATCAG	AGTCCCAAGATCTTTCAGAAGACCAAGTGTAGCATTTGCACGAGTGCCCTGGAGCTGCCCTCCGTCCATTTCCTATGTGGTCATTCCTTCCACCAGCATTGCTTTGAAAGCTACTCCGAGAGCGATTCAGAATGTCCTACTTGTATGCCTGAAAATCGCAAAGTGATGGACATGATCCGAGCCCAGGAGCAAAAGAGAGATCTGCATGATCAGTTTCAGCATCAG
scaffold_1354352	TNNT2	797274	789217	26	ENSGALT00000000401	96.61	118	363	480	307	424	9e-49	GACATCCACCGCAAGCGCATGGAGAAGGACCTGAATGAACTGCAGGCCCTTATCGAAGCCCACTTTGAGAGCAGGAAGAAGGAGGAAGAGGAGCTCATCTCCCTCAAGGACAGGATTG	GACATCCACCGCAAGCGCATGGAGAAGGACCTGAATGAGCTGCAGGCCCTCATCGAAGCCCATTTTGAGAGCAGGAAGAAGGAGGAAGAGGAGCTCATCTCTCTCAAGGACAGGATTG
scaffold_2780213	METTL22	10114456	10103934	14	ENSGALT00000000404	88.46	104	36	139	128	231	9e-32	CAGTATTCCTGTCATATTTCAAACTCCTTTGGAACACAGAAGATTCAGCATCTGAGAAACATGTGAGAGAAGCTACAACAGAAAGAGAACACCAGTACAGAAGT	CAGTATTCCTGTCGTATTTCAAACTCCTTTGGAACACAGATGATCAGGCCTCTGAGAAAAATGCAAGAGAAACTACAGCTGAAAGAGAACACCAGTACAGAAGT
scaffold_1080354		152730	99392	28	ENSGALT00000000407	84.97	173	647	819	1	173	3e-49	ATGGCACACGCTCTGACGGAGTGGCTGTGGCAGCATGAGTTCTGGCTGCCCCCAGGAGTCACCTGGGAGGACATGCAAGAGTCTGAAGACGTCCGTTACCCTCAGCCTCGTGATCTCCTGCTCAGTATCCCTTTTGCTTTGATCTTGGTTGTCATTCGATGTGCCTTTGAAAG	ATGGCACACTCTTTGAATGAATGGCTATGGCAGCACGAGTTCTGGCTCCCCCCAGGAATTACATGGGAGGACATGAAGGAGTCTGAAGACACCCATTATCCAAAGCCTCGTGATCTCCTGCTCAGCATCCCTTTTGCCTTAATCCTGGTTGTCATTCGATGCATCTTTGAAAG
scaffold_2584583	LAD1	787983	782938	26	ENSGALT00000000410	70.25	511	316	825	199	660	4e-67	AGACCTCAGTCTCTGGTGAAGCCAGTGTCTCCGAAGGATGAGGAAGAGCGTAAGCTCTCAGAAGTGCTGAAGACGCAAGAAGGGAGACGGACAAGGTCCCCGATGGCTGTCACTGAAAAGCTGAGGCAGGAGAAGAAGCAGCAGGAGCCAGGGGTGGGAGTGAGCCATGTGGAGGCAGGGACACAGTCACGCATGGGGCAGGAGAGCATCCAGGCTGGAGACCGGGGTGAGGATGCAGCCAAGGGCAGAGGGGACCCACCAGGAGATGAGCACCCGGAGCTGGTCTCAGAGAGGAAGGCGGTGGTGAGGGGACGTCTCCATGATAAAGAGGGACAAGGTGTGGGGACACTGTGGGGGGAGCAGAGGAAAGAGGTGGGGGAGCCACAGCAGCGGGCATCA…	AGGCCCCAGGCCCCGGTGAAGCCGACGGCTCCCGAGGAAGATGAAGAGAGTAAGCTGACAGAGGTGCTGAGGACGAAAGAAGGGAGACGGATGCGGTCACCAATGGCAGTGTCTGAGAAACCAAAACAGGAGAAGGAGCAGCAGGAGGCAGG------AATGA---------------------AGCCACGCACGGGGCAGGGGAGCATCGCGGCTGCAGAGCGGGGTCAGAATACGGCC---------------CCAGCAGGAGAGCAGCAGCCGGAGCAGAGCCACGAGAGGAAGGTGACGGCGAGAGGACGGCTGCAGGACAGAGAGGGATCGAGTGTGGGGACACTGCGGGGAGAGCAGAGGAGAGAGG------AGCAGCAGCAGCGAGCGGCT…
scaffold_1926006	SLC25A22	15202961	15182222	5	ENSGALT00000000411	90.23	174	27	200	280	453	1e-62	GCGGCCCAGAAGAAGCTGATGGCAGCGCAGGCCCAGCTCTCCTCTTCCTCTGTGGCGGGGGCGGCGGAGCCAGCGGTGGAAACGCGCACCACAGCAATGCAGATAACAAGGGAGCTGCTGCGGAGCAAAGGCATCGCGGGACTCTACAAGGGCCTGGGAGCCACGCTGCTAAGG	GCGGCACAGAAGAAGCTGATGGCAGCACAGGCCCAGCTCTCCCCTTCCTCCGCGGCCGGGGCAGCAGAGCCGGTGGTGGAAGCGCGCACCACAGCGACACAGATAACCAGGGAGCTGCTGCGCAGCAAAGGCATCGCGGGGCTCTACAAGGGCCTGGGAGCCACGCTGCTAAGG
scaffold_1096878	DOCK5	892298	836602	22	ENSGALT00000000413	91.88	160	146	305	605	764	6e-60	AGTCCCTGCAACAGAATTTGGACCTCCGAGGGCAGCCAATATTCAACACAACACATACGTACAGCCTGTATGTAAACTTCAAGAATTTTGTCTGCAATATTGGAGAAGACGCAGAGCTGTTAATGAGCCTCTATGATCCCGATCTCTCCAAATTTATCAG	AGTCCCTGCAACAGAATTTGGAACTCCGAGGGCAGCCAGTATTTAACACAACACACACATACAGCCTCTATGTAAACTTCAAGAATTTCGTCTGTAATATTGGAGAAGATGCAGAGCTGTTAATGAGCCTCTATGACCCTGACCTCTCCAAATTCATCAG
scaffold_1952793	SIK2	94625	62299	24	ENSGALT00000000417	93.37	166	3	162	1968	1803	8e-67	GCTGAACTGGGTTGATTGCTGCTGCT------GTTGTTGCTCCTCCTGGCATGAAAGTGGCAGTTGACTTGACCTTGGGTATGAGCTCTCAGCTATTTGCATCTGGTTAAAATAGGCCTGCAGCTGGGACTGCTTCTGGAGAAAGAGTCGCTTCTGATGCAGCCTG	GCTGAACTGGGTTGATTGCTGCTGCGCCGATGGCTGCTGCTCCTCCTGGCATGAAAGTGGCATTTGACTTGACCTTGGGTATGAACTCTCAGCTATTTGCATCTGGTTAAAATAGGCCTGCAGCTGGGACTGCTTCTGGAGAAAGAGTCGCTTCTGATGCAGCCTG
scaffold_2584557	TNNI1	777490	774174	26	ENSGALT00000000419	90	180	984	1163	353	532	7e-64	AGATTAAAGATCTGAAAATCAAAGTGCTTGATCTCCGAGGAAAGTTTAAGCGACCCCCTCTACGGCGAGTCCGCGTCTCCGCTGATGCCATGCTGAGGGCTCTGCTGGGCTCCAAGCACAAGGTGTCCATGGATCTGAGAGCCAACCTGAAGTCTGTCAAGAAGGAGGACACGGAGAAGG	AGATTAAAGACCTGAAGCTCAAAGTGCTCGACCTGAGAGGGAAGTTCAAGAGGCCCCCGCTGCGGAGGGTCCGCGTCTCCGCCGACGCCATGCTGAGGGCTCTGCTGGGCTCCAAGCACAAGGTGTCCATGGACCTGAGAGCCAACCTGAAGTCTGTCAAGAAGGAGGACACGGAGAAGG
scaffold_559020	NEFL	949102	944238	22	ENSGALT00000000420	86.67	105	23	127	967	1071	1e-29	CAGGATACAATCAACAAATTGGAGAACGAGCTGAGAACCACGAAGAGTGAAATGGCTCGGTATCTGAAGGAATATCAAGATCTGCTGAATGTGAAAATGGCCCTG	CAGGATACCATCAACAAACTAGAGAACGAATTGAGAACCACAAAGAGCGAGATGGCTCGGTACCTAAAGGAATACCAGGATCTGCTCAACGTGAAAATGGCCCTG
scaffold_3349364	PREP2	155779	134977	24	ENSGALT00000000422	88.52	183	11	193	211	393	6e-62	GCCCTCTGCAGGCACCCGCTGTTCCCGCTGCTGACTCTGCTCTTCGAGAAGTGCGAGCAAGCGACGCAGGGCTCCGAGTGCATCACTTCAGCCAGCTTTGACGTTGACATTGAGAACTTCGTCCACCAGCAGGAGCAGGAGCACAAGCCCTTCTTCAGCGATGACCCCGAGCTGGACAACCTG	GCCGTCTACAGGCACCCACTGTTCCCGCTGCTTACGCTGCTCTTTGAGAAGTGTGAGCAGGCAACCCAAGGCTCTGAGTGCATCACCTCAGCCAGCTTCGACGTCGACATTGAAAACTTTGTCCACCAGCAGGAGCAGGAGCACAAACCTTTCTTCAGTGATGACCCTGAGCTGGACAACCTG
scaffold_559049	NEFM	957709	953202	22	ENSGALT00000000423	90.86	197	1	197	2546	2350	6e-74	GAAGTAACTTTCTCCACTTTCTTGGTGGACACTAATTTCTCCTCAAAGCTTTCTTCATGTTCCTCTACCTTCTGAGTGACTGTCACCGACTTTGTGATATACGTGGTTGTACTGTCCCCACCTTCACCAGTGATTTTCTCTGCTTTTTTGGTTACTACAATTTTCTCACCCTTATCATCAATTGGGCTCACATCTAG	GAAGTAACTTTCTCCACTTTCTTAGTGGACACCAATTTCTCCTCAAAGCTCTCTTCGTGTTCCTCCACCTTCTGAGTGACCGTCACCGACTTCGTGATGTACGTGGTAGTACTGTCCCCTCCTTCACTTGTGATTTTCTCTGCTTTTTTGGTTACTACAACTTTCTCACCCTTCTCATCGACGGGGCTCACATCGAG
scaffold_529440	CSRP1	765373	759991	26	ENSGALT00000000424	92.22	180	177	356	282	104	4e-68	CTCTTCATATTTGATTCCCAGAGACTCGCCCTTGTCAGTGCTCAGGGTCCCTGCTCCCTGCCCGTATCCATAGCCCTTGGGGCCGTACTTCTTGCCGTAGCAGGACTTGCAGTAGATCTCCTCTCCATGCACAGCCACAGTGGTGCTGTCCAAGTTCTTCTTACAGACCACTGGAAAAGA	CTCTTCATATTTGATTCCCAGAGACTCGCCCTTGTCGGTGCTCAGGGTCCCGGCGCCCATCCCATACCCATAGCCCTTGGGGCCGTACTTCTTGCCATAGCAGGACTTGCAGTAGATCTCATCTCCATGCACAGCAACGGTGGTGCTGTCCAAGTTCTTCTTACAGACCA-TGCACAAGA
scaffold_511125	PIGV	24856	21426	23	ENSGALT00000000430	83.56	894	278	1171	1217	354	0	ACCTGCACGTGCATGCAGAAGAATCCAAACGCCAGCAGGACTGTGGCATGAACCACGTACACGAAGACAGCGGGGCAGCAAAATCCAGCTCCTGGTTTACCCTCTTCTTCACTCTTTCTTCTCTCTAGACCAAGAGTTAGGCAGCGCCGGGGGTTTGCAATGACGTAGGTCCAGGCAGCCCATGAGCCCAGAAGCGTGACAGGCAAAGCAAGCAAGAAATTTGGTATCTGCCTGAGCTCAAAATACCTTAGAAAGCCCACATTCCAGTAAGCATCTTGAATATAGGAATAGACCACGGGGAATCGCTGGGAGCACCAAGGGGGTTTAACCCCGTTCATGGCCGCCAGACGATAGCCCTTGTCCAGAGCCAGCTGCAGCAGCGGCTTGGGAACAGCCTGC…	ACCTGAACGTGCATGCAGAAGAACCCCAGCGCCAGCAGGGCTGTAGCATGGACCACATACACGAAGACAGCAGGGCAGCAAAACCCGGCTCTGGGTTTACCATCTTGTTTCTTCTTTCTTCTCTCTAGTCCCAGGGTCAGGCAGTGCCGCGGGTTTGCAACAACAAAGGTCCAGGTGGCCCATGAGCCCAAAAGTGCAACAGGCAAAGCAAGCAAGAAATTCGGTACTTGTCTGAGCTCAAAATACCTCAGAAAGCCCACATTCCAGTAAACATCTTGAATATAAGAATAGACCACAGGGAACCGTTGGGAGCACCAAGGGGGTTTAACCCCATTGGGGGACACCAGGCGATAGCCTTTGTCCAAAGCCAGCTGCTGCAGCGGCTCAGGAACAGCCAGC…
scaffold_3040346	FBN3	395862	271548	28	ENSGALT00000000433	96.3	378	208	585	8653	9030	5e-177	AAGGATCACACTGTGAACTTGGCCAGCATGGATGTGGATGCTCCTCTGTCCATGATGCTGAACCTCTCTGACCTGGCTCACAAGGAGCACATCCTGGAGCTCCTGCCAGCTGTGGAGCCCCTGGAGAACCGTGTGCGGTACCTCATCTCCCACGGGAATGAGGATGGCTACTTCCGCATCCACCAAAAAGAGGGGCTCAGCTACCTGCACCTCGGCCGCAAGAAAATAGTGCCTGGCACCTACCTGCTGGAAATCGTGAGCGTGCCCCTGTACCGCAAGAGGGAACTGCAGAAATTAGAGGCCAAGAACCACCTCAACTACTTAGCAGGGGAGCTGGGCCAAGCACTGAGGATGAAGCTCCAGCTCCAGCTCTACTAA	AAGGATCACACTGTGAATTTGGCCAGCATGGATGTGGAGGCTCCTCTGTCCATGATGCTGAACCTCTCTGACCTGGCACACAACGAGCACATCCTGGAGCTTCTGCCAGCTGTGGAGCCCCTGGAGAACCGTGTGCGGTACCTCATCTCCCATGGGAATGAGGATGGCTTCTTCCGCATCCACCAAAAAGAAGGGCTCAGCTTCCTGCACCTTGGCCGCAAGAAAATAGTGCCTGGCACCTACCTGCTGGAAATCATGAGCGTGCCCCTGTACCGCAAGAGGGAACTGCAGAAACTAGAGGCCAAGAATGACCTCAACTACTTAGCAGGGGAGCTGGGCCAAGCACTGAGGATGAAGCTCCAGCTCCAGCTCTACTAA
scaffold_687677	AHCYL1	1260028	1251361	26	ENSGALT00000000439	93.58	109	65	173	642	534	1e-40	CCTGTGCACACCGGTCACGCTCTCCTCTACAATCCCTCGGATCTTCTTGAATACGTTGGGGTATTTCTTATAAACCCAATGGGTCAGGTCCCCACCATCGTCCAGGATC	CCTGTGCACACCGGTCACACTCTCCTCCACAATCCCTCGGATCTTCTTGAATATGTTGGGGTACTTCTTATAAACCCAATGGGTCAGATCCCCACCGTCATCCAGGATC
scaffold_1791721	PPP1R12B	753658	669756	26	ENSGALT00000000450	92.67	191	168	358	1533	1723	2e-75	CAGAGCCCCTTTCAGGCAACAAACTGACTCTGCTGTAGAAAAAAATACAGAGGGCATCTCTGCTAGCACCCCCCTAGGTGTAATCACAAATCGTGCTATACTCGGCTCTGCTAATGGTATTGCGAATGCCGGTGCTGCCTCAACTACAGGAAAGGACTTCTCAGCTGAGGAAGCCAGGGAGCGCAGAAGGT	CAGAGCCCCTTTCAGGCAACAAACTGATTCTGCAGTAGAGAAAAGTACAGAGGGCCTCTCTGCTAGCACCCCCCTAGGTGTAATCACAAACCGTGCTGTACGCGGCTCTGCTAACGGTACTGCGAGTGCCGGTGCTGCCTCAACCACAGGAAAGGACTGCTCTGCTGAGGAAGCCAGGGAGCGCAGAAGGT
scaffold_3040360	CTXN1	420242	411369	28	ENSGALT00000000452	96.08	255	617	871	255	1	1e-115	CTACACCAAGGCGTAGTCAAACTGGCCCCTCTCCAACCCCTCCTTGTGGTCAGTCCAGGAGGAGGCGGGCATGCGGCTGTAGGGGTCCAGCAGGATGCGAAAGCAGCGCACCATCAGCATCACCAAGAAGACCAGGAGGAAGATGACAAAGGCAAAGACGGTTTTCTGCTCAGCATCCATACCCGCGGTGCCGGCTGGGTGCTCAACCAAGGAGGGGGAGAGCAGTTCATAATCCATCGTCGATGCATCATTCAT	CTACACCAAGGCGTAGTCAAACTGGCCCCTCTCCAACCCCTCCTTGTGGTCAGTCCAGGAGGAGGCAGGCATGCGGCTGTAGGGGTCCAGCAGGATGCGGAAGCAGCGCACCATCAGCATCACCAAGAAGACGAGGAGGAAGATGACAAAGGCAAAGACGGTTTTCTGCTCGGCATCCATGCCCGCAGTGCTGGCCGGGTGCTCAACCAAGGACGGGGACAGCAGTTCATAATCCATCGTCGATGCATCATTCAT
scaffold_3224671	JAC	767730	766676	25	ENSGALT00000000457	78.1	210	40	228	1	204	2e-44	ATGCCCAACGGAGGTTGTGGATGCTGCGGTGGAAAT---------AACTACACCGTGTGCTGCTACAGCAGCCCAAAGTGCTGCAAGACACCGATGTGCTGCTCCCCCATGCAGTACTGCTGCCCCACCACCTGCTGCATGCCCATGCAGACCTGCTGCTACACCATG------------AACAACAGAGGCTGCTGCGGCGGTGGCAAC	ATGCCCAACGGAGGCTGCGGGTGCTGCGGTGGCAACGGCAACAACAACTACACTGTCTGCTGCTACAGCAGCCCGAGGTGCTGCAAGACACC---GTGCTGCTACCCCTCTCAGTACTGCTGCCCCACACCCTGCTGCATGCCCAT---GACCTGCTGCTACACCCTGAGCAGCAACAGCAACAACAGCGGCTGCTGTGGCTGTGGCAAC
scaffold_942154		6528	4174	AADN03018103.1	ENSGALT00000000466	71.54	130	1	130	886	1015	1e-11	TCCCATCTCATCCGTCATCAAGGTCGGCATACGGGAGAAAAACCCTATAAGTGTCCGGAATGCGGGAAAAGCTTCGTACAAAGCTCGGATCTCCTTATCCATAGGCGATCCCACGCCGGCGAGACTCCCT	TCCCACCTCATCCGCCACCAACGTATCCACACGGGAGAGAGACCCTACAAGTGCTCTGAGTGTGGGAAAAGCTTCAAAAGCAGTTCTGACCTCATTGTCCACCAGCGCATCCACACAGGAGAGAGACCCT
scaffold_1292650	PSMC5	1704884	1701364	27	ENSGALT00000000469	92.18	243	662	904	581	340	3e-95	AGCAGCACTTGCCTTGGGCTGGGCAATCCCCAGCGCCTCGAAGAGTTCAGGGTGCTTGACCGGCAGCTCGATCACTTCCTTGATCTCCTTTATCTGCTTGTCCAACCCCCCGATCATCTCGTAAGTGGAATCCGGAACCTTCTCCACCATCATCAAGGACACGAGAGGGTCCACTTTGTTGGGCAGGATCTTGTGCAGCGTGTAGCTGTCGTTGCGCAGGGCCACGCGGCAGTTTGGGGTCAC	AGCAGCACGC-CCTTGGGCTGAGCAATCCCCAGCGCCTCAAAGAGCTCCGGGTGCTTGACTGGCAACTCAATCACTTCCTTGATCTCCTTTATCTGCTTGTCCAACCCTCCGATCATCTCGTAAGTGGAATCTGGGACCTTCTCCACCATCATCAGAGACACCAGAGGGTCCACTTTGTTGGGGAGGATCTTATGCAGAGTGTAGCTGTCGTTGCGCAGGGCCACGCGGCAGTTTGGGGTCAC
scaffold_437226	TIMM44	508996	488178	28	ENSGALT00000000472	92.49	173	250	422	309	137	5e-67	ATATTTCCTCCTTGCCTCTCGAAGCGCATCAGATTCTTCTAGCTTTTTAGCTTCATCTCGGAATTTTTTAATACTTTCTTTCATTTCCTTGTTTTTTGCTAATTCCTGTTTGATGTTCTCCACAAAACCTGATATAAAACCCTTTCTTCCTCCAGAAGAGTAGCATCTAGACT	ATATTTCCTTCTTGCTTCTCGAAGTGCATCAGACTCTTCGAGCTTTTTAGCTTCATCTCGGAACTTTTTAATACTTTCTTTCATCTCTTTGTTTTTTGCTAATTCTTGTTTGATGTTTTCCACAAAACCTGATATAAAACCTTTTCTTCCTCCTGAAGAGTAACATCTAGACT
scaffold_1825761	SLC37A2	217136	209825	24	ENSGALT00000000479	83.64	165	571	735	522	686	4e-43	GAGAGGTTTGATCATGGGCATCTGGAACTCGCACACCTCTGTCGGCAACATCTTAGGGTCGCTCATCGCCGGTGTCTGGGTTTCCTCTGCCTGGGGCCTGTCCTTCATCGTGCCTGGCATCATCATCGCCGCCATGGGCATCATCTGCTTCTTCTTCCTCGTGGA	GAGGGGTCTGATCATGGGCATCTGGAACTCACACACCTCCGTGGGCAATATCCTGGGCTCTCTCATTGCGGGCGCCTGGGTGTCCTCTGAGTGGGGTTTGTCCTTCATTGTGCCGGGCATAATCATCGCCGCTGTGGGCATTGTCTGCTTCTTCTTCCTTGTGGA
scaffold_1636693		1057979	1041606	22	ENSGALT00000000481	71.74	138	3	140	448	579	1e-13	AGTGACGAACATGCAGTCTATACATATGAGAAACTCGAACAAAAGTCTATAAAAACCTGTGGTCTAATCAATAATACCTGGGAATCGGATTCAAATGACCCCATCAATGACATCTTCAAATCCAGCAACAATCCAGAA	AGAGACAAACATGCAGTGTATGAGTTTGTG------GAAGATAATCCCATCAAAACCTGTGGAGTAGTCAATAGCAGCTGGGAAGTGAATGCAAGCAGCCCCATCAATAGCATCTTCAAATCCAGCAATAGCCCAGAA
scaffold_2196793	ARID1A	65025	29155	23	ENSGALT00000000486	96.34	683	1	683	4932	5614	0	TGAAAATACACTGGTCACGTTGGCCAACATTTCTGGCCAGCTGGACCTCTCCCCTTACCCGGAAAGCATCTGTTTGCCTATCCTGGATGGACTCCTCCACTGGGCAGTGTGTCCATCAGCAGAGGCCCAGGATCCCTTTCCAACACTGGGGCCCAATGCGGTCCTCTCCCCTCAGAGACTGGTTTTGGAAACACTCAGCAAACTCAGCATCCAGGACAACAACGTGGATTTGATTCTTGCAACTCCCCCCTTCAGTCGCTTGGAGAAGCTGTACAGCACCATGGTGCGGTTCCTTAGTGACAGAAAGAACCCGGTGTGTCGAGAGATGGCTGTGGTACTACTGGCCAACTTGGCACAGGGGGACAGCCTGGCAGCAAGAGCGATTGCTGTGCAGAAGGG…	TGAAAATACACTGGTCACGCTGGCCAACATTTCTGGCCAGCTGGACCTGTCCCCTTACCCAGAAAGCATCTGTTTGCCTATCCTGGATGGACTCCTTCACTGGGCAGTATGTCCATCAGCAGAGGCCCAGGACCCCTTTCCAACGCTGGGGCCGAATGCGGTCCTCTCCCCTCAGAGACTGGTTTTGGAAACACTCAGCAAACTCAGCATCCAGGACAACAACGTGGATTTGATTCTTGCAACTCCCCCTTTCAGTCGCTTGGAGAAGCTGTACAGCACCCTGGTGCGTTTCCTTAGTGACAGAAAGAACCCGGTGTGTCGAGAGATGGCTGTGGTCCTACTGGCCAACTTGGCACAGGGGGACAGCCTGGCAGCGAGAGCAATTGCTGTGCAGAAGGG…
scaffold_146925	NAV1	649588	629081	26	ENSGALT00000000491	89.81	373	19	391	722	350	9e-142	CCTGTGGTGATGTCGTCATCCTCTGTCAGCGTCTTCCCCATGAGATCACTGTCGCTCATGTAGCCTGACTTCAGCTCCACGTCGTCGGTGTCCAGTGCCTCGACCAGCTCCAGGCGGGAGATGTGGCTCAGCTTGCTGGGGCTGCGCATGGGCATGGTGTGCGAGTAGTGCGCCCGCTCGCCGTGCATGTACCAGCTGGGGGTGCCCTCGGAGCGGCAGGTCCCCCCGACTGACGGCGCATCCCCTGCCTGCAGGCGTGGGCTCGACTGCCCGTAGCGCCAGGACAGCGGCGAGGAGCGGTTGGACAGGCTGGAGACACTCCGGGGGTTTGCTTCATCACTGTCGTAGCAGGTCATCTCCAGGGAGCTGCGAG	CCCGTGGTGATGTCATCGTCCTCCGTCAGGGTCTTCCCCATCAAATCACTGTCGCTCATATATCCCGACTTCAGCTCCACGTCGTCGCTGTCCAACGCCTCCACCAGCTCCAGCCGGGAGATGTGGCTCAGCTTGCTGGGGCTGCGCATGGGCATGGTGTGCGAGTAGTGCGCCCGCTCGCCGTGCATGTACCATCCGGGGGTGCCCTCGGAGCGGCAGCCGCCCCCCACCGACGGCGCATCCCCCGCCTGCAGCCGCGGGCTGGACTGCCCATAGCGCCAGGAGAGCGGCGAGGAGCGGTTCGACAGGCTGGAGACGCTGCGCGGGTTGGCTTCGTCGCTGTCATAGCACGTCATCTCCAGGGAGCTGTGAG
scaffold_2976628	SMARCD2	1711799	1701628	27	ENSGALT00000000495	95.83	168	1319	1486	978	811	6e-72	GACCTGGCGGAAGTAGCGGTTGCAGTTGATGTACTCCTTCTCGTGACTGTCCTGCAGCTTGTTGTGCTTGATGTAGAGCCAGAGCGCCTGCATGATGCTGGCGCGGGTCTGGGTGTGCACCCCGAGCAGGCGAGCCAGGCGTGGGTCCAGTTTGTACTGTGGTGGCTG	GATCTGGCGGAAGTAGCGGTTGCAGTTGATGTACTCCTTCTCATGACTGTCCTGCAGCTTGTTGTGCTTGATGTAAAGCCAGAGCGCCTGCATGATGCTGGCACGGGTCTGGGTGTGCACCCCCAGCAGGCGAGCCAGGCGAGGGTCCAGTTTGTATTGTGGTGGCTG
scaffold_3370951	STC1	1149360	1142287	22	ENSGALT00000000496	94.04	218	196	413	500	283	2e-91	TACCGGTTTGAGAACTGATTTGGAAGCTGGACGACCTCCGTGATGGCTTCAGGATTTCGTTTCGCAATGCCGCACATGTCCAGTTTGCTGTAGCACTCCTCTTGCACTTCGGAGATCATTCTTTGGAAAGTGGAGCACCTCCGGATGGCAAGGAACACCTTGGACGTTACCCCATTTGCAATGCATTTCAAGCTTTCTTTCACAAAAGCTTTTCCCTG	TACCGGTTTGAGAACTGATTTGGGAGCTGCACGACCTCCGTGATGGCTTCGGGATTCCGCTTCGCAATGCCGCACATGTCCAGCTTGCTGTAGCACTCCTCCTGCACTTCGGAGATCATTCTTTGGAATGTGGAGCACCTCCGGATGGCAAGGAACACCTTGGATGTGACTCCATTGGCGATGCATTTCAAGCTTTCTTTCACAAAAGCTTTTCCCTG
scaffold_1456832	NKX2-6	1164119	1163640	22	ENSGALT00000000497	82.79	430	665	1094	434	5	2e-123	TAGGCACTGTAGTAAGAGCTATAGGTGTAAGGGCTGGCGGTGATGCTGTATGGGGCTGGGTAAGGCTGGGAGCCCCCGAGACAGGGTTTGCCGTCCCTGACCAGCACGGGCACTGCCACCCTCCGCGGGGGCAGCGGGTGGGCAGCCAGCTCCAGGGATTTATCCTGCCTTTGCCTCTTGCACTTGTACCGCCGGTTTTGGAACCAGATTTTCACCTGCGTGGAGGTGAGCTTGAGCACGCTGGCGAGGTGCTCCCTTTCCGGAGCGGAGAGGTATTTCTGTTGCTTAAATCGCCGCTCCAGTTCAAACACCTGAGCTTGGGAGAATAGAACTCGGGGTTTTCTCCGCTGTCGCTGCTTGGGATGGTGGCAGGGGTCGGCTTTCTTCTCGTCTGCCTGG…	TAGGCACTGTAGTAGGTGCTATAGGAGTAGGGGCTGACGGTGATCCCATAAGGAGCCAGGTGGGGTTGGGACCCCTCAAAGCAAGGCTTGCCATCTCTGACCAGCACCGGAACAGCCACTCTACGTGGTGGCAGTGGGTAGGTGGCCATCTCCAGGGATCTATCCTGCCTCTGCCTCTTGCATTTGTAGCGCCGGTTCTGGAACCAGATTTTCACCTGGGTGGAGGTGAGCTGGAGCACGTTGGCCAGGTGTTCCCTTTCCAGTGCAGAGAGGTATTTCTGCTGCTTGAATCGCCGCTCCAACTCCAACACCTGAGTTTGGGAGAACAAAACGCGGGGTTTGCGCCGCTGCGGTTGCTTGGGGTGGTGGCAGGGGTCAGTTTGCTGCTGGTCTGCCTGC…
scaffold_3092558	RPS6KA1	143603	114057	23	ENSGALT00000000498	91.57	166	289	454	1641	1806	4e-62	GGTGGTTCACAGGGACTTGAAGCCCAGCAATATTCTCTACGTGGATGAGTCAGGAAACCCCGACAGCATTCGCATTTGTGACTTCGGCTTTGCCAAGCAGCTGAGGGCTGAGAATGGCCTTCTCATGACTCCTTGTTATACGGCAAACTTCGTGGCACCCGAGGTA	GGTAGTTCACAGGGACTTGAAACCCAGCAATATTCTCTATGTGGATGAGTCAGGAAATCCAGAAAGCATTCGCATATGTGACTTTGGCTTTGCCAAGCAGCTGAGAGCTGAGAATGGTCTTCTCATGACTCCTTGCTATACCGCAAACTTTGTGGCACCTGAGGTA
scaffold_1945089	ASIC2	1844661	1768088	27	ENSGALT00000000499	95.48	155	30	184	988	1142	1e-65	GGTTTGCTTGCTGAAAAGGACAGCAATTACTGCATCTGCAGGACACCCTGTAACCTGACCAGATACAACAAAGAACTCTCCATGGTCAAGATCCCCAGCAAGACCTCGGCCAAGTACCTGGAGAAGAAATTTAACAAGTCGGAAAAATATATCTC	GGTTTGCTTGCTGAAAAAGACAGCAATTACTGCATCTGCAGGACACCCTGTAACCTGACCAGGTACAACAAAGAGCTCTCCATGGTCAAGATCCCCAGCAAGACTTCAGCCAAGTACCTGGAGAAGAAGTTTAACAAATCGGAAAAATATATCTC
scaffold_3393573	GAS7	285185	180811	18	ENSGALT00000000500	92.03	138	1	138	1003	1140	3e-51	AAGGCCCGGAAAGCCTTGACAGAGAGACAGAAGGATCTGGAAATGAAAACGCAGCAGCTAGAGGTGAAGCTCAGCAACAAGACGGAAGAGGAAATTAAGAAGGCGAGACGGAAGTCCACTCAGGCAGGTGAGTACCTG	AAGGCCCGGAAAGCTTTGACAGAGAGACAGAAGGATCTGGAAATGAAAACACAGCAGCTGGAGGTGAAGCTCAGCAACAAGACAGAAGAGGAAATTAAAAAGGCAAGGCGGAAGTCTACTCAGGCAGGAGATGACCTG
scaffold_530049	CRHR1	2253136	2226991	27	ENSGALT00000000503	95.57	158	1332	1489	570	727	2e-66	GGTCTGGTGCCGCTTGGTCACTGCTGCCTACAATTACTTCCACGTCACCAACTTTTTCTGGATGTTCGGCGAGGGCTGCTACCTGCACACAGCCATCGTGCTCACCTACTCCACAGACAAGCTCCGCAAGTGGATGTTCATCTGCATCGGCTGGTGTA	GGTCTGGTGCCGCTTGGTCACTGCTGCCTACAATTACTTCCATGTCACCAACTTCTTCTGGATGTTTGGCGAGGGCTGCTACCTGCACACAGCCATCGTCCTCACCTATTCCACCGACAAGCTCCGCAAGTGGATGTTCATCTGCATTGGCTGGTGTA
scaffold_416022	HMGN2	159391	155931	23	ENSGALT00000000504	95.56	90	115	204	137	226	7e-35	CACAGAAGAGCGAGAAGTTGCCCAAGGGAAAGAAGGGGAAAGCTGATGCTGGCAAGGAGGGAAACAACCCTGCAGAAAACGGAGATGCCA	CAAAGAAGAGTGAGAAGGTGCCCAAGGGAAAGAAGGGGAAAGCTGATGCTGGCAAGGAGGGAAACAACCCTGCAGAAAATGGAGATGCCA
scaffold_2207473		11425746	11423397	4	ENSGALT00000000505	83.4	530	478	1007	1	497	3e-162	ATGAGCTCGTCGGCGCTGCTGGCTGAGGGCCCCCTCGACCCGCCGGTGCTGCTGGCCGACATCAAGACGGAGCCCCCCGAGGAGCTGCTGGCCAGCGACTGCGGCCAGCCCCAGGCCGAGCCCGTTGATCTCTCCCTCAACAAGTCCAAGGCGGCGGCGGCGGCCTCGGCCCCGCCGCCGCCGCCGCCACCCCCCACCTCGGTCCAGTCCTCCCCCTTGCTGGTGGCTCCCCCCCTCCCCGCTCCCGCCACCGTCTCCATCTCACCCTCCGGCCTCAGCTCCACCTCGGCCATCCCGGCCGTCCTCTCGCCCGGCTCTATCCTGGCCTCCACGCAGGGCAGCGGCGGGCAGCAGATCCTCCACGTCATCCACACCATCCCCTCCGTCAACCTGCCCAGC…	ATGAGCTCGTCCTCGCTGCTGGCCGAGGCGCCGCTGGAGCCCCCCGTGCTGCTGAGCGACATCAAGACGGAGCCCCCCGAGGAGCTGCTGGCCTCCGACTGCAGCCAGCCCCAGGCCGAGCCCGTCGACCTCTCCCTCAACAAGTCCAAGGC-----------------CCCC-------CCGCCGCCACCCCCC------GTGCAGTCCTCGCCCCTGCTGGTGGCCCCCCCGGTCCCCGC---CTCCACCATCTCCATCGCGTCCTCGGGGCTCGGCACCACCTCAGCCATCCCGGCCGTGCTGTCGCCCGGCTCCATCCTGGCATCGTCGCAGGGCAGCGGCGGGCAGCAGATCCTGCACGTCATCCACACCATCCCTTCCGTCAACCTGCCCAGC…
scaffold_2403404	RNPEP	614221	602458	26	ENSGALT00000000507	94.63	242	271	512	673	914	7e-104	GGCAGGTATGACATCCTGTTCATGCCGCCCTCCTTCCCCTTCGGCGGGATGGAGAATCCCTGCCTCACCTTCGTGACGCCCTGCCTGCTGGCCGGGGACCGCTCTCTGGTGGACGTCATCATCCACGAGATCTCCCACAGCTGGTTTGGCAACCTGGTCACCAACGCCACGTGGGGCGAGTTTTGGCTGAACGAGGGCTTCACCATGTATGCCCAGAGGCGCATTTCCACCGAGGTCTACGG	GGCAGGTACGACGTGCTGTTCATGCCGCCCTCCTTCCCCTTCGGCGGCATGGAGAACCCCTGCATCACCTTCGTCACGCCCTGCCTGCTGGCCGGGGACCGCTCCCTGGTGGACGTCATCATCCACGAGATCTCCCACAGCTGGTTTGGCAACCTGGTCACCAACGCCACCTGGGGCGAGTTCTGGCTCAACGAGGGCTTCACCATGTATGCCCAGAGGCGCATCTCCACCGAGGTCTATGG
scaffold_1793708	HNRNPM	534490	509129	28	ENSGALT00000000510	94.59	370	1	370	1142	1511	7e-165	ATGCCAGCATTCCTGGGATTGAGAGGATGGCACCTGGCATTGATCGTATGGGCTCGGGAATAGAAAGAATACCTTCCGGGATGGGGCATGGGATGGAGAGAGTAGGGTCAGAAATAGACAGGATGGGTCTTGTTTTGGATCGCATGAGCTCCAATGTGGAGCGAATGGGTTCAGGAATTGACCGAATGGCCCCTCTGGGCATAGATCACATCGCTCCTAACATCGAGAGGATGGGCCCAGCTATTGAGAGAATGGGTTCTGGCATTGAGAGAATGGGTTCTGGAATAGGCTTTGGTATCGAGAGAATGGGTGCTGCCATCGACCGCGTTGGCACCACTATGGACAGAATGGGATCAGGCGTAGAACGTAT	ATGCCAGCATTCCTGGGATTGAGAGGATGGCTCCTGGCATTGATCGTATGGGCTCGGGAATAGAAAGAATACCTTCTGGGATGGGTCATGGGATGGAGAGAGTAGGGTCAGAAATAGACAGGATGGGTCTTGTTTTGGATCGCATGAGTTCCAATGTGGATCGAATCGGTTCTGGAATTGACCGAATGGCCCCTCTGGGCATAGATCACATTGCTCCTAACATTGAGAGGATGGGACCAGCTATTGAGAGAATGGGTTCTGGCATAGAAAGAATGGGTTCTGGAATAGGCTTTGGTATTGAGAGGATGGGTGCTGCCATTGATCGTGTTGGTACCACTATGGATAGAATGGGATCAGGTGTAGAACGTAT
scaffold_718409	SLC25A37	1187688	1178852	22	ENSGALT00000000518	85.75	414	784	1197	1029	616	5e-135	TGTTCTTTTGTCCAGCTTGTGCTTTGTGAGAAAGTACTTGAAGAATTCATACACCGACCAGGCGATGGCCGTTGAAGGCATCTGGTAAATGACGCGTGCCTGCACCCCTCTGAAATACCCCGAAATGCCCCCCAGCTGATAGACAGTCTTGAAGGCGTTCACCATGCCCGAGAGATGTCCGCTGATGTTCACAGAGCTCAAGGCCATGTTCTCTTGGGTGTTGAGCAGCGTCTTGCAGACATCCAGAGGAGTGGTGGCGGCGGCGGCCACAGCCCCCGCGATGGCACCGGAGACGATGTGGGACCGAGGGTTATACTCCCGGTGTGGGTTGATATGCTCCTGCGTGAATTCGTAGGTGATGAAGTGAATGGCCTGGAAGGGGACGTTCATGGTGAGCTG…	TGTTCTCTTTTCCAGCTTGTGCTTTGTGAGAAAGTACTTAAAGAACTCATACACCGACCACGCGATGGCTGTTGAAGGGATCTGGTAGATGACACGTGCCTGCACCCCTCGGAAATACCCCGCGATGCCCCCCAGCTGATAGACAGTCCTAAAGGCGTTGGCCATGCCCGAGAGGTGCCCGGTGATGTTAAGTGAACTCAACGCTGTGTTTTCTTGGGTGTTGAGCAAGGTCTTGCAGACGTCCAATGGGGTGGTGGCAGCAGCGGCCACGGCCCCCGCTACGGCCCCCGAGCAGACGTGGGACAGCGGGTGGTACTCCCTATGTGGGTTCACCCTCTCCTGCATGAACTCATAGGTGATGAAGTGGATGGCCTGGAAGGGGACGTTCATGGTGAGCTG…
scaffold_2360798	ITGB3	2319626	2302640	27	ENSGALT00000000519	91.49	282	147	428	1236	1517	2e-111	GGTGAACTTCAGCATCGAGGCCAAGGTACGGGGGTGCCCACGGGAGCGGCAGAAATCCTTCACCATCAAACCCGTGGGCTTCAAGGACAGCCTGACGGTGGTGGTGAACTTTGACTGCGACTGCTCCTGCGAGAGCCAAGCCGAGGCCAACAGCTCGTCCTGCAGCCAAGGCAACGGCACGCTGGAGTGCGGCGTGTGCCGCTGCAACCCTGGGCGCCTGGGCTCGCACTGCGAGTGCTCGGAGGAGGAGTACAACCCCTCGCAGCAGGACAACTGCAGCCC	GGTGAGCTTCAGCATCGAGGCCAAGGTGCGAGGCTGCCCACAGGAGCGTCAGAAATCCTTCACCATCAAACCTGTGGGCTTCAAGGACAGCTTGACCGTGGTGGTGAACTTTGACTGCAACTGTTCCTGCGAGAGCCAGGCCGAGGCCAACAGCTCCTTCTGCAGCAAAGGCAATGGCAGCCTGGAGTGCGGGGTGTGCCGCTGCAACCCGGGGCGCCTGGGCTCACACTGCGAGTGCTCAGAGGAGGAGTACAACCCCTCAGAGCAGGACAACTGCAGCCC
scaffold_1496391	DHDDS	169655	160976	23	ENSGALT00000000525	94.67	150	179	328	178	327	1e-61	CAGACACTACGGTGGTGCTTAAATCTGGGCATTCGGGAGGTCACCGTTTATGCATTTAGTATTGAGAACTTTAAACGCTCCAAGGAGGAGGTGGATGGACTAATGGATCTGGCAAGACAGAAATTTAGCCGCCTGCTGGAAGAACAGTAA	CAGACACTGCGGTGGTGTTTAAATCTGGGTATTCGGGAGGTCACTGTTTATGCATTTAGTATTGAGAACTTTAAACGATCCAAGGAGGAGGTGGATGGACTAATGGATCTGGCAAGGCAGAAATTTAGCCGCCTACTGGAAGAACAGGAA
scaffold_2200232		18089	4523	AADN03018398.1	ENSGALT00000000527	96.06	127	211	337	1339	1213	4e-53	CCATGGCGGAAGGGTTGGTCTGCCTCTCGCGTTCTCGCCTGATCTCGCTCTCAATGGACTCGCGGATGGCCAGTTTGCAGGCACGCTGGCAAATTTCTGTCAGGTCAGCCCCCGAAAAGCCATTGGT	CCATGGCAGAAGGGTTGGTCTGCCTCTCACGTTCTCGCCTGATCTCACTCTCAATGGACTCACGGATGGCCAGTTTGCAGGCACGTTGGCAAATTTCTGTCAGGTCAGCCCCCGAAAAGCCATTGGT
scaffold_1269670	LIN28A	183607	172314	23	ENSGALT00000000529	90.24	164	1	164	232	395	5e-58	TTCCGCAGCCTGAAGGAAGGCGAAGCTGTCGAGTTCACCTTTAAGAAGTCATCCAAAGGTTTGGAGTCCATCCGGGTGACCGGCCCGGGGGGCGTCTTCTGCATCGGCAGCGAGAGGAGACCCAAGGGCAAGAGCCTCCAGAAACGCAGATCGAAAGGAGACCG	TTCCGCAGCTTGAAGGAGGGCGAAGCCGTTGAATTCACCTTCAAGAAATCCTCCAAAGGTTTGGAATCCATCCGGGTGACCGGTCCAGGGGGCGTCTTCTGCATTGGCAGCGAGAGGAGACCTAAGGGCAAGAGCCTGCAGAAACGCAGATCAAAAGGAGATCG
scaffold_3561122	ENTPD4	1200782	1192355	22	ENSGALT00000000531	95.41	196	1	196	1812	1617	4e-85	CTCGATCCATAGGGAAGTAGATGAACTGTTATGCAACATTCGCCTGTGGATCCGTCTGAGCCTCAGCAGGTAAAGCAGGATGGAGAGCAGCACAATCAGAAAACAGACAAAAAACAAATAGTGATTGTAAACAAAGGAGAAGCTCCTCCAGTGGGAGTGACTTCCACGAAAGTTTTCTTGCTGGATGTCTCTGAAA	CTCCATCCAGAGGGAAGGAGATGAGCTGTTACGCAGCATTCGCCTGTGGATCCGCCTGAGCCTCAGCAGGTAAAGCAGGATGGAGAGCAGCACAATCAGAAAACAGACAAAAAACAAATAGTGATTGTAAACAAAGGAGAAGCTCCTCCAGTGGGAGTGACTTCCACGGAAGTTTTCTTGCTGGATGTCTCTTAAA
scaffold_155306	SLC6A17	1303356	1296239	26	ENSGALT00000000539	91.27	332	79	410	2190	1859	1e-131	TCACAGTTCGGATTCAGGGGTGCTGGCCAGTAGGTACCCACTGCCGTATCGTCCGTTGGGGGCACTGCTCATTTCCATGGGGGAGTTGCTCCCGGGACCCAGGTAGGAACGGTGCGTGGGCATGGGGGACGGGGTCTCGCTGGGCACTTTGCTCAGGATGAAGCGGGTCTCGTCATTGTCTTCCAAATTGGAGATGTCCTTCATCATCCGTCCCTTCTTGTAGGTGACGGAGAGGGCGTTGGAGCCGTCCGAGACGAGGTGGAACTGCCGGAGGATGAAGACCAGAGGCAGAGGGAGGGATGCCAGGATGATCAGAGAGATGAGAATAGCCA	TCACAGTTCGGACTCGGGGGTGCCGGCCGTTAGGTACCCACTCCCATAGCGTCCGTTGGGCGCACTGCTCATCTCCATAGGGGAGTTGCTCCCAGGACCCAGGTAGGAACGGTGTGTGGGCATGGGGGACGGGGTCTCGCTTGGCACCTTGCTCAGGATGAAGCGCGTCTCGTCGTTGTCTTCCAAGTTGGAGATGTCCTTCATCATCCGGCCCTTCTTGTAGGTGACCGAGAGGGTGTTGGAGCCGTCTGACACCAGGTGGAACTGCCGGAGGATGAAGACAAGAGGCAGAGGGAGGGAGGCCAGGATGATCAGGGAGATGAGGATGGCCA
scaffold_2953371	BTF3	47987	39811	JH375176.1	ENSGALT00000000540	98.03	203	183	385	384	182	1e-95	TTGCTTGGGTAGGGCTTCTGCCAATCTCCTCAGGCTGGTCAAACTGTCAGCTCCGAGCTGATTCAAGATGCTAGGAAGCATTTCTGTCAGCTGCTTTGTCTCAGCATGGCCAGTGATAGTGAAAGTGTTAGCAGCCAGAGATGCCTGAACTTTAGGGTTATTGAAGTGAATGACTGTTCCTTGGTTGGTAAACATATTTACCT	TTGCTTGGGTAGGGCTTCTGCCAATCTCCTCAGGCTGGAGAAACTGTCAGCTCCGAGCTGATTTAAGATACTAGGAAGCATTTCTGTCAGCTGCTTTGTCTCAGCATGGCCAGTGATAGTGAAAGTGTTAGCAGCCAGAGATGCCTGAACTTTAGGGTTATTGAAGTGAATGACTGTTCCTTGGTTGGTAAACATATTTACCT
scaffold_2634492	METTL2A	2344617	2332100	27	ENSGALT00000000541	93.71	159	1	159	341	183	3e-64	CTAAATTCATGCACAGAATCCCCATTTTGACTTGGGTTCCTGTTAGGTGTCAGCTCAGGAAATTCAGTGAACAGCCAGTGCCTGTCCTTGAAGAAGCCATTTTCATGGATTTTATAAAAGTCATCCCAGTACCTCTTAGCATTCACCTCATACTCCTCT	CTAAATTCACACAGAGAATCCTCATTTTGACTTGGGTTCCTATTTGGTGCCAGCTCAGGAAATTCAGTGAACAGCCAGTGCCTGTCCTTGAAGAAGCCATTTTCATGGATTTTATAAAAGTCATCCCAGTATCTCTTAGCATTCACCTCATATTCTTCT
scaffold_2610798	IPO9	580942	561801	26	ENSGALT00000000542	93.62	141	172	312	1015	875	3e-55	CTGAAAGGTTGAGGTCTGCAAGAACAACATTTGTCAGGAAGCCATGCATATCAAAATGTATTCTACCATTCTTCACACTGTCTGTAATAATAGACTTCACAGAGCCCAGGGCCAGCATACAAGCTTCATGTATTTTCCACC	CTGAAAGGTTGAGGTCTGCAAGAACAACGTTGGTCAGGAAGCCATGCATATCAAAATGTATCCGGCCGTTCTTCACACTGTCTGTAATAATGGACTTCACAGAGCCCAGAGCCAGCATACAAGCTTCGTGTATTTTCCACC
scaffold_1749921	DUSP28	2203933	2201643	9	ENSGALT00000000544	86.91	191	1	191	279	92	3e-59	CTTCCCACCGCTCTTCACAGCCTCTTCTATAGCATCGCTGCACTGTTCGAAATACCGATACAGGTCTTCAGCCGGATCATCGAACACAGGTATGCGAATGCCCCGGACCCGCTGGAGGCCGGGGAACGGCTGCTGCCTGGTGACATTAACGCAGAAGGTGACTCCCTCCTGCGTGAGCAGCTCCTCGTTGC	CTTCCCGCCGCTCTGGACAGCTTCTTCTATGGCATCGCTGCACTGCTCGAAATAGCGGTACAGGTCCTCAGCCGGGTCGTCGAACACGGGCACGCGCATGCCTCGGGCCTGCTGGAGGCCGGGGAAGGGCTGCTGCCTGGTGACATTGACGCAGAAGGTGAC-CCCTC--GCGCGAGCAGCTCCGCGTTGC
scaffold_2395023	KCNC4	1327877	1310297	26	ENSGALT00000000545	94.09	558	1	558	1031	1588	0	GGATCCTCCGGATCTTCAAGCTGACACGGCACTTTGTGGGTCTCCGGGTGCTGGGCCACACGCTCCGGGCCAGCACCAATGAATTCCTGCTCCTCATCATCTTCCTCGCCTTGGGGGTCTTGATTTTTGCCACTATGATCTACTACGCCGAGCGGATCGGAGCCAAGACGTCCGACCCCCGCGGGAGCGACCACACTCACTTTAAGAACATCCCCATTGGGTTCTGGTGGGCTGTGGTCACGATGACGACCCTGGGCTACGGCGACATGTACCCCAAGACCTGGTCAGGCATGGTGGTGGGGGCTCTCTGCGCGTTGGCCGGGGTGCTCACCATCGCCATGCCCGTGCCCGTCATTGTCAATAACTTTGGGATGTACTATTCGTTGGCCATGGCCAAGC…	GGATCCTTCGGATCTTCAAGCTGACCCGGCACTTTGTGGGCCTCCGGGTGCTGGGCCACACGCTCCGGGCCAGCACCAACGAATTCCTTCTCCTCATCATCTTCCTGGCTTTGGGGGTCTTGATTTTTGCCACCATGATCTACTATGCCGAGCGGATCGGAGCCAAGACGTCTGACTCCAGCGGGAGCGACCCAACTCACTTTAAGAACATCCCCATTGGGTTCTGGTGGGCCGTGGTCACGATGACGACGCTGGGCTATGGTGATATGTACCCCAAGACCTGGTCGGGCATGGTGGTGGGGGCTCTGTGTGCGCTGGCCGGGGTGCTCACCATCGCCATGCCCGTGCCCGTCATTGTCAATAACTTTGGGATGTACTATTCGTTGGCCATGGCCAAGC…
scaffold_2793718	RBM15	1345933	1342854	26	ENSGALT00000000546	91.68	793	1	793	1937	1148	0	CTACTGTAACGCTCCCTCCCTCCGAGGAGCTCGGGGCTGCGGTCCGGTGGAGAGGTTGTGGCTAAACAGTGACGCTTCCGGGAGGAAGAAGAGCGCTCGCTGTCTGGAGAGCGGTCCAAGTGCCGGCCTCCATCCTCCGCCAGTCTCCGTTTCCTAGGCTGATCCCTGCTACTACTGCCCAATTCCCTCTCCCCTCGGTCCCGCTCCAAGGACCAACCATCCCGGCGGCGCTCTAGGCTTTCCAGTGGGTCATAGGCAGCTGCCCGATTACTCCTATCCCGTACAGGGGGTGGGGGAGGCACCCACTCTGTCTCGGGATAAAGGTCTCTGTCACGCTCTCTATAGAGTAACGGTGGCGTCCTGTCCCGGGCCCCCCGAAGAGGATCAGGTGGGGCTCCC…	CTGCTGTAACGCTCCCTCCCTCCGACGAGCTCGGGGCTGCGGTCTGGTGGTGTGGTCGTGGTCAAGCAGTGACGTTTCCGAGAGGAAGAGGAGCGCTCGCTGTCCGGAGAGCGGTCCAAGTGCCGGCCTCCGTCCTCGGCCAGCCTCCGTTTCCTAGGCTGATCCCT---ACTACTGCCCAACTCCCGCTCCCCTCGGTCCCGCTCCAAGGACCAACCATCCCGACGGCGTTCTAGGCTTTCCAGTGGGTCGTAGGCAGCTGCTCGGTTACTCCTGTCCCGTACAGGGGGTGGGGGTGGCACCCACTCTGTCTCGGGATAAAGGTCTCTGTCACGATCTCTATAGAGTAACGGTGGCGTCCTGTCCCTGGCCCCCCGCAGCGGATCGGGTGGGGCCCCC…
scaffold_3561064	LOXL2	1241702	1212180	22	ENSGALT00000000548	85.71	287	1	287	278	1	6e-92	TGCGCGGCATGGATGGAGAAGTCGTCGTCGCACACCGTGCCCCACTCGCCGCTGTAAAACACCTCCACTCTGCCTTCGTTGTGCTTCCTCTTCTGCCCTGCAAGCCGCAGCTGGATCTTGGGAACGTTTGCCGGTCTCTGGGGGGGCTGGTACACTTGTGGGGGTGGCTCAGGGTAACCGGGGAGGTAGGGCCAGTGTTCATACTGAGCAAAGCCCAGCGGGCTCAGGGAGATGAAGAACAGCGTGATGAAACAGTGGTTATGGGCAAAACCCAGGAATCTTTCCAT	TGTGCGGCATGGATGGAGAAGTCATCATCGCACACCGTGCCCCACTCGCCATTGTAGAACACCTCAACTCGGCCTTCATTGTGTTTTCTCTTCTGCCCTGCGAGCCGTAGTTGGATTTTGGGAACGTCTGCTGGCCTGCGGGGGGGCTGGTAGACTTGCGGGGGTGGCTCAGGGTACCCGGGGAGGTAGGGCCAGTGTTCATACTGGGCAA---------GGCTCAGGGAGACAAAGAACAGCACGATGAAACAGTGGTTATGGTTAAAGCCCAGGAATCCTTCCAT
scaffold_2984440	COPS2	9953887	9932685	10	ENSGALT00000000550	100	80	136	215	246	167	9e-35	CAATTTAAAGTTTATTTTAATCATCTGTTTCAGAGCTTTGAATCCCCATTCTCCTTTTTCACCTTCGAGCTCCAAAACCT	CAATTTAAAGTTTATTTTAATCATCTGTTTCAGAGCTTTGAATCCCCATTCTCCTTTTTCACCTTCGAGCTCCAAAACCT
scaffold_1084286	R3HCC1	1250082	1240998	22	ENSGALT00000000552	79.51	244	159	402	259	502	1e-55	AGGCTGCCCAGCGAGACTGGCGACCAAAAACCCAGCAGCAACCCACCGAGACCGCACCGACCTCCGCAGCCGTGGGGCCGGGGGGGCCGAGGCGGCAGGCTGCGGCACGGCGGGGACGTGCACGGTGACAACTCGCGAGCCTGCGTGGGGTCTGGCAGGATAAAAAGGCCGCCCTGGAAGAAACCAGATAAAGCCCTGTATGTCCCCAAGGCGATGCGCAAGAGGGCGGAATGGGGGGAGCAGG	AGGATACCCAGTGAGACCAGCGAGCAAAACCCCGCTACCACCGCACCGCGACCCCCCCGACCCACACAGCCATGGGGCCGTGGTGCACGGGGGGCCCGGCTGCGGCATGGTGGGGACGGGCATGGGGACACATCCCGAGCCTGTGTGGGGTCAGGCAGGATCAAGAGGCCGCCCCGGAGGAAGCCTGATAAAGCCCTATACGTCCCCAAGGCGATGCATAAGAAGGTGGAATGGGGGGAGCAGG
scaffold_1080540		549556	539986	28	ENSGALT00000000553	88.48	191	3	193	4	194	3e-65	TCTGTGCCCACCATCTTGACCAGGATGGGCCTGTCAGAGGTGTTCTGGCACCATGAATACTGGCTGCCACCTGGAGCTACCTGGGAAGACATGAAGGAGTCTGCAGACATACACTACCCACAGCCTCAGGACCTCTTGCTCTGCATTCCCGGTGCGCTGCTCTTGATCATTGTCCGATGCATCTTTGAGAG	TCTTTGCCCACCACCTGGACCAGGATGGGACTGTCGGAGGAGCTCTGGCACCACCAGTACTGGCTGCCACCTGGAGCCACCTGGGAAGACATGAAGGAGTCTGCGGACACACACTACCCAAAGCCTCAGGACCTCTGGCTGTGCCTCCCCGGTGCTCTGCTCCTGATCGTTGTCCGATGCATCTTTGAAAG
scaffold_3514199		556784	551928	28	ENSGALT00000000555	88.64	361	249	609	933	1293	6e-131	AGGGAGCTTCCTTTTTGTGACAGGAGGATATTTCCGGGATGAGTTTGTGTGGTATAGTGTGGATTGGGTGCTTATCTACAGTTGCTTGGACAATAACTGGCTGGAAGGGCCTGCCATGAAGAAGTCCCGCAATAGCCATTGTGCGGTAGGAGCAGGGCTCTACCTGTATGTACTTGGAGGAAACACAGATGAAGGGATAATCCCAGCAGTGGAGCGCATGGCTTTGATGGAGTCAGAGTGGGAAAGCATGAGTCCTATGGCTCAACCTGTGGAGAGAGGAGATGCGGTCAGTGTGGGAACCAGGATCTATGTGGTCTGTGGCCTGGATGAAAATGGACATGTGTATGATGGAGTGCAAAGG	AGGAAGCTTCCTTTTCGTGACAGGAGGATATTTCCGAGATGAGTTTGTGTGGTACAGCGTGGATTGGGTGCTGATCTACAACTGTCTGAGCAACAGTTGGCTGGAAGGCCCGGCCATGAAGAAGTCTCGCAACAGCCACTGTGCAGTAGGAGTAGGGCTCTACCTGTATGTGCTTGGAGGGAGCACGGATGAAGGGATCATTGCAGAAGTGGAGCGCATGGCGTTGGTGGACTCTGAGTGGGAAAGCATGAGTCCTATGGTGCAGCCTGTGGAGCGGGGAGATGCGGTCAGTGTGGGAACCAGGATCTATGTGGTCTGTGGCCTAGATGAAAATGGACATGTCTATGATGGAGTGCAAAGG
scaffold_3514184	LSM7	564318	558963	28	ENSGALT00000000556	95.95	74	256	329	135	208	5e-27	AGCAAGTGGCGTCTTGAAAGGATTTGACCCTCTTCTGAACCTTGTGCTTGATGGTACCATTGAATATATGCGAG	AGCAAGTGGTGTCTTGAAAGGATTTGACCCTCTACTGAACCTTGTACTTGATGGTACCATTGAATATATGCGAG
scaffold_1856288	CHMP7	1265197	1256816	22	ENSGALT00000000557	90.07	141	40	180	654	514	5e-49	TACCTTCTCTCCATTCTGTTCCAGGATTGTGACCCTCTTTTCCTTTTGCAGCTGGAGCAGCAACAAGTAGAACGTCCTTTCATCTGGACAAACACTGGCACAGAGGGAACGCAACTCTGAGAGGGCAACAACAGGGTGAGA	TATCTTCTCTCCGTTCTGTTCCAGAATTGTGACCTTCTTTTCCTTTTGCAGCTGGAGCAGCAGTAAGTAGAATGTTCTTTCATCTGGACAAACACCAGCACAGAGGGAACGCAGCTCTGAGAGGGCGACGACGGGGTGAGA
scaffold_3544992	TLK2	2399073	2357455	27	ENSGALT00000000559	98.27	173	199	371	1723	1551	1e-80	TACCTGGTTTAAGGTCATAGTGTATGATGGGAGGTTTGATTTCATTTAAGTATTTTAAAGCATTCACAATCTGCATGATAATGGATCGCGCCTCTTTCTCCGACATTAACTTGTGCTGTTTCAGGTAGAAGTCCAGATCATTTCCCTCACAGTATTCTAACACTGTACAAAAC	TACCTGGTTTAAGGTCATAGTGTATGATGGGAGGTTTGATTTCATTTAAGTATTTTAAAGCATTCACAATCTGCATGATAATGGATCGTGCCTCCTTCTCCGACATTAACTTGTGCTGTTTCAGGTAGAAGTCCAGATCGTTTCCCTCACAGTATTCTAACACTGTACAAAAC
scaffold_2379565	CCDC15	234248	219317	24	ENSGALT00000000563	71.88	192	370	555	510	319	8e-22	GCTCACCTTGGCGGCTTGCTGCTGGAACGGCTCGCTTTGCATCCCTTGCC------GCTGTGCCGGGCCAGCACAAACGCCGGGACCGCAGATGGCGGGTGCGGGGTGGCTCCGAAACAGGCACGTGTTCTTCCTGGGGGTCAAGCGCAGTGCAGAGTCCCAGTACTGCATGGTGACACAGCTCTCCCTCTC	GCTAAGCTGGGCAGCTTGCTGCTGGAAGGGCTCGCTGGGCACCCCCTGCTCCTGCTGCTGTGCCAGGGCAGCGTGGGCACTGGAGCTGCAGATGGCAGGCACAGGGCAGCTCCGGAACACACACGTGTTCTTCTTGGGTGTCAGGTGCAGCACCGAGCCCGAGCACTGCACGGCGAGGTTGCTCTCCTTCTC
scaffold_1448828	SLC16A4	1365537	1356714	26	ENSGALT00000000570	88.77	187	314	500	1088	902	1e-63	CCAGCCACTGAAATAAGGTAAGAGGCATCCATGCTGCTTATACCCAGCGTCCTGGCTCTTGCTACCAGGTGGAAGATGGGCACGAAGTAGGCCAAGTGGCTGAACAAAAAAGACCACGTGAAAATGCAGAAGACGGGATCCGTCAGTGGGGAGAAGTCGAGGAGAGGCTGCGAATTTTCTTTTTTGG	CCAGCCACTGAGATGAGGTAGGAGGCATCCATGCTGCTTATGCCCAACGTCCTGGCTCTGGCTACCAGGTGGAAGATGGGCACGAAGTAGGCCAGGTGGCTGAACAAGAAGGACCAGGTAAAAATGCAGAAGAGGGGATCCTTCAGAGGGGAGAAGTCAATGAGAGGCTGCGGCTTCTCCTCTTTGG
scaffold_1448846	HBXIP	1369391	1367168	26	ENSGALT00000000572	89.92	119	356	474	216	98	5e-39	CCCGCTGTCCGATTCCAGGCACACCACGGGCGTATCGGTGGGGTCGGAGGTGAGTTTGGCTGCCTGCTGGGCGAGGACGGAGATGATGCCGGCATGCTCATCCGAGAGGGTTCCTCGGC	CCCGCTGTCCGACTCCAGGCACACCACGGGCGTGTCGGTTGGGTCGGAGGTGAGCTTGGCTGCCTGCTGGGCGAGCACAGAGATGACTCCAGCATGTTCATCTGAGAGCGTTCCTCGGC
scaffold_588410	KLHDC7A	7743	6037	21	ENSGALT00000000573	79.58	1229	522	1741	1572	356	0	TCAAACCTGTGTTTGCGCCATCCCTCCCTCTGGCAGCACCAGGACGGCTGGGAGGAGGCTGCCACGGGGCGATGGGAAGGGCTGCAGCTCCTTGGTCCCAAAGCGTGGTGAGATGTGGTCGGCCAAGAAGCGTATGTGGAAGTGCCGGCTGACACAGTGGACCAGGCTGCCCGCCACGGCACACTGGAAGCCAGACAGGTCGGGCACAGCGTAGGCAGCACACTCGTACCATAGCTTGGCCTTGGCGCTGCAGCGGTAGACGCTGATGCCCGTGCTGCGGTGGAGGTCAAAGCGGTAGATGAAGCCATTGGCACTCACCATCTCGGCTGTCCTGTCCTTGCCACCGCTGACCGGGCTGACGCTCCAACTGTCCGAGCGGGCGGCGTAACGCAGCAGCAC…	TCAGACCCATGTCTGCTCCATCCCTGCCCATGGCAGCACCAGGACGACTGGGATCAGGCTACCCCGGGGTGAAGGGAAAGGCCGCAGCTCCTTGGTCCCAAAGCGTGGTGAGACAGGGTCAGCCAAGAAGCGGATGTGGAAGTGGCGACCAATGCAATGCACCAGGCTGCCCATCACGGCACACTGGAAGCAGGCCGGGTAGGCTTTGGCGTGGGTGGCACATTCATACCACAGCTTGGCCTTGGCTCTACAGCGATAGACACTAATACCCATGCTGCAATTGTAGTCAAAGCGGTAGACGAAACCATTGACGCTCACTACCTCCACTGTCCTGTCCTTGCCGCCTCCAGCTGGGCTGACTGTCCAGATGTCCTCACGGGCTATGTAGCGCAGCAGCAC…
scaffold_539926	HEPACAM	239677	235948	24	ENSGALT00000000574	91.3	345	204	547	63	406	6e-135	AGGTCTGCTGGCAGGGGTGAACATCACCAGCCCCACGCCGCTGGTCCGCGGCACGGCGGGCAAAGCGGCACTGCTGTCGGTGCGCTACGCCAGCGCCAGCGCCGACAAGCCGGTGGTCAAGTGGCAGCTGAAGCGTGACAAACCCGTCACCGTCGTCCAGTCCATCGGCACTGAGATCATTGGCAACCTACGGCCCGATTACCGCGACCGCATCCGGGTGCTGGAGAACGGCTCGTTGCTCATCAGCCCCTTGCAGTTGGCCGATGAAGG-AGCTTACGAGGTGGAGGTGTCCATCACTGATGACACCTTCACCGGCGAGAAGACCATCAACCTCACTGTGGACA	AGGTCTGCTGGCGGGGGTGAACATCACCAGCCCGTCGGCTCTGGTGCGCGGCACGGCGGGCAAAGCGGCGCTGCTGTCAGTGCGCTACGCCAGCGCCAGCCCCGACAAACCGGTGGTGAAGTGGCAGCTGAAGCGGGACAAACCCGTCACCGTCGTCCAGTCCATCGGCACCGAGATCATCGGCAACCTGCGGCCCGACTACCGAGACCGCATCCGTGTGCTGGAGAATGGCTCGCTGCTCATCAGCCCGTTGCAGCTGGCCGACGAGGGCAGC-TATGAGGTGGAGGTTTCCATCACCGATGACACCTTCACTGGCGAGAAGACCATCAACCTCACTGTGGACA
scaffold_588436	IGSF21	26547	12256	21	ENSGALT00000000580	87.76	196	3	198	1261	1066	1e-64	CAAAAACGATGAGCCGGGTGTGAGTATCGGTGGAGCCCAGGGGGTTCTGGGCAGTGCAGCGGTACATGGAGCCATTGAGCTCGGCCGGCACCCGCTCCAGCACCAGCTCCTTGCCGTCGTGTTCAGTGCTGCCGTCGAGGAGCCGGCTCCCCACCCGGGTCCAGGTGAAGAGGGGCTCAGGGAAGACTTCATTCTG	CAAAGACAATGAGGCGGGTGTGGGTGTCAGTGGAACCCAGTGGGTTCTGCGCAGTGCAGCGGTACATGGAGCCATTGAGCTCAGCTGGCACTCGCTCCAGCACCAGCTCCTTCCCGGCGTGCTCGGCACTGCCATCCAGGAGCCGGCTTCCCACACGGGTCCATGTGAAGAGGGGCTCAGGGAAAACTTCATTCTG
scaffold_3687521	KDM5B	560066	517962	26	ENSGALT00000000582	83.03	489	69	557	3875	3387	2e-143	ACCTTGTTTGTCTCTGGCAATTGGCCTGCTGTGCCTTGCCATCTGTTGTACAATAATCCTGAGCCAACTTTGTCTTGTATAAGTTTTAGATTCCCTGAATATAACATTTGTTGTGCTCTGTGCTGCCAGTTCACAGTTCTCTCGATCATGTACCGTAAGGCATCCCCCTCAGGAAGCCTCACACGGATACGCTGCAAGGAGGCCAGCAATGGTAAGATCTTTTCTAAAGGAGGCTTTTCTGATCGATGACAGTGTGGACAGAGCCACACACGAGGTCCCTGCAAAACGTTGGGCACTGAAACACAGCCGGTATGGAAGAACCCTCTGCAGAGTTCACACTGTATCATCGGAGCAGCCGGCTCCTTCTGGCACAGACAGACTTTCAGTTCGGCGTCCTCT…	ACCTTGTTTGTCTCGGGCAGCGGCCCCGCAGTGCTCTGCCACCTGTTGTACAGCAATCCTGAGCCCACTTTGTCCTGTAGAAGTTTTAGATTCCCTGAATATAACATTTGTTGGGCTCTGTGCTGCCAGTTCACAGTTCTCTCTATCATGTACCGCAGGGCGTCCCCCTCGGGGAGCCGCACGCGGATGCGCTGCAGGGAGGCCAGCAGAGGAAGGATCTTCTCCAAAGGCGGCTTTTCCGAGCGGCGGCACTGCGGGCACAGCCACACCCGGGGTCCCTGCAGGGCGTGGGGCACGGAAACGCAGCCAGTGTGGAAGAAGCCCCTGCAGAGCTCACACTGGATCATGGGGGCAGCCGGCTCCTTCTGGCACACGCAGACCTTCAGCTCCGCGTCCTCC…
scaffold_3532842	chPKCI	44762622	44758626	Z	ENSGALT00000000584	89.09	165	191	355	217	381	6e-56	CTTCTTGGGCGTTTAATGATTGTTGGCAAGAAGCGTGCTGCTCACCTGGGCCTGACCAATGGATTCCGGACGGTTGTGGATGAAGGGCCCGAGGGTGGGCAGTCTGCCTGTCGCGTACATCTACGTGTTCTGGGTGGCCGTCAGTTGGGCTGGCCGCCTGGCTAA	CTTCTGGGGCATTTAATGATTGTTGGCAAGAAGTGTGCTGCTAACCTGGGCCTGACCAATGGATTCCGGATGGTTTTGAATGAAGGGCCTGAGGGTGGGCAGTCTGTCTATCATGTACATCTCCATATTCTGGGAGGTCGTCAGTTGGGCTGGCCTCCTGGCTAA
scaffold_1724575	SPPL2B	599425	564384	28	ENSGALT00000000587	70.53	207	65	271	1218	1424	3e-20	TGACGGACCTTTTAGCATCCTAGGCCTTGAGGACATTGTAATTCCTGGTCTGCTGGTAGCCTACTCTCACAGATTTGACATTCACGCACACTCGCCACGGATCTATTTTGTAACTTCTACTGCAGCTTATAGCTGCGGTCTGTTGGCAAGCTTTGTCATTTCAGCATTACCGCAGAAAGATCAGCCAGCTCTTTTCTACTTGGTGCC	TGACAGACCTTTTTCTCTCCTAGGATTTGGAGACATTTTAGTTCCAGGTTTACTGGTAGCCTATTGCCATAGATTTGATATTCAGGTTCAATCATCCAGGGTATATTTTGTAGCCTGCACAATAGCATATGGCATAGGCCTTCTTGTGACCTTTGTCGCCTTGGCATTAATGCAGATGGGTCAGCCAGCTCTGCTCTACTTGGTACC
scaffold_1112547		1379433	1376304	26	ENSGALT00000000594	88.46	208	18	225	663	457	2e-70	TGGCTTACCGGGACAGATAGACCGAAAAGAGGTTCTCCTCCAGCAAGCTCTCATTCACCAAGTTATCAAACACCGGCGTGATCCCATCAGCAGCCAGACTTGGGTAGCCCAAGCCCAGGATTCCATCAAATTTGACATGGACAAAGAATTGGCCGGGCTCGGTGGTGCTCAAGCCAAAGAGCTGGTTGGCATCCACCAGAGATGCAAC	TGGCTCACTGG-ATAGATAGACTGAGAAGAGGTTCTGCTCCAGCAAGCTCTCATTCACCATGTTATCAAAGACCGGAGTGATTCCATCAGCTGCTAGACTTGGGTAGCCCAAGCCCAAGATCCCATCAAATTTGACATAGACAAAGAATTGGCCAGGCTCAGAGGTACTCAAGCCAAAGAGCTGGTTGGTGTCCATCAGTGATGCAAC
scaffold_3635686	ERMP1	27647133	27628371	Z	ENSGALT00000000595	91.26	103	1	103	2115	2217	4e-35	TCCCCATGTACCTGAAATCAATGACAGCATTAGAACTCCATGCGAGGAGCAGGCTCCTTTCTGTGGCCTTCCTTGGATTCTGCCAGTCCATTTCATGTTCCGG	TCCCTATGTACCTGAAATCAATGACACCATTAGAACTCCGTGTGAGGAGTGGGCTCCATTTTGTGGCCTTCCTTGGATTCTGCCAGTGCATTTCATGTTCCGG
scaffold_1112529	Segment	1383057	1381507	26	ENSGALT00000000598	91.81	342	1	342	1161	1502	8e-139	CTTCATCGGCGTCATCCTCTTCTCCAGCGCTGTCTACTTCGCAGAAGTGGACGAGCCGCAGTCCCATTTCTCCAGCATCCCCGACGGCTTCTGGTGGGCCGTGGTCACGATGACAACCGTTGGCTACGGAGACATGTGTCCCACCACCTTGGGTGGGAAGATTGTGGGGACTCTGTGCGCCATTGCAGGGGTATTGACCATTGCGCTGCCCGTCCCCGTCATCGTCTCAAACTTCAACTATTTCTACCACAGGGAGACAGAGAACGAAGAAAAGCAAATTCTACCAGGGGAGGTGGAGCGAATACTCACCAGCGTGGTGGCGGGAAACGGCAGCATGGAGTC	CTTCATCGGCGTCATCCTCTTCTCCAGCGCCGTCTACTTTGCAGAAGTGGATGAGCCGCAGTCCCATTTCTCCAGCATCCCCGATGGCTTCTGGTGGGCCGTGGTCACAATGACAACCGTTGGCTATGGAGATATGTGTCCCACCACCCTGGGTGGGAAGATCGTGGGGACTCTGTGTGCTATTGCAGGAGTGCTGACCATCGCGCTGCCCGTCCCCGTCATCGTCTCAAACTTCAACTACTTCTACCACAGGGAGACAGAGAATGAAGAGAAGCAAATCCTTCCCGGGGAGGTGGAGAGGATACTCAACAGTGTGGTGACGGGCAACGACAGCATGGAGTC
scaffold_3520133	KCNA2	1414502	1413003	26	ENSGALT00000000599	97.38	496	1	496	1005	1500	0	CTTCATCGGCGTCATCCTCTTCTCCAGCGCCGTCTACTTTGCCGAGGCCGACGAGAGCGAGTCCCAGTTCCCGAGCATCCCCGACGCCTTCTGGTGGGCCGTGGTTTCCATGACGACTGTTGGCTACGGAGACATGGTCCCCACAACCATCGGGGGGAAAATTGTGGGTTCCTTGTGTGCCATCGCTGGCGTATTAACGATTGCCTTACCAGTGCCCGTCATAGTGTCTAACTTCAATTACTTCTACCACCGGGAGACAGAGGGAGAGGAGCAGGCTCAATATTTGCAAGTAACCAGCTGCCCAAAGATCCCCTCTTCCCCTGACCTAAAGAAAAGCAGAAGTGCCTCTACTATTAGTAAGTCTGATTATATGGAGATTCAGGAAGGTGTAAACAATAG…	CTTCATCGGCGTCATCCTCTTCTCCAGCGCCGTCTACTTCGCCGAGGCCGACGAGAGCGAGTCCCAATTCCCGAGCATCCCCGACGCCTTCTGGTGGGCCGTGGTTTCCATGACGACTGTTGGCTACGGAGACATGGTCCCCACCACCATCGGGGGGAAAATCGTGGGGTCTCTGTGTGCCATCGCTGGCGTATTAACCATTGCCTTACCCGTGCCCGTCATAGTGTCTAACTTCAACTACTTCTACCACCGGGAGACGGAGGGAGAGGAGCAGGCTCAGTATTTGCAAGTAACCAGCTGCCCAAAGATCCCCTCTTCCCCTGACCTAAAGAAAAGCAGAAGTGCCTCTACCATTAGTAAGTCTGATTATATGGAGATTCAGGAAGGTGTAAACAATAG…
scaffold_873462		214237	205888	25	ENSGALT00000000600	82.46	57	11	67	675	619	2e-09	CTTCCCGTGAACCTGCACTCGGTACACACAGGTGTACTCTGGGTTTCCCCAGTTGCT	CTTTCCGTGCACCTGCACTCGGTAAAGGCAGGTGTAACGGGGGTGTCCCCAGTTGCT
scaffold_3520090		1433627	1427354	26	ENSGALT00000000603	75.31	81	345	420	219	299	8e-08	TGTGCAATATAATGAGACTGAACAAAGCCAGGA-----AAAAGGAGGAGGGGAGGTGGAAATCGTTTGGATATTATTTCAG	TGTGCAATGTGATGAGACAGCACGAAGCCAGGAGGAAAAAAAGGCCGGACGGAGGTGGAAATGGGTTGGGTGTTATTGCAG
scaffold_2400880	MEIG1	7344816	7339036	1	ENSGALT00000000612	84.51	142	63	195	3	144	9e-40	GTCTGAAGTTTCTGGAGTCATG---------GACATCAAACCAAAATTTATACATCATGCCAAAACATGGTCAGATGATGTAGAGAACTTATACAGATTTCAGCAAGCTGGATACAGAGATGAGGTTGAATATAAACAAGTA	GTCAGAAGTTTCTGCAGCCACGTCTAAAGCTGACATCAAGCCAAAATCTATATGTCATGCCAAAAAATGGTCAGATGAGGTAGAGAACTTATACAGATTCCAGCAAGCTGGGTACAGAGATGAAGTTGAATATAAACAAGTA
scaffold_2121690	NUP160	133597	117890	5	ENSGALT00000000614	83.56	225	1034	1258	414	638	3e-62	GGAGCTGATAACAGAGAGCCAAATGCAGTCCGTGTTTACGGATATCGGCAAAATCAACTTCAGAGATCCTTCGAATTACTACGTGATTCCCAGCGTGCCAGGCCTGGCGTCTAATTCTGTTGCCTCAGCGGCGTGGCTTAGCAGCGAGGGGGAGGCTGTCTTCGCTCTGCCCTCTGCTTCGGGAGGGATCTTCGTCCTTAAGCTGCCTCCTCACGATGCGCCTGG	GGATCTGATAACAGAGAGCCAAATGCAGTCCGTATTTACAGACGTGGGCAAAATCAACTTCAGAGATCCATCCAGCTACCACCTGATTCCCAGCGTGCCGGGCTTGGCAGCCAACTCAGTGGCCTCAGCAGCCTGGCTGAGCAGCGATGGGGAGGCCCTTTTTGCTCTGCCCTCTGCAGCAGGAGGCATCTTTGTTATTAAGCTGCCTCCTCACGATGTACCTGG
scaffold_3554521	KPNB1	56073	39058	JH375221.1	ENSGALT00000000616	90.77	195	516	710	1051	857	3e-72	CCCAGCACACATTAGAGGCCACTCTGGGCTCAGCGCTCAGGCCCTCCATCAGACACTGCAGCAGTGGGGCGAGGTAAATGTCATTGATGGCAGCTTCAGGAAGCATCTCGCAGATCCTGCCCACGGTCCAAGCAGTTGTGTCTCGAACCACAACACTGGGGTCCTTCATTAGTTCTATTAAAGTTGGCATTGCCT	CCCAGCACACGTTGGAGGCCACCCGGGGCTCGGCGCTCAGGCCCTCGATCAGACACTGCAGCAGTGGGGCGAGGTAAATGTCATTGATGGCTGCCTCAGGGAGCATCTCACAGATCCTGCCCACGGTCCAGGCTGCTGTGTCTCGAACCACGACGCTGGGGTCCTTCATCAGCTCTATTAAAGTCGGCATTGCCT
scaffold_1944967	TMPRSS9	627109	615634	28	ENSGALT00000000620	83.88	366	493	858	2131	2493	2e-108	CAGGGAGATTCAGGTGGACCCTTGGCCTGTGAGGTGACCCCAGGAGTGTTTTATCTGGCTGGCATCGTGAGTTGGGGAATTGGTTGTGCCCAGGCTACGAAACCTGGTGTATACTCCAGAATTACCAAAGTCAGAGACTGGATCCTGGATACCATCTCACAGTTGCCCAGTCCTGGCACAGGCACCCCTTCCAGTTCAGCCATCACTAGAACTTCTACTGCAGTCATCCTCACCCGCCAGCCCAGCACAACTACTGCAAGTCCAATCAACAGAACCACCCTGGGGATGAAGACAACCACAACCGTGAAAGAAACCTCGACAGCTCTGAAAACCACTGAGCCTGTCAAGCCCACCCAAACCCCAGGT	CAGGGAGATTCAGGAGGGCCCTTGGCCTGCGAGGTCACCCCGGGCGTGTTTTATCTGGCTGGCATCGTGAGCTGGGGAATTGGATGTGCCCAGGCCAAGAAACCTGGCGTGTACTCCAGAATTACCAAACTCAACGACTGGATCCTGGATACCATCTCGCAGTTTCCCGGTCCCAGCACAGGCGCTCCTTCCACTTCAGCCACCGCCAGAA---CTACTGCAGATATCCTCACGCTCCGTCCCAGCACAACAGCTACAGGTCCCATCAGTGAAACCACCCCGAGTGAGAAGGCTGCCACCACCGTGCAAGAAACCTCCACAGCTCTGAAATCCACTGAGCCTGCCAAGCCCACCCAGGCCCCAGGT
scaffold_3487258	SUCO	4489769	4459962	8	ENSGALT00000000626	89.44	360	1	354	2457	2816	9e-135	TGAATATACAGTGGGCATGTTAGCCGGTGATGCTGGGGAAGGGAAGGGAAGCACTCCAGAAGTGCAGAAACCTGTTTTGCCTCCTGTTGAGTCTTCTGTC------GAAACAAAGGAGGATGATCAGGCAACTGAAGAAGCTTTAATGGTGATTCCAGTGTCTGGGGGACCGCAGAGAACAGCTACAGACTTCTACGCTGAATTGCAGAATTCAACAGATCTAGGCTATGCAAACGGAAATCTTGTTCATGGATCTAATCAAAAGGAGTCTGTCTTCATGCGCCTTAATAATCGCATAAAAGCCCTAGAAGTAAACATGTCTCTCAGCAGCCGTTATTTAGAAGAACTTAGTCAGAGGTA	TGAATATACAGTGGGCATCTTAGCCAGTGATACTGGGGAAGGAAAGGAAAGCACTCCAGAAGTGCAGAAACCTGTTTTGTCTCCTGTTGAGTCTTCTGTGTCTGTTGAAACAAAAGAGGACGATCAGGCAACCGAGGAAGCTTTTATGTCAATTCCTGTCTCTGGAGGTCCACAGAGAACAGCTACAGACTTCTATGCTGAGCTGCAGAATTCAACAGACCTAGGCTATGCTAATGGAAATCTTGTTCATGGATCTAATCAAAAAGAGTCTGTCTTCATGCGCCTTAATAACCGCATAAAAGCCCTGGAAGTAAATATGTCTCTCAGCAGCCGTTATTTAGAAGAACTGAGCCAGAGGTA
scaffold_2957733	MRC2	2426010	2412671	27	ENSGALT00000000627	94.33	247	603	849	3063	3308	2e-104	AGACCCGTCCCTGAGCCCCGCGCGGACGCCGTACCCCCCCTCGCCCACCGGCACCCTCTTTTACCACAACAGCACTTACCGCATCCTGCAGAAACCCCTCAGGTGGCACGAGGCACTGCTGCTCTGCGAGACCCTCAACGCCACCCTGGCCACCATCCCTGACCCCTACAGCCAGGCTTTCCTCACCCAGGCCGTCAGCAGCCTGCGGGCTCCGCTCTGGATCGGGTTGGCCAACGACGAGGTGAGG	AGACCCATCCCTGAGCCCCGCACAGACGCCGTACCCCCCCTCGCCCACCGGCACCCTCTTTTACCACAACAGCACTTACCGCATCCTGCAGAAGCCCCTCAGGTGGCACGAAGCCCTGCTGCTGTGCGAGACCCTCAATGCCACCCTGGCCACCATTCCTGACCCCTACAGCCAGGCTTTCCTCACCCAGGCCGTCAGCAGCCTACGGGCTCCACTCTGGATCGGGTTGGCCAACAATGAGG-GAGG
scaffold_2795704	DDX25	64786	58895	19	ENSGALT00000000632	80.36	168	436	603	885	1052	1e-36	CCAGACTCGGAGGAGCGCGGACTGGCTGTCGGTGGAGATGAGCCAGGACGGGCACCGGGTGGCCATCCTGACGGCGGAGCTGACGGTAGCCCAGCGGGCCGACGTCATCCAGCGCTTTCGCGACGGGAAGGAGAAGGTCCTCATCGCCACCAACGTCTGCGCCAGAGG	CCAGACCCGCCGGAGTGCAGACTGGCTCTCAGTGAAGATGATTCAGGACGGGCACCAAGTGGCCATGCTGACAGCAGAGCTGTCCATCGTGCAGAGAGCTGACGTCATCCAGAGGTTTCGTGACGGCAAGGAGAAGGTTCTCATCACCACCAATGTCTGTGCAAGAGG
scaffold_320250	RHOBTB2	1295625	1277204	22	ENSGALT00000000633	92.33	326	415	740	1083	758	1e-133	AAGGCACGGTTTTCGCTGGCCGGATCCGGCCTCCTCGGTGCTCTCGCAGATATCAAAGCTAGCAGCTCGGAGGAGGAAATCCCGCCCGTGGTGCCTCTCCTCTTGGTGCAGCATCCGCTCGGCGGCCGCGGTGACGGCCACCCCGAAGCCGTGCCCCCCGGCGCTCTGCTGGTCCTCCTCACTCAGGTCCATGAGGAACAGGTCGTAAAATTTGGAGGAGGAGGTGGAGAGGTAGATCTTGTGTGCGTAGATTTTGATCTTCTCTTGCAGCACCAGGATGACGTCCGCACACAGGGGGTCCTCCAAGAGGTGGGCTGGGCGCTCCT	AAGGCACGGTTTTCGCTGGCCGGAGCCGCCCTCCTCGGTGCTTTCACAGATATCAAAGCTCGCAGCCCGGAGGAGGAAATCCCGTCCGTGGTGCCTCTCCTCTTGGTGCAGCATCCTCTCAGCCGCTGCGGTGACGGCAACCCCAAACCCATGCCCTGCACTGCTCTGCTGGTCCTCCTCGCTCAGGTCCATGAGGAACAGGTCGTAAAACTTGGAGGAGGAGGTGGAGAGGTAGATCTTGTGTGCGTAGATTTTGATCTTCTCTTGCAGCACCAGGATGACGTCCGCGCACAGGGGGTCCTCCAAGAGGTGGGCCGGGTGCTCCT
scaffold_1086024	LCK	5095478	5090137	23	ENSGALT00000000635	93.96	182	409	590	781	962	4e-74	GGCTTCTACAACGGCCACACCAAGGTGGCCATCAAAAACCTGAAGCAGGGCAGCATGTCACCCAGCGCCTTCCTGGCGGAGGCCAACCTCATGAAAAACCTGCAGCACCCACGGCTGGTGCGGCTCTACGCCGTAGTGACGAAGGAGCCCATCTACATCATCACGGAGTACATGGAGAAGGG	GGCTTCTACAACGGCCACACCAAGGTAGCCATCAAGAACCTGAAGCAGGGCAGTATGTCCCCCAGCGCCTTCCTGGCCGAGGCCAACCTGATGAAGAACCTGCAGCACCCACGGCTGGTGCGGCTCTACGCTGTGGTGACCAAGGAGCCCATCTACATCATCACAGAGTACATGGAGAAGGG
scaffold_891024	ADRA1A	3949175	3934595	22	ENSGALT00000000639	88.13	278	1	278	296	573	4e-97	GCAACATCTGGGCAGCTGTTGATGTCCTTTGCTGCACTGCTTCCATTATGAGCCTCTGTATCATCTCGATAGACAGATACATTGGGGTGAGCTACCCACTGAGATACCCAAGTATAGTGACAGAGAAGAGAGGCCTCCTGGCATTACTGTGTGTTTGGGCATTGTCTCTGGTGATATCGATCGGACCTCTTTTTGGCTGGAAGGAACCAGCACCAGAAGATGAGACCATCTGTCAAATCACCGAGGAGCCTGGCTACGTGCTGTTCTCGGCTCTAGGC	GCAACATCTGGGCAGCCGTTGACGTCCTTTGCTGCACTGCATCCATTATGAGCCTCTGCATCATCTCGATAGACAGATACATCGGGGTGAGCTACCCACTGCGGTACCCCAGCATAGTGACGGAGAAGAGAGGCCTCCTGGCTCTGTTGTGCGTGTGGGCGCTGTCTCTAGTCATCTCCATTGGACCTCTTTTTGGATGGAAGGAACCAGCACCCGAAGATGAGACCATCTGCCAGATCACCGAAGAGCCCGGCTATGTGCTGTTCTCCGCGCTGGGC
scaffold_1629956	LMNB2	661825	636058	28	ENSGALT00000000640	76	250	510	757	34	281	1e-40	GGGACCCCCTTGTCCCCCACCCGCATCACTCGCTTGCAGGAGAAGGAGGACCTGCAGGAGCTCAATGACCGCTTGGCCGTCTACATCGACAAGGTGCGCTCGCTGGAGCTGGAGAACG-CCGGCTTGCGGCTCCGCATCACCGAATCGGAGGAGGTGGTGAGCCGCGAGGTCTCGGGCATCAAGGCTGCCTACGAGTCGGAGCTGGCGGATGCCCGCAAGACCT-TGGATTCAGTGGCCAAGGAGAGAGC	GGGACCCCGCTGTCGCCGACCCGCATCTCCCGCCTGCAGGAGAAGGAGGAGCTGCGGCAGCTCAATGACCGTCTGGCCGTCTATATCGACCGCGTGCGGGCGCTGGAGCTGGAGAACGACCGGC-TGCTGGTGAAGATCTCCGAGAAAGAGGAGGTCACCACCCGTGAGGTCAGTGGCATCAAGAACCTCTATGAGTCCGAACTGGCTGATGCTCG-AAGAGTTCTGGATGAAACAGCCAAAGAGAGAGC
scaffold_3554201	RPL36	677614	676818	28	ENSGALT00000000644	90.16	122	1	122	25	145	4e-40	GTGCGAGACATGATCAGGGAAGTCTGTGGCTTTGCACCCTATGAGAGACGTGCTATGGAATTGCTGAAAGTTTCCAAAGATAAACGTGCTTTGAAGTTCATAAAGAAACGGGTAGGTCACTC	GTGCGGGATATGATCAGGGAGGTCTGCGGCTTCGCACCCTACGAAAGACGTGCTATGGAACTGCTGAAGGTTTCCAAAGATAAACGTGCTCTGAAGTTCATAAAGAAACGGGTTGG-CACTC
scaffold_1392416	LRRTM4	3456588	3455032	22	ENSGALT00000000646	88.73	204	1	204	1294	1091	1e-70	GGGCCACGCTCCCAGCGATTATTTTGTGAAAGGAAACGTGCTCGTACTCTGGTTCCACTCCAGGTGTTGGGAGGTCTGCAGAAGGGCTCGGCGTAACAGAGGTTGGCTGATTGCTTTCTAGTTTGGAAATGGTAGGTTTAGGAATGAAGACGGGTCTCTGGGGGGTTTTGGGTGCCTGGTACGATCTTTCAGTAACCACCACCT	GGGCCACGCTCCCAGCAATGATTTTGTGAAAGGAAACATGCTCGTATTCGGGTTCCACTGCAGGCGTTGGGAGGTCAGTGGAAGGGCTTGGCACAACAGATGTTGGCTGATTGCTTTCAAGTTTGGAAACGGTAGGCTTAGGAATAAAGACAGGTCTCTGGGGGGTTCTGGGAGCCTGATAGGATCTTTCAGTAACCACCACCT
scaffold_3067672		1464531	1462432	26	ENSGALT00000000647	80.81	172	41	212	187	16	1e-39	CTATATCACACTCACACAATGCAAATGTAGCTAGAACCGATCCTGAAGATGCCCCATAGATCTTGGATGCAGAGTTCAGTATGCCAGGCGACAATTCCCGCAAAGCAGCTAACACTCCAGATTCATATACTAGCAAAAATCCGCAGCCTCTAAACAGGATAGACAAAGGTCT	CTATATCACACTCACACGCTGCAAATGCAGCCACAATCGATCCTGAAGATATCCCGTAGATCTTGGATGCAGATTTCAATATCTCAGGTGATAAGTCCTGCAAAGCTTTTACCACTCCAGCTTCATATACCTGCAGGAAACTGCAGCCTCTAAACATTAAAGAGAAAGATCT
scaffold_2764931	RNASEL	2629807	2524612	27	ENSGALT00000000648	94.25	365	1	365	866	502	2e-160	TCAATGTTACCTGCATTAATGGCCTGAAAAATATGTTCATCTGTTAATGGATGCAGAGATGCCACTGCCACATTCAAGAGAGGCATAACCCGATCAAAGGAAGACTGCGTGGGGAACTTCATATTGCACTGCAACAGGTAAACTTCTGACAGAGACACTGGGACTACTTTGTAGCTGGAGCTTTTTAGTACTAAGTATCCTTTCTCTATGAGATCAAAAGTGAGTTTTAGGTACAGATAGGACCCTTGGCTCAAGGTCTTGAGGTGAGAACTGAGTTTGGCAAACGTAGTGTTGTCCATTTTGCCGTTAAGCGAGATGTTGTTCTGGATCTCCGAGCTGCTGTGTATCCGATGAAGGATATATGC	TCAATGTTACCTGCATTAATGGCCTGAAAAATATGCTCATCTGTTAAAGGATGCAGAGATGCCACTGCCACATTCAAGAGAGGCATAACCCGATCAAAGGAAGACTGTGTTGGGAACTTCATATTGCACTGCAACAGGTAAACTTCTGACAGAGACACTGGGACTACTTTGTAGCTGGAGCTTTTTAGTACTAGATATCCTTTCTCTATGAGATCAAAAGTGAGTTTCAGGTACAGGTAGGACCCTTGGCTCAAGGTCTTGAGGTGGGAGCTGAGTTTGCCAAAGGTGGTGTTGTCCATCTTGCCGTTCAGTGAGATGTTGTTCTGGATCTCCGAGCTGCTGTGTATGCGGTGCAGGATGTACGC
scaffold_511942	PADI1	148124	138391	21	ENSGALT00000000655	82.95	176	186	361	819	644	1e-45	CTTATGGGGGACCTCCAGCAAGCTGGCACTGAAGGAAACCAACCCGGAGAAGCCAACGTCGGGGAAAGCCAACCCTTCAACGTAGAAGGTGTTTTCTCCACCACCAACATGGTCCAGCACGTAGGAGAGCTTGTTCGGCCCCAACACGGGTTTGTAGTGGGGGTGTGAGTCACTCC	CTTATGGGGCACCTCCAGCAAGCTGACGCTGATAGAAACCAACCCAGAGAAACCTGCATCAGGGAAAGCCAGCCCTTCCACGTAGAAGGTGTTTTCTCCACTTCTGACACAGTCTAGCAGGCAGGAGAGCATGCCTGGTCCCAAAACGGGTTTGTACCGGGGGTGTGAGTCACTCC
scaffold_314057	PADI3	135282	129323	21	ENSGALT00000000658	82.07	184	416	599	275	92	1e-45	ACCTTTTCATCACCCACATCCTTGCTGAGGGCATCCATGGCCAGCAGCACCTCGGCGCCGGTGGCCAGGGGCCAGCGGCACACGCTGGAGGGCAACTTGATGCTCTGCGTCTCGTGCACCACGTAGAGCTTCACGCCCGGCGTCCCCTGCACGTGGAAGGCGACGGCATCTTTGGGTGCAGACC	ACCTTCTCATCCCCCACGTCCTTGCTGATTGCCTCCATGGTGAGCAGCACCTCAGTGCCAGTGGCCAACGGCCAGCGGGTGACGCTGGAGGGCAGCTTCACACTCTGTGTCTCATGTACCACATAGACTTTCACACCAGGTGTGCCCTGCACATGGAAGGCGATGGCATCTTTGGGTGCTGACC
scaffold_3067652		1473077	1468607	26	ENSGALT00000000663	80.43	235	492	726	202	436	7e-56	GATGACCTAAAGGAACTTTTCTTTTCCATGGCAAAGGAAGTCAGGAAAACCATCCTGGGCCCTCTCTCTCCCAAGTGCAGCTTGCTGACGAATATGAAGACTGTTTTGCAGCAGATGCTACCAGAGGACTCCTACCAGCTGGCTTCGGGGCGGCTGCATATCTCGCTCACGCGGGTGATGGACGGCCAAAATGTCATGGCCTCGGAGTTCAGCTCAAAAGAGGAGCTCATTCAGG	GATGACCTGAAAGAAGTGTTCTATGCAAACGCAAGGGAAGCCCGGAAAACCCTGCTGGGCCCCCTGTCCCCCAAGTGCAGCTTGCTGGCCAACATCAGGGCCGTGCTGGAGCGCAGGCTCCCGGAGGACTCCTACCTGGTGGCATCGGGGCGGCTGCACATCTCTCTGACGCGGGTGGTGGACGGCCAGAACGTCATGGTGTCCGAGTTCAGCTCGAATGAGGAGCTCATTCAGG
scaffold_3555007	NEMP1	914630	911334	LGE22C19W28_E50C23	ENSGALT00000000664	88.84	233	1528	1760	961	729	1e-81	CTCACCTGTAGGCAGCGAAGGCCCACTGCATGGGGTAGTCCAGGTTCTTGGTGCAGACGGCGATGACCACCAAGGCCAAGGCGATGGGATGGATCTGGATGCCTGAGTACATCAGCAACAGGCCCAGGAGCTGCAGGGCCCAGGAGAGGAGGTTGATGCTGCGCTCATTCTCCAGCGGGCCATACCTGTAGCACACGCCGAAGCTCACGAAGCCCACGAGCAGCAGGTAGCCT	CTCTCTTGTAGACACCATAGACCCACTGCAGGGGGTAGTCCATGTTCTTGGTGCAGACAGCGATGACCACCAAGGCCAGGGCGATGGGGCGGATCTGGATGCCCAAATACATCAGCGCGAGGCCCAGGAGCTGCAGGGCCCAGGAGAGCAGGTTGATGCTGCGCTCGTTCTCCAGCGGGCCGTACCTGTAGCACACTCCAAAGCTCACAAAGCCCATGAGCAGCAGGTAGCCT
scaffold_1872231	PGM2	69426500	69409004	4	ENSGALT00000000667	90.24	164	1	164	548	711	1e-58	CCCCTCATGACAAAGGAATTTCTCAGGCTATTGAGGAGAACCAAGAGCCTTGGCCTCAGGCTTGGGATGACAAACTGATAGACAGCAGCCTGCTACTTCATGATCCATATGCCACGGTCAATAAGGAATATTTCAAGGACATACAGAAACAGTGCTTTCACAGG	CCCCTCATGACAAAGGAATTTCTCAGGCTATTGAGGAGAATAAGGAGCCGTGGCCTCAGGCTTGGGATGATAAACAAATTGACAGCAGTGCGCTACTTCATGACCCATATGCTACTATCAATAAGGAATATTTCAAAGACATACAGAAACAGTGCTTTCACAGG
scaffold_1838945		953591	943950	LGE22C19W28_E50C23	ENSGALT00000000670	96.99	133	194	326	443	311	2e-57	ACCTCTTCTTCCTCGCTCTCCTCCTGCACGGTGGGGGTCTGTGTGTTTTCTTGGATGTTTGAAACAGCTTCTCCTTGAACTTTGAACTTTTCGGCAGCTGCCAGCTGGGCCTGCTGGGACAGGTCTTCGATCT	ACCTCTTCTTCCTCGCTCTCCTCCTGCACGGTGGGGGTCTGTGTGTTTTCTTGGATGTTTGAGACAGCTTCTCCTTGCACTTTGAACTTTTCGGCAGCTGCCAGCTGAGCCTGCTGGGACAAGTCTTCGATCT
scaffold_1525708	LONP1	694768	678763	28	ENSGALT00000000671	90.13	223	150	372	1046	824	4e-82	TTGAATTCTGAGGAGTGATTATCCAGCAAGCCCAACTTGCTCAACTCTTCATCAATCACATCCATGACATGTTTTGGCACTACCAGCTCCTTTAGTCGCTCCCGAAATTTCTCTTCTATAGCATCCTTGTCCTCTTTTTCCAGACCTAGCTCTTTCTTAATGATCTTCAATTGCTCTTGGAGAAGATATTTGCGATGCGTTTGCTTGATCTTCTCCTCAACCT	TTGAATTCTGAGGAGTGATTATCCAGCAAGCTCAATTTGTTCAGCTCCTCATCAATCACATCCATCACATGCTTTGGCACTACCAGCTCCTTCAGTCTCTCGCGGAATTTTTCTTCTATGGCATCCTTGTCCTCTTTCTCCAGACCCAGCTCCTTCTTAATGATCTTCAGCTGCTCCTGGAGAAGGTATTTGCGATGTGTCTGCTTGATCTTCTCCTCAACCT
scaffold_3067630		1480127	1475977	26	ENSGALT00000000680	89.33	178	73	250	1	178	7e-62	ATGTCCTACAGCTCCTTCAAGAACTTGGCCGATGCCTACGTCCGCAGGGAAATGACGGCCAGCAGACCCGATGTCAACCCCCAAGAGGTCCAGTTTGCCTTCGCTGTGCACCTCACCGCCAAGGTGGCAGGCATCTGCAACCAGGCAGTGAACAGGATCATGGGCTTTGGCACCCGCT	ATGTCCTACAGCTCCTTCAAGAACCTGGCTGATGCCTACGTCCGCCGGGAGATGACGGCCAACCGACCCAACGTCAACCCCCAGGAGATCCAGTTTGCCTTCACGGTGCACCTCACCGCCAGAGTGGCCGGCATCTGCAACCAGGCTGTGAATAGGATCATGGGGTTCGGCACCCGCT
scaffold_511969	PADI2	161623	152626	21	ENSGALT00000000687	76.8	194	145	338	105	295	6e-33	CAGGGCGGCCCCGGCCGGGGCAGCCTCCTTCGGCGTGAAGCACACTGAGGGGGTGAGCGTGGAGGTGGTGTGCCGGGGCCAAGCAGAGGTCGGGTCAGCCCCCAGCAGCGGGACACGGTGGCCACTGGATGAGGGGACAGTCCTGAGGTTCAGCATGAGCCGGGCCAGCGCTGAGGTTAACGATAACAAGGTAA	CAGGGCAGCCCCAGCCGGGGCGGTTGCCTTTGGGGTGAAGCACACAGAGGGAGTGAACGTAGAAGTGGCTTTTCAGGGCCGAGCCGAGC-CGGGACTACTGCCTG--GTGTGTCACATTGGCCACTGAATGAGGGGACGGTGCTAAGGTTCAGCATGAGCCGGGCCAGTGCTGAAGTCAATGACAATAAGGTAA
scaffold_3067600	ETV7	1487317	1482961	26	ENSGALT00000000689	89.12	147	1	147	886	1032	3e-49	TCAGACTGCAGGTTGCTGTGGGATTACGTGTACCAGCTCCTCTCCGACAGCCGCTACGAGCCTTACATCAAGTGGGAAGATAAGGAAGCCAAGGTCTTCCGGGTCGTTAACCCAAATGGACTTGCCCAGCTCTGGGGGAACCACAAG	TCAGACTGCAGGCTGCTGTGGGATTACATCTACCAGCTCCTGTCCGACGGCCGCTACGAGCCCTACATCAAGTGGGAGGACAAGGAGGCCAAGCTCTTCCGCATCGTTAACCCCCATGGACTCGCCCATCTCTGGGGGAACCACAAG
scaffold_2042369		170418	162038	21	ENSGALT00000000694	94.92	118	123	240	454	571	3e-47	GACTTGAGTAACTTCTATGCACAATACAAATCCATCGAGCCTTATCTGAAGAAGAAGGATGAGTCGAAACAGGGCAAGGAGCAGTACCTGCAGTCCATAGAAGACCGTCAGAAACTGG	GACTTGAGTAACTTCTACGCACAGTACAAATCCATCGAGCCTTACCTGAAGAAGAAGGACGAGTCGAAACAGGGCAAGGAGCAGTACTTGCAATCCATAGAAGACCGTCAGAAACTGG
scaffold_558096	AIM1L	199912	188096	23	ENSGALT00000000695	92.68	164	1284	1447	2020	2183	4e-63	CAGGTGGCCCCCACCATGAGCCTGCAGGTCATCGGGCCGGCTGGGAAGGGCGCGAAGGCTGTACTGTGGTCCGAGACTCGGATGCCACGTCAGACCTGGAGCGTCGATTCTCAGGGACGGATCCACAGCCAGATGTTCGAGGACATGATCCTCGATATAAAGGG	CAGGTTGCCCCCACCATGAGCCTGCAGGTCATCGGACCAGCTGGGAAGGGAGCAAAGGCTGTGCTGTGGTCCGAAACCCGGATGCCACGTCAGACCTGGAGCATTGATTCTCAGGGACGGATCCACAGCCAGATGTTTGAGGACATGATCCTCGATGTAAAGGG
scaffold_1654159	DCAF7	2714282	2698550	27	ENSGALT00000000697	95.2	125	87	211	1	125	4e-51	ATGTCGCTGCACGGGAAGCGGAAGGAGATCTACAAATATGAGGCGCCCTGGACCGTGTACGCCATGAACTGGAGCGTCCGGCCGGACAAGCGGTTCCGTCTGGCGCTGGGCAGCTTCGTGGAGGA	ATGTCGCTGCACGGCAAACGGAAGGAGATCTACAAATATGAGGCGCCCTGGACCGTATACGCCATGAACTGGAGCGTGCGGCCGGACAAGCGGTTCCGCCTGGCGCTGGGCAGCTTTGTGGAGGA
scaffold_3269731	KCTD20	1504229	1495717	26	ENSGALT00000000700	83.66	202	76	277	12	204	1e-55	CTCTTCTCTTAGGAAACGCAACCATCTCCTCACATCACGGAGGCCCAGCATGAATGTTAACTGTGCTGGTGGGACAGACTGGTCAAGAAATCCGGAGTCCAGTTGCTCTGTGGAAAACATAACTGTAGCAGTCCATGAGTCAGAAGAAAGTAATGTGGTGTTAGGAGGTCACAGCCCTGCTGCAGTTCCCAGGAGTGAGGGT	CTCTTCTCTTAGGAAACGCAACCAACACCTTGCATCACGGAGGCCCAGCATGAATGTTAACTGTGCTGGTGGGA------GG---AGAAATCTGGAGTCCACTTGCTCTGTAGAAAATGGAACTGTAGCTGTCCGTGAGACAGAAGAAGGTAATGTGGTGCTCGGAGGTCACAGCCCCTCCGCCGGCCTCAGGAATGAGGGT
scaffold_1568438	ZNF276	18225436	18218293	11	ENSGALT00000000702	86.6	500	1461	1960	1028	556	3e-175	CCTGTGGCACTGCTCAGCGGTGACACGGGCTGCGGCAGGGCTTTCTCCTGTAAGGAGGCGGTGCTGTCCAGTTGTGAGCGAGATGAATCCCTGTTCTGCGGCAGCTCATTCTCCACATTCAGTGGCACGGATGTGGTCCCTTTGTTTGCAGGCTGCTGGCAAGGAGTTGTCCGTGCTGGAGCGTGCTGGGGTTTGGGAGCAGAAACAGCCTCCGCATTGTCTGCCCCTGCCCCGTTGTCAGTCAAGCGCTGCGCCGTGCTCTTGTTCCACTCCCGTTTGACAGACAAGGCGTTGTCGACCAGCACCGTGCTACAGTCCGAATCCGTATCCATGACGTAGTCGTGCCCGTCCCCGCAGCCCCAGACGGCGCGGATGATGCCGCAGTACTCGGAGGAGAGC…	CCTGTGGTACTGCTCAGTGGTGACACGGGCTGGGGCAGGGCTTTCTCCTGTAACGAGGCTGTGCTGTCCAGCTGAGAATGAGATGAATCCCTGTTCTGCGACGGCTCATTCTCCAACTTCAGTGGCACTGTTGTGGTCCCTTTGTTTGTGGGCTG---------------------TGGAGCATGCTGGGGTTTGGGAGCAGAAACAGCCTCGGCATTGTCTGCCCC------GTTGTCCGTCAAGCGCTGCGCCACGCTCTTGTTCCACTCCCGTTTGACAGCCAAGGCATTGTCAACAAGCACCGTGCTACAGTCAGAATCCGTGTCCATGATGTAGTCGTGCCCGTCCCCGCAGCCCCAGACGGCACGGATGATCCCGCAGTACTCGGAGGACAGC…
scaffold_354443	TBL1XR1	17505171	17416496	9	ENSGALT00000000704	92.59	108	90	197	698	591	3e-39	TTCCAATCCAGCGATGTCACGTCTTTGTTGCTGGGTACATCCTGCCCTCCTTCTCGAATACAGTGTCGAAGTACCAGCTGCGTAGAGCCGCTCGTGCTGTTTTCACTG	TTCCAATCTAGGGATGTCACATCTTTGTTGCTTGGTACGTCCTGCCCTCCTTCTCGTATACAGTGTCGAAGTACCAGCTGCGTAGAGCCGCTTGTGCTGTTCTCACTG
scaffold_1568400	FANCA	18257747	18225502	11	ENSGALT00000000705	87.91	182	101	282	2552	2733	4e-60	AGCTGCAGTACGTTGTGCCACGGCTGTGCTTGGAAGCTCGGGGAATCCTGTGCAAGGAGGCTAAAACTGACCTAATCTGGAGTTCCATGTCATGCCCCTCTCTGAACTACAAAAGAGCCAGCCTCTGTTTATGGAAGCAAGCATGCTTTCAAGAGCTTTTGAAGGAAAAAGCATTCCAGGTA	AGTTGCAGTACTTTGTGCCACGGCTAAGCTTGGAAGCTCGGGGAATCACGAGCAAGGAGGATAAGGCTGACCTGGTCTGGAGTTCCCTGACGTGTCCTTCTCTAAACTACAGAAGAGCCAGCCTCTGTTTATGGAAGCAAGCACGGTTTCAAGAGCTTTTGAAGGAAAAAGCATTCCAGTTA
scaffold_1931177	KLHL12	507262	500629	26	ENSGALT00000000712	85.57	201	185	385	979	1179	2e-60	AGCATCACCCGTAAGAGGCGGTACGTTGCTACAGTGTCCCTGCATGATCGCATCTATGTGATTGGGGGGTATGATGGTCGCTCTCGTCTCAGCTCAGTGGAGTGCTTGGATTATACATCAGATGAGGATGGTATCTGGTATTCCGTGGCTCCGATGAATGTACGGCGAGGTCTGGCGGGAGCCACAACCCTTGGAGGTATG	AGCATCACCCGTAAGAGGCGTTACGTCGCGACCGTGTCCCTGCACGACCGGATCTACGTCATCGGGGGCTACGATGGCCGCTCGCGCCTCAGCTCGGTGGAGTGCTTGGATTACACGTCAGATGAGGATGGGATCTGGTACTCCGTAGCACCCATGAACGTGCGGCGCGGGCTGGCGGGAGCCACAACCCTGGGAGATATG
scaffold_3181249	UBXN11	213621	203721	23	ENSGALT00000000714	92.22	167	27	193	1069	1235	8e-64	AGGGGTGGAGACTCCGACTCATATGAGATCATCAGTACCTTTCCCCAGAGGGTGTACACGGACAACTCCAGGAGCCTGCAGCAATGCGGCCTGATCCCCAATGCCTCCTTGCTGCTGCGGAGAAGAGAACCCTCCCAACAAGAGGGGACAGGGCTGCAAACAGCTTA	AGGGGTGGAGATTCCGACTCATATGAGATCATCAGTACCTTTCCCCAGAGGGTGTATGCGGACAACTCCAGGAGCTTGCAGGAATGTGGGCTGATCCCCAATGCCTCCTTGCTGCTGCGGAGAAGAGACCCCTTCCCACCAGAGGGGACAGCGCTGCAAACAGCCTA
scaffold_2059923	GALK2	10004800	9954985	10	ENSGALT00000000716	95.05	101	1	101	832	932	1e-39	AGCCTAGAGGAAATGCTCACCATTGTCGAGGAGGTATTACATCCTGAGCCTTACAGCACAGAGGAAATTTGTAAATGCCTGGGAATTAGCCTGGAGGAGCT	AGCCTGGAGGAAATGCTGACCATTGTCGAGGAGGTATTACATCCGGAGCCGTACAGCACAGAGGAAATTTGTAAATGCCTGGGAATTAGCCTGGAGGACCT
scaffold_154692	SPIRE2	18267088	18260413	11	ENSGALT00000000717	90.16	366	792	1157	265	630	3e-140	CAGATGGTGCAGTCGTTGGGCTTTGCCATCTACCGGGCGCTGGACTGGGGGCTGGACGAGAACGAGGAGCGGGAGCTGAGCCCGCGGCTGGAGCAGCTCATCGACCTGATGACCAACAGCGACTCAGAGGACAGCGGCTGTGGCACGGCCGACGAGGGCTATGGGGGGCAGGAGGAGGAGGAGGAGGGGGGCGAGGGGCCGCCACGTGCCGTGCGCACCTTCGGGCAGGCGATGCGGTGCTGCGCCGCCCGCCTGGCCGACCCCGCCGAGGCCCAGGCGCACTACCAGGCCGTGTGCCGGGCGCTCTTCGCTGAGACCGTGGAGCTGAAAGCCTTCCTCGCCAAGATCCGTGATGCCAAGGAGGTG	CAGATGGTTCAGTCCTTGGGCTTCGCCATCTACCGGGCGCTGGACTGGGGGCTGGATGAGAACGAGGAGCGGGAGCTGAGCCCACAGCTGGAGCAGCTCATCGACCTGATGACCAACAGTGACTCAGAGGACAGTGGCTGCGGCACGGCCGACGAGGGCTATGGGGGGCAGGAGGAGGAGGAGGAGAGTGGCGAGGGGCCACTGCGAGCTGTGCGCACCTTCGGGCAGGCCATGCGGTGCTGCGCTGCACGCCTTGCAGATCCCAACGAAGCCCAGGCTCATTACCAGGCCGTGTGCCGGGCGCTCTTTGCTGAAACTGTGGAGCTCAAAGCTTTCCTGGCCAAGATCCGCGACGCCAAGGAGATG
scaffold_380261	STK38	1518372	1510158	26	ENSGALT00000000721	86.86	137	469	605	1	137	8e-41	ATGGCAATGACCGGCCCAACGCCATGCTCCTCCATGAGTAACCACACCAAGGAGCGAGTGACGATGACAAAGGTGACGTTAGAAAACTTCTACAGCAATCTCATCGCACAGCACGAAGAACGAGAGATGAGGTAAAA	ATGGCCATGACGGGCCCGACGCCGTGCTCCTCTATGAGCAACCACACCAAGGAGCGGGTGACGATGACGAAGGTGACGCTGGAGAACTTCTACAGCAATCTCATTGCACAGCATGAGGAGCGGGAGATGAGACAAAA
scaffold_200627		18260379	18259198	11	ENSGALT00000000726	72.92	96	1	96	84	178	2e-07	AGGGATGGTGACGCAACCACCTCCCTGGGCTGCTTGTTCCGGTGCTTGTCAACCCTTTCAATGAAGAAATTTCTCCTATTATCCAGTCTAAACCTC	AGGGCCGGTGACCCCACCTC-TCCCTGGGCAGCCCGTGCCATTGCCTGACCACTCTCCGGGAGAAGAAATTTCTCCTAATATCCAACCTGAACCTC
scaffold_3181259	SH3BGRL3	217140	215226	23	ENSGALT00000000727	96.33	109	1	109	155	47	5e-45	GCCCTCATCTCCTCCCGGAGAGCGTTGTCCTGGGAGATATCCACCAGCTCGTACTTGATGTTTTTCCCATCGAGGATTCTGGTTACTTCACTCTGTTGGGATTTGATCT	GCCCTCATCTCCTCCCGGAGGGCGTTGTCCTGGGAGATATCCACCAGCTCGTACTTGATGTTCTTCCCATCGAGGATTCTGGTCACTTCGCTCTGTTGGGATTTGATCT
scaffold_335368		183622	176274	21	ENSGALT00000000731	87.36	277	1	277	277	1	8e-94	ACCCATTAAACAGGAGTTCTAGGAAAGACCTCTGAGGCTGGAGATCCCCAAAGTCAATCAAATCAATAGGACATGGAGTATTTGGCGGCGGTGGTGGCGAAGGGCGGATGTGTTTTGTCCTTTTCGGATGTCTCTTGAAGTTGTTAGCCCGATGACTTATGTGCCCTGTGACCGATCCAGAATAGCCTGAAACTTGTGACCTCCAGATTTCCTGAGAAGCCACGCTTGGCAAGCGCACAGCATCGCTGACAGGGGTTGTTGCACATGGTGGAATCAT	ACCCATTAAACAGGAGTTCCAGGAAAGATCTCCGAGGCTGGAGATCTCCAAAGCCAATCAAGTCAATAGGACAGGGAGTATTTGGTGGTGGTGGCGGCGAAGGACGGATTAATTTTCTCCTTTTCGGATGTCTCTTGAAGTTATTAGCCCGGTGACTTATGTGCTGTGTGACTGACCCAGAATAGCCTGGAATTTGTGACCTCCATGTTTCCTGAGAAGCCACACTTGGCAAAAGTGCAGCATCACCGATGGGGGTTGTTGCAGATGGTGGAATCAT
scaffold_740159	SRSF3	1533439	1527549	26	ENSGALT00000000735	95.63	206	180	385	1	206	3e-90	ATGCATCGTGACTCTTGTCCGCTGGACTGCAAGGTTTATGTGGGTAACCTTGGAAACAATGGCAACAAAACTGAATTAGAGCGAGCTTTTGGCTACTATGGACCACTGCGCAGTGTATGGGTGGCGAGAAATCCTCCTGGTTTTGCCTTTGTGGAATTTGAAGATCCACGAGATGCAGCTGATGCAGTCAGAGAACTAGATGGAAG	ATGCATCGTGACTCTTGTCCGCTGGACTGCAAGGTTTATGTGGGTAACCTTGGGAACAATGGCAACAAAACTGAACTAGAGCGAGCGTTTGGCTACTATGGACCACTGCGCAGTGTGTGGGTGGCGAGGAATCCTCCCGGTTTTGCCTTTGTGGAATTTGAAGATCCACGTGATGCAGCTGATGCTGTAAGAGAACTAGATGGAAG
scaffold_2373991	il-1beta	3576	1205	JH375214.1	ENSGALT00000000738	90.83	218	1514	1731	734	951	1e-81	TGTAGGAAGCCGACATCAGGAGGGACATTGAAAGCGTGGAGCTGACCCGCTTCATCTTCTACCGCCTGGACAGCCCCGCCGAGGGGACCACCCGCTTCGAGTCGGCCGCCTTCCCCGGCTGGTTTATCTGCACCTCCCTGCAGCCCCGCCAGCCCGTCGGCATCACCAACCAGCCCGACCAGGTCAACATCGCCACCTACGAGCTGAGCGGGCGCTGA	TGGAGGAAGCCGACGTCATGCGGGACATCGACAGCGTCGAGCTGACCCGCTTCATCTTCTACCGCCTGGACAGCCCGACTGAGGGCACCACGCGCTTCGAGTCGGCCGCCTTCCCCGGGTGGTTCATCTGCACCTCCCTGCAGCCCCGGCAGCCCGTGGGCATCACCAACCAACCCGACCAGGTCAACATCGCCACCTACAAGCTAAGTGGGCGCTGA
scaffold_1673829	ERRFI1	257066	254221	21	ENSGALT00000000739	92.74	248	3	250	866	619	2e-101	CTTGGTGGAATCTCCGGTTTATCTTCATCAGAGTTTGGAGAAGACCTGTTTAAGTGTCCAGACAGTCTTACTACTGGTTTATTAAGAGATCCAGCTGGCCCGGAATGGGACCTTCTCAAACGTCGATGCAGCTGCTGTGGAGGAGGATAAATACTGGATATGTATCCATTTAGGCTTTGTGTAGGGTTGGCATCTTCTGGTTTTGGTCCTGTTGGAGTATCAAAGTATGCATAATTGATTTGTCCACA	CTTGGGGGGATCTCTGGTTTATCTTCATCAGAGTTTGGAGAAGACCTGTTTAAGTGTCCAGATAGTCTCACTACTGGTTTATTAAGAGAGCCAGCTGGTCCTGAATGGGACCTTCGCAAACGTCGATGCAGCTGCTGTGGAGGAGGGTAGATACTGGATATGCATCCATTTATGCTTTGTGTAGGGTTGGCATCTTCTGTTTTTGGTCCTGTTGGAGCATCGAAATATGCATAGTTGATTTGTCCACA
scaffold_1283308	RNF113A	2781204	2775142	27	ENSGALT00000000743	96.4	111	97	207	497	607	3e-46	TCAGAAAAGGACCCATCCGTGCTCCAGAGCACTTGCGGGCCACGGTGCGGTGGGACTACCAGCCAGACATCTGCAAGGACTACAAAGAAACTGGGTTCTGTGGCTTTGGAG	TCAGAAAAGGACCCATCCGTGCTCCAGAGCACTTGAGGGCCACGGTGCGGTGGGACTACCAGCCAGACATCTGTAAGGACTACAAAGAAACGGGGTTCTGCGGCTTTGGAG
scaffold_1651686	GAS8	18308190	18300555	11	ENSGALT00000000745	90.14	213	25	237	1228	1016	1e-77	CCTCCAGCTTGTGCGAGACCAAGGAGAGGGCGCCCGGGTCGAGGTTGGAAGTTGCGAAGACCTCGCTGAGCTCCACCTCCTTTTTCTCCAGGATGCTGAGGAGTCCTTTCAGCTTGCGCTCCAGGAGCAGGTTCTTGAAACCCGTCTTCTGCTGCACCTCAGTAATGGCTTTAGTGAACTTCTGATAGAGCTCATCTCGCTCCGCCTGCACCT	CCTCCAGCTTGTGTGAGACCAAGGAAAGGGCGGCTGGCTCGAGGTTGGAGGCTGCGAAGACCTCGCTGAGCTCCACCTCCTTTTTCTCCAGGACATCAAGGAGTCCTTTCAGCTTGCGTTCCAGGAGCAGGTTCTTGAACCCAGTCTTCTGCTGCACCTCATTAATGGCTTTGGTGAACTTCTGGTAGAGCTCATCTCGCTCTGCTTGTACCT
scaffold_515588	ZC3H11A	481411	467889	26	ENSGALT00000000748	91.73	133	2	134	2144	2012	1e-48	AGGAGGAGGTCATCCTCATCCTTCCCTGGATCCAGGTCAATTTCTGCTTCCAGTTTGCCTCCTGAGATTTCCCAAATAAGCTTCTCAAAGTCATCTTCTACAGATAAGGGTGCTTTCCCAGCCCCTGTGGAGC	AGAAGGAGGTCATCCTCATCTTTTCCTGGGTCCAAGTCAATTTCTGCTTCCAGTTTCCCCCCTGAGATTTCCCAGATTAGCTTTTCAAAGTCATCTTCTACAGATAAGGGTGCCTTCCCAGCCCCTGTGGAGC
scaffold_1823575	ZNF593	240520	239321	23	ENSGALT00000000749	86.11	144	140	283	259	402	8e-42	AGGCTGAAGCAGCTGCGGGAGGCACCGTACACTCAGGAGGAGGCAGAGCGTGCCGCCGGGATGGGCTCCTACATCCCCCCAAAAAAGGTGGAAGTGCAGACTCAGCCGCTCGAGGAAGTCATCGAGATGGAGGCATCCAGCTGA	AGGCTGAAGCAGCTGAGTGAGGAGCCCTATACACAGGAGGAGGCAGAGCGTGCTGCTGGGATGGGCTCCTACATCCCCCCAAAGAAGGTCCATGTGCAGACCCAGCCCCTGGATGAAGTCGTTGAAATGGAGGCATCCAGCTGA
scaffold_423514	CEP85	230114	219501	23	ENSGALT00000000750	84.53	265	1	265	909	645	3e-79	CACTTTCTCCAGCTCTTGTTTCCAAGCACCAAGCTCACAGACCCTCTCATGCGGATGTAGCATGCAGGCTTCTTGCATCCACGCTCGAGATGAAGGAGTTACAGGTTTTGAAAAGAAACTGTTGGCCTGGAGTCCCGTTGGCATCAGTCGGCTCCCGCTCGGCCACGTTCCGTCCTGGGGCTCACAGACTCCGTTAGCCCCTGCTGCTTGCTTACTCTCTGGCAACACCTTATAATGGTCCTTCCCTGTCTCAGCTGCCCCAGAG	CACATTGTCCAGCTGTTGTTTCCAAGCACTGAGCTCACAGACCCTCTCGTGTGGATGCAGCGTGCAGGTCTCTTGCATCCATGCCCGAGATGGAGATGTTATAGGTTTTGGAAAGAAACTGTTGGTCTGGAGTCCTGTTGGCATCAGCCTGCTACCACCTGGCCACGTTCTGTCCTGGGAATCACAGGCTCCATTAGCCCCTGCAACTTGCTTGATCTCTGGCAGCACCTTATAATGGTCTCCTCCTGCCTCAGCTGCCCCAGAG
scaffold_888208	TNFRSF9	274009	268938	21	ENSGALT00000000755	81.69	142	137	278	114	255	1e-32	AGGAAGATTCAGGTATTTAAAAGAGTGTTCCTCAAAAAGCGATGCTGAATGCACGTGCAAGGAGGGGTATCGCTGCAGCGGCGACGGCTGCACCCGCTGCGACCGAAGCTGCGGCGTGGGCCAGGAGAACGCCAGGAGCGGT	AGGAAGATTCACATACTTAAAGGTGTGTTCACCAATCAGCGACGCTGAGTGCACGTGCAAGGAGGGATATCGCTGCAGTGACGTCAGCTGCTCCCGCTGCGACAGAAGCTGTGGTCTGGGCAAGGAGAAAACTGGGAGCGGT
scaffold_1823346	REN	1671368	1667696	26	ENSGALT00000000757	92.46	199	1247	1445	492	690	7e-78	GGTATCAGACATCCCCATCATCCAGGTCTTCGCCGAGGCGACGGCGCTGCCTGCCTTCCCCTTCATCTTTGCCAGGTTTGACGGGGTGCTGGGGATGGGCTACCCCAGCCAGGCCATCGACGGCATCACCCCCGTCTTCGACCGCATCCTCTCCCAGCAGATCCTCAAGGAGGACGTGTTTTCCGTCTACTACAGCCGG	GGTATCGGACATTCCCATCATCCAGGTCTTTGCTGAGGCCACGGTGCTGCCTGCATTCCCCTTCATCTTTGCCAGGTTTGATGGGGTCCTGGGCATGGGCTACCCCAGCCAGGCCATTGATGGCATCACCCCCGTCTTCGACCGGATCCTCTCCCAGCAGATCCTCAAGGAGGACGTGTTCTCTGTCTACTACAGCCGG
scaffold_3716465	FBXO38	7548527	7523610	13	ENSGALT00000000759	91.13	327	1	327	2261	1935	4e-129	GAGCAGACACACTGCCTGGAGTCATCTCCAACTGCTGGACTGGTGCCAGCAGAGTGGCTATTAGCTGTCTGTGCACAGTCAGGGCTAGGAGAAACGGCACTGCAGGAGCTGGATGTTCCCGTTGATCCTGTAGCATTACTGCAACCTGGGTAAGAATCTTTGCTTTTGTTCCTTTCAGGCATGTCACTTGCAGCTTTCATGTCTGCTTTAATCTGCTCACTTGTTACTTGACAACCTTTCTCACAGCTGCTTTCCTCGGTATGGAACTGCTTTGTCTGGCCCACTTGGCTGGCACTACATCTCTTGCGCAGTGGTGTCTTGCCTTTA	GAGCAGACACATTGCCTGGATTCATCTGCAGCTGTTAGGCTGGTGCCAGCACAGTGGCTACTAGCTGTCTGTGCACAGTCAGGGCTAGAAGAAATAGCACTGCAGGAACTGGATGATCCTGTTGATCCTGTTGCATTACCACAACTCGGGTAAGAATCTTTGCCTTTGTTCCTTTCAGGCATGTCACTTGCTGCTTTCATGTCTGCTTTAATCTGCTCACTTGTAACTTGACAACCTTTCTCACAGCTGCTTTCCTCCATATGGAACTGCTTTGCCTGGCCCACTTGGCTGGCACTGCATCTCTTCCGCAGGGGTGTCTTGCCTTTA
scaffold_314029	CNKSR1	237139	230940	23	ENSGALT00000000760	86.49	259	108	365	1362	1603	8e-83	GGCTGGGATGAGCGGGACTGGGGGCTCTCCCCCCTGCTCCCCCTTTCCCTGCTCCTGACACCCCCCCAA-TGCTGCGGCTGGCAGGAGTGGCGACCAGGCTGAGCCGCCGGCGGGTCTCGTGCCGGGACCTGGGCCGGGTGGACTGCGATGGCTGGCTCCTGAAGAAGAAGGACCACGTGGGCTTCATGGCCCAGAAGTGGAAGCGGTGCTGGTTTGTGCTGAAGGGCCACACGCTCTACTGGTACCACCACCCCAACG	GGCTGGGGTGAGGCAGGCTGGGGGCTC--------GTTCCCCCG--CCCCACTCCTGAAGCACCCCAAAATGCTGC-------AGGAGTGGCGACCAGGCTGAGCCGCCGGCGGGTCTCATGCCGGGACCTGGGCCGGGTGGACTGCGATGGCTGGCTCCTGAAGAAGAAAGACCACGTGGGCTTCATGGCCCAGAAGTGGAAGCGCTGCTGGTTTGTGCTGAAGGGCCACACGCTCTACTGGTACAACCACCCCAACG
scaffold_864180	MATN1	259904	243866	23	ENSGALT00000000761	93.75	416	801	1216	955	1370	0	GCTTGCAGTGGTGGGTTAGGATCTGCCCTGGATCTTGTTTTCCTGATCGATGGCTCCAAGAGCGTGCGGCCTGAGAACTTTGAGCTGGTGAAGAAATTCATCAATCAAATTGTGGACTCGCTGGAGGTGTCGGAGAAACAGGCCCAGGTTGGCCTGGTTCAGTACTCCAGTTCCGTCAGGCAGGAGTTTCCACTGGGACAGTTCAAGAACAAGAAGGACATCAAAGCAGCAGTCAAGAAAATGGCCTACATGGAGAAAGGAACGATGACAGGCCAGGCTCTGAAGTACCTCATTGACAGTTCCTTTTCCATCATCAATGGAGCTAGGCCTGGGGTCCCCAAGGTGGGCATAGTCTTCACTGATGGACGGTCACAAGATTACATCACTGACGCTGCTAAG…	GCTTGCAGTGGTGGGTCAGGATCTGCCCTGGATCTCGTTTTCCTGATCGATGGCTCCAAGAGTGTTCGGCCTGAGAACTTTGAGCTGGTGAAGAAATTCATCAACCAAATTGTGGAATCCCTGGAAGTGTCAGAGAAGCAGGCCCAGGTTGGCCTGGTTCAGTACTCCAGCTCTGTCAGGCAGGAGTTTCCTCTGGGACAGTTCAAGAACAAGAAGGACATCAAAGCAGCAGTCAAGAAAATGGCCTACATGGAGAAAGGCACCATGACAGGCCAGGCTCTGAAGTACCTCGTGGACAGTTCCTTTTCCATTGCTAATGGGGCTAGGCCTGGGGTTCCCAAGGTGGGCATAGTCTTCACAGATGGACGGTCACAAGATTACATCACTGATGCTGCTAAG…
scaffold_113477	STRADA	2793046	2782104	27	ENSGALT00000000766	91.12	259	226	483	856	1114	6e-99	CAGATGCTTTTGGAGAAGCTGAATGGAACTGTTCCCTGCCTGCTAGACACCACCACAATTCCTGCTGATGAGCTGACTATGAAAACCTCTCGCTCAAGTGCTAACTATGGGATGGGCGAGAGCATGGCTATTAGCAATGTGAGAGCGGCCAATGGAGAGCCAACCCTGCACCCTTACCTTCGGACCTTCTCTACCTACTTCCATAACTTTGTAGAGCAGTGCCTCCAGCGGAACCCTGATTTCAGGTAAAGC-CAGGTG	CAGATGCTCTTGGAAAAGCTGAATGGAACTGTTCCCTGCCTGCTAGACACCACCACAATTCCTGCTGATGAGCTGACTATGAAAACCTCTCGTTCAAGTGCAAACTATGGGCTGGGTGAGAGCACGGCTGTTAGCAATGTGAGAGCAGCCAACGGAGAGTCAACCCTGCACCCTTATCTTCGGACCTTCTCCTCCTGCTTCCATAACTTCGTAGGGCAGTGCCTTCAGCGGAACCCGGACTTCAGGCCAAGCGCAGGTG
scaffold_888273	UTS2	286467	283153	21	ENSGALT00000000772	82.67	75	47	121	101	175	2e-14	CAGCTGATGAAGATTCGAGATTAAAACTGGAGCAGTTGGGCAGCCTGGGAAGCACTTCCCTGCTTCAGTATCTGC	CAGCTGATGAAGATTCAAGGCTAAATCTGGAGCAGCTGGGCAGCTCAGAAAGTACCTCCCTGCCTCAGTTTCTGC
scaffold_2211505	ETNK2	1665181	1658325	26	ENSGALT00000000773	93.54	263	1016	1278	549	287	1e-109	CCTGAAGATGTGGGGGTCCCGCACGTGGTCGGGCCCCAGCGCGATGCCCGGCAGGAACTGGTAGCAGAGCCCATTCTGGAAGGCGCAGTAGAGGTCGGGGGCGCAGCCGTGGGCACGCAGCACCTGGAAGTTCCTCAGCTCCGTCTCCCGGTCCACGAACAGCTCCGTCTTCCTGCCATAGACACGGACCAACACCGCGTCTGCCATGCCCTCGTCCGTGTAGCAGGCCACGAGCTTGTTGGTGATGCCATCGGTGAAGAGCT	CCTGAATATGCGGGGGTCCCGCACATGGTCAGGCCCCAGAGCGATGCCGGGCAGGAACTCATAGCAGAGCCCATTCTGGAAGGCGCAGTAGAGGTCGGGGGCACAGCCGTGGGCACGCAGCACCTGGAAGTTCCTCAGCTCCGTCTCCCGGTCCACGAAGAGCTCCGTCTTCCTGCCATAGACACGGACCAGCACTGCATCTGCCATGTCCTCGTCCGTGTAGCAGGCCACCAGCTTGTTGGTGATGCCGTCAGTGAAGAGCT
scaffold_2717353	SLC1A6	724473	701484	28	ENSGALT00000000776	97.13	209	27	235	558	350	2e-96	CCTCACCAAGTCCATGAAGGCATCTGTGGTCTGCACCTGCTCAATTCTGCCTTCTCGGTGAAGCTTGTCCTTAGATCCTTTTCCTGGGTGGATGATGATCACCATGAGAATGCCAATGAAGACTGCTATGATCGTGGTCACCATGTAGTAGACCACAGCCCGCATCCCCATCTTCCCTGAGGCTCTGCCATCCAGTGAGGCCATTCCTG	CCTCACCAAGTCCATGAAGGCATCTGTGGTCTGCACCTGCTCAATTCTGCCTTCTCGGTGAAGCTTGTCCTTAGATCCTTTCCCTGGATGGATGATGATCACCATGAGGATGCCAATGAAGACTGCTATGATTGTGGTCACCATGTAGTAGACCACAGCCCGCATACCCATCTTCCCTGAGGCTCTGCCATCCAGAGAGGCCATTCCTG
scaffold_278160	PI16	1587475	1580563	26	ENSGALT00000000779	93.24	222	845	1066	395	174	2e-90	ACCTGGGTGTAGTGGCCACACATCTGCCCGGGGACACACGTGGAAGAAGTCAGGTTGTAGTATTTCTCCTCCCCATTCCAGTCTTCCACGGCAAATTCCAGGTCCAGGGTTGGGGCCATAGCAAAGAGGTTTTCCCCCCGTCGGCCCCTCTCCTTGTTGTGGTCCCAGATGCACTTCTCTGCGTAGGCTTGAGCAAAGGCCTCCAGCTCCGTGTCCCAGCTC	ACCTGGGTGTAGTGGCCACACATCTGCCCAGAGACACACGTGGAAGTCGTCAGGTTGTAGAATTTCTCCTCCGCATTCCAGTCCTCCACAGCAAATTCCAGATCCAGCATTGGGGCCATAGCAAAGAGGTTTTCCCCCCGTCGGCCCCTCTCCTTGTTGTGGTCCCAGATGCACTTCTCTGCATAGGCCTGGGCAAAAGCCTCCAGCTCCGTGTCCCAGCTC
scaffold_864088	LAPTM5	281554	267869	23	ENSGALT00000000781	90.62	128	155	282	251	378	4e-44	AGAAGAGGGAACGTTTCCTGATCCCGTTCCTTGCTCTACAAGTCATGGACTTTCTCCTCAGCCTCCTGACAATGTTCAGTTCCTACATACAAGTCCCAGCGATCATTTCTGTGTCCTCCCTTAGCCAC	AGAAGAGGGAACGCCTCCTGATCCCGTTCCTTGCTCTACAAGTCATGGACTTTCTCCTCAGCCTCCTAACAATGTTCAGTTCCTATATCCAAGTCCCAGCCATGGTTTCAGTGTCATCCCTCAGACAC
scaffold_363126	CCDC47	2803402	2793588	27	ENSGALT00000000783	93.51	262	228	489	1	259	4e-109	ATGAGGAATTTATATATTTTTATTGTTGTCCTATTCATCCCATGGAGTTTTTCTTTGGCAAAGTATGATGAATTTGAGGATGGAGATGACATTATGGAATATGATGATAATGACTTTGCTGAATTTGAAGATGTTAATGAAGATGCGGTCACAGAGTCTCCTCAGAGGATCATCACTACAGAAGATGATGAAGAAGAAGCCACTGTAGAGCTTGAAGGTCAGGATGAGAATCAGGAAGACTTTGATGACGCAGATGTACAGG	ATGAAGAATTTATACATTTTCATTGCTGTCCTGTTTATCCCTTGGAGTTTTTCTTTGGCAAAGTATGATGAATTTGAAGATGGAGATGACATTATGGAATATGATGACAATGACTTTGCTGAATTTGAAGATGTTAATGAAGATGCAGTCACAGAGTCCCCTCAGAGGATCATCACTACAGAAGATGATGAAGAAGAAGCCACTGTAGAGCTTGAAGGTCAGGATGAGAATCAGGAGGACTT---TGACACAGATGCACAGG
scaffold_1713237	LGR6	465917	397071	26	ENSGALT00000000792	87.76	964	452	1415	2700	1737	0	TTGCTGGCAGGGAACAAGCGTCATGGAGGGGAAGCTGTAGCTGTCGAGGATGGGGTGAACTCCCAGGGAATCAGGTGTCTCGAATATGTGGTCGATGTCGGAGAAGCTCACCAGAGCCTGGGTGGAGTCATAGGAGCTTTTCTCCATGTCATCGACCCCGCAGGACTGGGGGTAGCTCCCCTTGTCCTGGCCCTTCTGCCTCAGCAGGCGGAGGTCATCTCTGAAGTGGGGGTTGAAGAGCAGGTAGAGCAAGGGGTTCAGGCAGGCGGGCAGGGGCAGGACCACAAGGAGGACGGATTTGATGACCTCTGGGGTGATGAGGAAGAGGTTGAGTGTGGAGGAGAAGGTGAGGAAGGCCACTGGGCAGTAGAGAAGGCAGTTGGTGAAGATCAGCCAGGC…	TTGCTGGCAGGGCACGAGCGTCGTGGAGGGGAAGCGGTAGCTGTCGAGGATGGGGGGCGCTCCCAGGGAGTCGGGCGTCTCGAATATGTGGTCGATGTCAGAGAAGCTGACCAGAGCCTGCGTGGAGTCGTAGGAGCTTTTCTCCGTGTCGTCGAGCCCGCAGGGCTGGGGGCAGCTGCCCCTGTCCCGGCCCTTCTGCCACAGCAGGCGGAGGTCATCCCTGCAGTGGGGGTTGAAGAGCAGGTAGAGCACGGGGTTCAGGCAGGCGGGCAGGGGCAGGACCACCAGGAGGACGGATTTGATGACCTCCGGGGTGATGAGGAAGAGGTTGAGCGTGGAAGAGAAGGTGAGGAAGGCCACCGGGCAGTAGAGGAGGCAGTTGGTGAAGATCAGCCAGGC…
scaffold_135306	SDC3	454938	432251	23	ENSGALT00000000793	84.47	412	1	412	587	182	2e-126	AGGGTGGTGGCCCGGGTGGTGGCTGCCTTGGTGACAAAGGGGGGCAGGAACCTCCGGACGGTGGTGGGCTTGACAGTGGCCATGGTGGTGCTGGTGGTGGTCGTGGCCGCGGTGCTGGTGGCAGTGGCCGTGGTGGTCGTGATGGTGGTCGTGGTGGTAGGGGAGTCACTGGCAGTGGTACTGGTGGTGGTTGCTTTCCAACTGGGGATCACTGGTGTCTCTGTCATCCTGGGGATATATAAGACGTTGGTTGTCTGCTCAGGGGTGGTGTCCTCAGCAGGGAATGGTTCAAAGGGGGTTGCCACGGGCTGCACCGAGGTGACGGGCAGCACGGCCGCTGTGGTGGGGAGCGTGACAGACGTGTCCATGGTGAGGCTCACTGCCGTCTCGAGCCCCGAC…	AGGGTGGTGGCCCGGGTGGTGGCTGCCTTGGTGACAAAGGGAGGCAGGAACCTCTGGGTAGTGGTGGGCTTGGAGGTGGCCACAGTGGTGCTGATGGTGGTGGTGGTTGTGGTGGTGGTAGCAG---CCGTGGTGGTGGTG---GTGGAAGTGGTACTGGGGGAGTCACTGGCAGTGGTACTGGCGGTGGTTGTTTTCCAGCTGGGGATCACTGGTGCTTCTGTTATCTTGGGGATATACAAGACGCTGGTTGTTTGCTCAGGGGACGTGTCCTCTGTGGGGAACAGCTCAAAGGGTGTTGCCATGGGCTGCACCAAGGTGACAGGCAGCACGGCCACCGTGGTGGGCAGTGGGACGGACGTGTCCGTGGTGAGGCTGACCGCTGTCTCCAACCCTGAC…
scaffold_1930385		122899552	122897456	1	ENSGALT00000000796	84.44	45	8	52	438	394	9e-07	ACCGTAGCTGCGGGCCATTTTGCTCAAGGTGAGGAGCACAATCTC	ACCGTAGCTGCTGAACAGTTTGCTCAGGGTGATGAGCACAAACTC
scaffold_888305	PER3	308592	291840	21	ENSGALT00000000797	83.43	495	1	495	2564	2073	7e-148	TGATCCACAGAGTGCAGTGCTATTGGTGATGGGGCAGAAGGAGGCGGGGCTGGAGGTAGTGTAGTGCAGGGATATGAAGAGGGGGGATAAACATACTGAGGGCTAGGAAGAAAGACATATGGAGGCATCTGAGCATACATGGGGAAACTCTGAAAAAATACAGCCATAAACATGCCTATGTTTGGGGGATAAAGTGCCGGGCATGACTGTGCTTCACAGCATAGTTGTGATGGTGACATGGACTCAGGTTTTAAGGAGTGAAGGGCAAGCTCCTCTCCTACAGAAGAGGCTGGAAAACTAGATAGTGGATCCGAATAGACAGGCAATCCCATAGGAGGAAGGACATTCATACTGGAGGAGCTCAGATAGGACACTTCTGAGGGAGAAAATGACTGTTTC…	TGATCCACAGAATTTGGGGCTATTGGTGAGGGAGCTGGAGGAGGAGGGGCAGGAGGTACGGCAGTGCATGGATATGAAG---GGAGATAAACATTCTGAGTGCTAGGAAGAAAGGCATATTGAGGCACCTGGGTATATATGGGGAAACTGTGAAAAAATACGGCCATAAACATCCCTATGTTTGGGGAAGAAAGCCCTGGGAATGATGGTGCTCCACAGCACAGCTGTGACAATGATGTGGGCTCAGGTTTTGAAGAGCAAATGGCGAGTTCCTCTCCTACAGAAGAGGCAGGAAAACTAGACAGCGCATCTGAATAGACAGGATATCCCACAGGAGGAAAGAAATTCATACTGGAGGAGCTTAAATGGGACACTTCTGAGGGAGAAAGTGACTGCTTC…
scaffold_1989546	RANBP3	778361	746840	28	ENSGALT00000000806	94.26	122	22	143	789	668	5e-48	CTTAACTCTATCTCTTAAGTTTTGCCCAAATACAAATGCTTGCTGTGCATTTAGTTCCGCCTTCTCACAGCTGTCATCGTCTGAAGTATTGTTGGACTCTTTCTTCTGACAGTCTCCTGCCT	CTTAACTCTATCTCTTAAGTTTTGCCCAAATACAAAGGCTTGCTGTGCATTTAGTTCTGCCTTCTCACCACTGTCATCATCTGAAGTACTGTTGGACTCTTTCTTCTGACATTCTCCTGCCT
scaffold_324012	DDX42	2820051	2803637	27	ENSGALT00000000811	81.78	214	1	205	2205	2418	2e-55	TGGGAGCTTGAACTCAGTACCGACGAGTTCAGCACAGCAAAATGCTGCAAATCCTGACAGCCCAATTGCAGCCGCCGCAGCAGCAAAGGGTGTTCCGGGTTTCACCAGCACGGGGAATTTGAGTAGCGTTCCCACCTTTCCAAGTGTCGGAGTACAGGGCTTCAACAACA---------CAAATGCCAGCACCAACAATCGAGAAGGCATCGGC	TGGGAGCTTGAACTCAGTACCTACAAGTTCTGCACAACAAAATGCTGCAAACCCTGACAGCCCCATTGCAGCCACAGCAGCAGCAAAGGGCGTCCCAGGGTTCACCAGCACCGGGACTCTGAGCAGCGTTCCCACCTTTCCCAGCGTCGGGGTGCAGGGCTACAGCAACAACAGCAGCGCAAACGCCAGTGCCGGTAATCGGGAAGGCGTCGGC
scaffold_2976180	SOX13	1655910	1629296	26	ENSGALT00000000813	93.12	218	29	246	1354	1571	1e-88	GGCTCCCGGTGGAAGTCCATGACGAACCAGGAGAAGCAGCCCTACTACGAGGAGCAAGCCCGGCTGAGCCGGCAGCACCTGGAGAAATACCCCGACTATAAGTACAAGCCCCGACCCAAACGCACCTGCATCGTGGAGGGGAAGCGGCTGCGCGTCGGCGAGTACAAGGCGCTGATGAGGAACCGTCGGCAGGACGCCAGGCAGGGCTACTTGATAGG	GGCTCCCGCTGGAAGTCGATGACGAACCAGGAGAAGCAGCCCTACTATGAGGAGCAAGCCCGGCTGAGCCGGCAGCACCTGGAGAAGTACCCCGACTATAAGTACAAACCCCGACCCAAACGCACGTGCATCGTGGAGGGGAAACGGCTGCGCGTGGGGGAGTACAAAGCTCTGATGCGGAACCGACGGCAGGACGCCCGGCAGGGCTATTTGATAGG
scaffold_3470721		397261	367099	26	ENSGALT00000000815	84.31	274	22	295	1732	1459	1e-80	CTGTGCAGCCAGTGATGTTCTTGGGGAGGGAGCGGTAGGGTCCAGCTACTGCCCAGATCCAAACTAGATAGCAAGTTCCTGGTGCCAGCCGTGCCAGGGTGACATTGGTGCTATCCTTCCCTGCTTTCAGGTTCTTTGCTGGTGCAGAAGAGCCCTCCTCATGCACGCTGACCAGGTATCCATCCCTCTGCCCAGGAGGGGTCTCCCAGTGCACAGTCAGAGCCCAGGCAGTGCTGACAGGGCTTGCTGACAGGGAAAGAGGAGGTAACGGGAC	CTGTGCAGCCGGTGGTGTTCCTGGGGAGGGAGCGGAAGGCTCCGGCTACCGCCCAGATCCCAACCAGGTAGCACACTCCCGGTGTCAGCTGCGTCAGGGTGACGTTGGTGCTGTCCTTCCCCAATTCCAGGTTCCTTGCTGGTGAGGAAGAGCCCTTCTCGAGCACACTGAGCAGGTATCCATCCCTCTGCCCTGGAGGGGTCTCCCAGTGCACAGCCAGAGCCCAGGCGGTGCCCACAGGGCTGGCGGACAGGGAGAGCGGAGGTAGTGGGAC
scaffold_3755204	MYL4	2834424	2829227	27	ENSGALT00000000816	92.09	177	7	183	276	452	5e-68	AGAAATGAACACAAAGACTCTGGACTTCGAGACCTTCCTCCCCATCCTGCAGCACTTCACCCGCAACAAGGAGCAGGGCACCTTCGAGGACTTTGTGGAAGGGCTGCGCGTCTTCGACAAGGAGGGCAATGGCATGGTGATGGGGGCCGAGCTGCGCCATGTGCTGGTCACACTGGG	AGACATGAACACGAAGATGTTGGACTTTGAGACCTTCCTCCCCATCCTGCAGCACTTCACCCGCAACAGGGAGCAGGGCACCTTCGAGGACTTCGTGGAAGGGCTGCGCGTCTTCGACAAGGAGGGCAACGGCCTGGTGATGGGAGCAGAGCTGCGCCACGTGCTGGTCACGCTGGG
scaffold_729085	PLEKHA6	1717188	1676675	26	ENSGALT00000000819	87.65	502	1437	1938	1557	1062	9e-179	CTTTGGAGAACTGATGGATCGCCTCATCATGAAGGTGGTGGGGTCGGCGTAAATCTCCTCTCCCCGGGGTGGCAGCCGCTCAAAGCGGGCGCTGGGCGAACGGACCGGGGAATACACCCGCGCCCGGCTGTAGGAGCCCTGGCTGGGTGAGCGGGGCACGGAGCGGGAGCGGGGCTGCAGCGACATCCGTCGCAGAGAGCCCGAGGCTGCATCCACCTCGTCCAAGTAAGTCGGCTGCCTCCCGGGACCGGACAGCCAGAGCGGGATGTCTTGCCGGCCAAAACCAGGGTGCTCCTTCCAGTCGCGGAGCTGGTAGGTGCCCCCGTTGCGGAAGGAGTGCCGCTTGTCCTCCAGCGCCCAGGGCGGGCTCACCCGCTCGTAGGCGGGCATGGAGCAGAT…	CTTGGGAGAACTGATGGATCTCCTCATCATGAAGGTGCCGGGGTCGACATAAATCTCCTCTCCGTGGGGCGGCAGCCGCTCAAAGCGGGCGCTGGGTGAGCGCACCGGGGAGTACACCCGAGTGTGGCTGTAGGATCCCTGGCTGGGCGAGCGGGGCACGGAGCGGGAGCGGGGCTGCAGTGACATCCTCCGCAGCGATCCCGAGGCGGCATCCACCTCGTCGAAGTAAGTCGGCTGCCTACCAGGG------AGCCAGACTGGGACATCCTGCCGGCCGAAGCTGGGGTGCTCCTTCCATTCCCGGAGCTGATAGGGACCCCCGTTGCGGAAGGAATGCCGCTTGTCTTCCAGTGCCCAGGGAGGGCTGACCCGCTCGTAGGCGGGCATGGAGCAGAT…
scaffold_3763509	BTN1A1	808851	803320	28	ENSGALT00000000824	68.9	418	96	501	1458	1050	8e-28	CAGTTTGAGCTGGGACCCCTTACCCACCCAGAACCAGGGATGGA-TTCGCTCCCCTGCAA--ACATGGCTCGTGGGAAAGTGAAAATCACAACCTCGCTC-TCCACGTTGACAAACATCACCTGCCCCCCTGCATGGTCCAGACAGACTCGCACCCTCCGGGGGACCGTGCTGGGGAGAAGAGGG---GTGGGAGAAGGGGAAGTGAGAGCCTGGAACCTCTCCTTAT-ACCGTCCCACCGCCCAGATCCCCCCCACGGGGCTCATGTCAATCGGTCCCTTCCTCTTCACGGACTCCAGGGCCACCCCCACAGCCCAGCACGACCCAT--AGC-CCACCTCCACCTCCCAGCATAATCGCCCTG-AGTCAAACCCCTCGCAGCCCAGCACACAAGGCCA…	CATTTTGAGCTGTGTTCCAGGACCCAGCCAGAGCCAGGGGTGGACTTTTATCCCTTGGAATGACACGG---GTGGAAATGTGAAGATGGGGATCTC-CTCATCCACGCTGTAGAACGCCACCCGGCCCACTTCATAATCCAGAGCGACCCGGACCCGT-GTGGGA--GTGCAGACATCAGGAAGGAGCGTGCGCTGTGGAGATGTGAGTGCCTGGAAC-TGTCCTGCCCACTGCCCCACAGCCCAGATGCCCTCCTCCGGGCCGAACTCAATCTCCCCTTTCCTCCTCACATCTTCTTGAGAGACCCCCACGGTCCACCCCCCTCCATCCAGCACCACCTCCACCTCCCAGCAGTGCCTCCCTGCTGTGAAA-CCCTTGCAGCCCAGCACACAGCGCCA…
scaffold_3331369		59776299	59773727	4	ENSGALT00000000829	85.71	91	163	252	400	310	3e-21	CCCT-TCTTCCAGTGCCACGGTCATATTTCTGAGTGCCCCCACCGCCAGGTTGAAGGAGGAGTGGGGATGGCCCTGCCCCGCAGCCTGCCT	CCCTGTCCTCCAGTGCCACTGTCATGTTGCTGAGAGCTCCCAGTGCCAGGTTGAAGGAGGAGTGCGGATGGCCCTGTCCTGCTGCCTGCCT
scaffold_2685370	CDC27	2864740	2837938	27	ENSGALT00000000832	93.57	140	1	140	1692	1553	2e-54	ATCCATGTCCGTCAAATCCTTTGAAAGAACTGAAAGAGCAACATCTTTCTGCAGATGCCACAGCGTGGTCGAATAGATCTCCATGCCTTCTACTCTGTAGTTTTCAATCCTCCTTACTTCCGAAAATATTCTCTCAGCCT	ATCCATGTCTGTTAAATCCTTTGAAAGAACTGAAAGAGCAACGTCTTTCTGCAGATGCCACAGCGTAGTTGAATAGATCTCCATGCCTTCTACTCTGTAGTTTTCAATCCTCCTCACTTCTGAAAATATCCTTTCAGCCT
scaffold_3115646	PUM1	528363	459589	23	ENSGALT00000000834	100	130	2	131	668	539	1e-61	TCCACCATGCTAACTCCAAGTCCTCCACTCTCTGACCGTGGTGAAAGCACTGAGTTGACTTCACTATTCACATGAAAGCCCTGACCAGGTCTTCTCTGAACCATAATTGGTTGGGAAACAGAGTGATCTG	TCCACCATGCTAACTCCAAGTCCTCCACTCTCTGACCGTGGTGAAAGCACTGAGTTGACTTCACTATTCACATGAAAGCCCTGACCAGGTCTTCTCTGAACCATAATTGGTTGGGAAACAGAGTGATCTG
scaffold_2213437	2015-03-02	827123	815694	28	ENSGALT00000000837	93.46	214	33	246	584	371	7e-88	ACCAGTGTCCAAAGGACGTAGATTGTGAAAAGTGCTATAGTTAGTGCTATGAGTCCAATGGCCTCCAGTCGGCTGTTGAACTGCAAATGATCCTGGGCTCCGCGCAGACACAGCCAGCCGGAGATCGCTGCCAGGGGAGTAATGAACAGGAAACACACCATGTCGCAGAAAAGGGTCCTCTTCTCATTGCGGGGACCGGGATCCTTCAGCCACT	ACCAGCGTCCAAAGGACGTAGATTGTAAAAAGTGCTATAGTCAGTGCTATGAGTCCGATGGCCTCCAGGCGGCTGTTGAACTGCAAATGGTCCTGAGCTCCGCGGAGACACAGCCAGCCCGAGATCGCCGCCAGGGGAGTGATGAATAGGAAACACACCATGTCGCAGAACAGCGTCCTCTTCTCATTGCGGGGACCGGGATCCTTCAGCCACT
scaffold_3359913	PTPN7	358969	353423	26	ENSGALT00000000839	87.63	186	2287	2472	130	315	9e-60	AGGAGGGGCTCCAATGTGTCGCTGATGCTGGACATGAGCTCGCTGGGGAGCGTGGAGCCCATCCAGCCTGTCTGCACGCCACGAGACATCACACTAAAGTTCCTGAGGACATCTAGCCACGTGCTGAGGAGAGATGAGCTCCAGCAACGTGCCCAGAGCCTGACACAACTCCAGGAGGAGTTTTCG	AGGAGGGGCTCCAACGTGTCGCTGGTGCTGGACATGAGCTCGCTGGGCAGTGTGGAGCCCATCCAGCCCGTATGCACACCGCGGGACATCACGCTGCAGTTCCTAAGGACATCCAGCCATGTGCTGAGGACGGAGGAGCTGCAGCAGCGTGCCCAGAGCCTGGCACAGCTCCAGGAGGAGTTCTCG
scaffold_2200624	KANSL1	2934787	2884724	27	ENSGALT00000000842	84.72	288	1	276	774	487	2e-89	CAACCTAGTCTCTCCACTGCCACCCTCGAGCACCCGCTGTTGCT------------CCATGGAATTAAGGGAAGATTTGTTTGCAGTGCTATTATTGCTAAATGGAGTTGTGTGCTCTGCATCAAGGCTTCTATGTGGAAGAGTGCAATTGGTCAACCCGGTCTTCAAGTCCCCCAATTCAGAACCTCCTGCATTATAGTCAACACCCTGGAGGACAGCAGAAGGAGGAGCACACTTCCCACCATTCAGAGAACTAGAGTTTTCATGGTCTGAATTGGTACTTTTGGC	CAGCCTCGTCTCCCCGCTGCCACCCTCCAGCACCTGCTGCTGCTGCTGCTGCTGCTCCGTGGAATTAAGGGAAGATTTGTTTGCAGTGCTATTATTGCTAAAAGGAGTCGCGCGTTCCGCATCAAGGCTTCTGTGTGGAAGAGTGCAATTGGTCAACCCGGCCTTCAAGTCCCCCAGCTCAGAACCTCCCGCGTTACAGTCAGCGCCCTGGAGGGCAGCGGCAGGAGAAGCGCACTTCCCACCGTTCAGAGCGCTCGAGTTTTCATGGTCTGAATTGGTACTTTTGGC
scaffold_480568	NKAIN1	544026	539359	23	ENSGALT00000000845	87.19	203	694	896	263	465	3e-65	CGCAGGACCGGGACTTCATCATGACCTTCAATACCTCACTGCATCGCTCGTGGTGGATGGAGAACGGCCCGGGCTGCCTGGTGACGCCGGTGATGAACTCCAACCTGGCGCCCGAGGACCATCACGTCATCACTGTCAGCGGCTGCCTGCTCGACTACCAGTACATCGAGGTAGTGAGCAGTGCCATGCAGATATTCCTGGCG	CGCAGGACCGAGACTTCATCATGACCTTCAATACCTCCCTGCACCGCTCGTGGTGGATGGAGAACGGGCCGGGCTGCCTGGTGACGCCAGTGCTCAACTCTCGGCTGGCACTCGAGGACCACCACGTGATCACAGTCAGCGGCTGCCTGCTGGACTACCAATACATCGAGGTGCTCAGCAGCGCCGCACAGATCTTCCTGGCG
scaffold_3003028	GPR37L1	339909	336034	26	ENSGALT00000000849	92.73	509	1	506	854	1362	0	GGTGGTACTTTGGTTGCTACTTCTGCTTGCCCATCCTCTTCACTGTGAGCTGCCAGCTGGTGACCCGGAGGATCAGCGGCACCGAGAAGA---CCGAGTGCCGAGGGACCAAGCACAGCCAGTGTGAGAGTCACTTGAACTGCACCATCATCGGGCTCACCATCATCTATGGGCTCTGCACCACCCCCGAGAACGTCTGCAACATCGTGGTGGCCTACATGTCCCCCGACATGTCCAAGCAGACCTTGGACTTGCTCAACCTCATCAACCAGTTCTTCCTGTTCTTCAAGTGCTCGGTGACGCCTGTCCTGCTCCTGTGCCTCTGCAGACCCCTGGGCCAGGCCTTCATGGACTGCTGCTGCTGCTGCTGCGAGGGCTGCAGCCCCGACACTGCCTCCA…	GGTGGTACTTCGGCTGCTACTTCTGCCTGCCCATCCTCTTCACCGTGAGCTGCCAGCTGGTGACCCGCAGGATCCGCGGCACCGAGAAGAAGGCCGAGTGCCGAGGGACCAAACACAGCCAGTGTGAGAGCCACTTGAACTGCACCATCATTGGGCTGACCATCATCTACGGGCTCTGCACCACCCCTGAGAACGTCTGCAACATCGTGGTGGCCTACATGTCCCCCGACATGTCCAAGCAGACCCTGGACCTGCTCAACCTCATCAACCAGTTCTTTCTGTTCTTCAAGTGCTCGGTGACGCCCGTCCTGCTCCTGTGCCTCTGCAGACCGCTGGGCCAGGCCTTCATGGACTGCTGCTGCTGCTGCTGCGAGGGCTGCGGTCCCGATGCCGCCTCCA…
scaffold_2204955	CDH3	18316940	18310977	11	ENSGALT00000000855	92.09	215	26	240	2003	2217	7e-84	AGAACCTGAAGGCGGCCGACACGGACCCCACTGCCCCCCCGTACGACTCCCTGCTGGTGTTTGACTACGAGGGCAGCGGCTCGGAGGCCACCTCGCTCAGCTCCCTCAACTCCTCCGCCTCCGACCGCGACCAGGACTACGACTACCTCAACGACTGGGGCAGCCGCTTCAAGAAGCTGGCGGACCTCTACGGCGGTGGGGAGGAGGACGACTAG	AGAACCTGAAGGCAGCTGACACGGACCCCACGGCCCCCCCCTACGACTCGCTGCTGGTGTTCGACTACGAGGGCGGCGGCTCGGAGGCCACCTCGCTCAGCTCCCTCAACTCCTCCGCCTCCGACCAGGACCAGGACTACGACTACCTCAACGAGTGGGGCAACCGCTTCAAGAAGCTGGCGGAGCTCTATGGCGGCGGGGAGGATGAAGAATAG
scaffold_2214070	CDH1	18326276	18317572	11	ENSGALT00000000857	79.37	252	295	546	1337	1588	6e-57	CCCAGGGCCTGGATTACGAGACCAGGAGCCGGTACAACCTCGTGGTGACGGTGGAGAACGCCGTCCCCTTCACCGTGTCCCTGCCGCTCTCCACGGCCAGCGTCCTGGTGGTGGTCGGAGACATGAACGAAGCCCCCGTCTTCGTGCCCCCGGTCAAGAGGGTGGAGGTGATGGAGGACCTGCCGCTGGGGCACCAGGTCACCTCCTACACGGCCCAGGACCCGGACAGGGATCAAAGGCAAAAAATCACGT	CCAAGGGCCTGGATTATGAGACCAAGAGCCGCTACGACCTGGTGGTGACGGTGGAGAACAAAGTGCCCCTGTCCGTGCCCATCACACTCTCCACCGCCAGCGTCCTGGTGACCGTCCTGGACGTGAATGAGCCCCCTGTCTTCGTGCCCCCTATCAAGAGGGTAGGGGTACCAGAGGACCTACCAGTGGGGCAGCAGGTTACATCCTACACGGCCCAAGACCCCGACAGGGACATGAGGCAGAAGATCACGT
scaffold_509041	CAMTA1	475591	317578	21	ENSGALT00000000862	95.56	923	2	924	1844	922	0	TAGTGTTCTGTGCTGCAGGCTTGAAGATCCCCTGATTTAAGTAGATTTTCATTCCCTTCTGCCTGCTGGGAGGTCTCCATGGGAACTTCAGCTTCTGCAGTCATAGCCTGGAAGTTTGCTTGGAACTGCATGAGCTGGAGAGAAGAGGTGGACTCTATTCTGGTTTCCACTGTGCCGTTACAGTTGGAAGTGGTTTGGGACGAGGACTCTGTTTTCACACTGGGGATTCCTAACGTGTTCACAAATGAGCCATTTGTGTCATTCAAATTGTTGTGAGTGTTTTGCTCAAGGGGAAGAGGTTTGCTGGCATCCTGCAGAAAGAAGCTGGGGGAAGGGGTCTGATGAACGTGAGGGCTCTGGACAGTCTGATTGAAGCTGGAAGAATAGTCCTTGTTGGAG…	TAGTGCTCTGTGCTGCAGGCTTGAAGATCCCCTGATTTAAGTAGATTTTCATTCCCTTCTGCCTGCTGGGAGGTCTCCATGGGAACTTCAGCTTCTGCAGTCATAGCCTGGAAGTTTGCTTGGAACTGCATGAGCTGGAGAGAAGAGGTGGACTCTATTCTGGTTTCCACTGTGCCATTGCAGTTGGAAGTGGTTTGGGATGGGGACTCTGTTTTCACACTGGGGATTCCTATTGTATTCACAAATGAGCCACTTGTGTCATTCAAGTTGTTGTGGGTGTTTTGCTCAAGGGGAAGAGGTTTGCTGGCATCCTGCAGAAAGAAGCTGGGGGAGGGGGTCTGATGAACGTGAGGGCTCTGGACTGTCTGATTGAAGCTGGAAGAATAGTCCTTGTTGGAG…
scaffold_1311646	PPP1R15B	1731836	1725757	26	ENSGALT00000000864	72.08	659	27	684	804	222	7e-105	CATATCCTTTCCCGGATCGCTGGAAGATGTCTGAATGGTGGCTGTGAAGTTCTGAGGGTTGTACGGATCCAAACTATAGAAGGAATTCCAGAGATGAAGCCTTTCCCCGTCCTGGCTACCGGCATCTGAATCCGAGGGGAGCCCTTCGCTATCAAACCCGTCATCGTCATCATCATCCCAGTCTTCCTCATCATCCGCACTCTCCTCTCCACTGGAAACTCCCCCTATAATATAGTCTATTAATTTATTCGCACAGGCAGGTCTGGCTGAAACGGGAAGGTTTTGCTCTATTTCGGAGTCCTCATCATCCTCTCCAGC-CAAGGCTTCCCCCTCAAGTGGCCCCTTCTCAGCCGAACCCCTCAACCCCTCCTGCTCCAAGGGACCACCTCCAGGTTGTC…	CATATCCTTCCCCGGTTCGCTGGAAGAAGTCTGAATGGTTGCTGTAAAGTTCTGAGGGTTGTAAGGATCCAGGCTGAAGAAGGAATTCCAGAGATGCAACCTCTCCCCGTTCTGGCTGCTGTCATCTGAATCTGAGAGCAGCCCCTCGCTGTCAAACCCATCATCATCATCATCATCCCAGTCTTCCTCATCATCCGCACTCTCCTCCCCACTGGAGGTTCCCCCCAGGATGTAGTCTATTAACTTATTAGCACAGGCAGGCCTGGCCGACACAAACAGGCTTCTCTCTGTTTCAGAGCCCTCATCGTCCACCGCAGCACAAAGCTCCTCCCGC-ACTTCTCCCTTCTCAGCCGAACTCCGGGATCCCTCCAGCT------------CGTCAGGCTGCC…
scaffold_1823137	RAB11B	846222	832292	28	ENSGALT00000000866	93.1	145	1	145	183	39	2e-56	TTTTATCGTCTTCCCATCCACCTGGATGCTCCTGGTGGCAAATTCCACCCCAATGGTGCTTTTACTCTCCAGATTGAACTCATTGCGTGTGAAACGTGATAGAAGATTACTCTTCCCAACTCCAGAGTCTCCAATCAACACAACT	TTTTATCGTCTTCCCATCCACTTGGATGCTCCTGGTAGCAAACTCCACCCCAATGGTGCTCTTGCTCTCCAGATTGAACTCATTGCGTGTGAAGCGTGACAGAAGATTACTCTTCCCGACTCCGGAGTCACCAATCAACACAACT
scaffold_2784015	ELF3	314195	309759	26	ENSGALT00000000873	95.56	225	585	809	385	161	8e-99	TGATTTCGTGCAGGCGGTCATAGAGCTCGTCCCCCAGGGGCCCAAAGATGAGGCGCATCTGGTCCCTGGTGCAGTGGCAGAGCGCATGCCCATCCATGTTGCAGCAGGAGAAGTCGATGGAGCTGGCATCGTACTTGTTCTTCTCCACATGGTAGCTGATCCACTCCAGCACCTGCACCTTGGTCCAGAAGTACGGGAGCTCACTGAACCACTCCGGCTTGTCTG	TGATCTCATGCAGGCGGTCATACAGCTCATCCCCCAGTGGCCCAAAGATGAGGCGCATCTGGTCCCTGGTGCAGTGGCAGAGCGCGTGCCCATCCATGTTGCAGCAGGAGAAGTCAATGGAGCTGGCATCGTACTTGTTCTTCTCCACATGGTAGCTGATCCACTCCAGAACCTGCACCTTGGTCCAGAAGTATGGGAGCTCACTGAACCACTCAGGCTTGTCTG
scaffold_2403991	ZCCHC17	589625	576529	23	ENSGALT00000000876	84.87	152	43	194	544	393	2e-42	CCTTTTTCCTTTTTTTTGAAGAATCATCAGCCATGCTGGTCTTTTTATTTCTTTCATATCCTGCTGCTGCCACCTCCTCTTCCTCCTCTTCTGGAATGAGGCTATATTTGGTACCTCCAGGCTGTACAAAACACTCCTTGGCAAAATGACCT	CCTTCTTCCTTTTCCTTGAAGAATCATCAGACACACTGCTCTTTCCGCGTCTTTCACATTCTGCTGCTGTCACCTCCTCTTCTTCCTCTTCTGGAATCAGGCTGTATTTGGTCCCTCCAGGCTGCATGAAACATTCCTTGGCAAAATGACCT
scaffold_2020188	ANGPTL4	858519	849861	28	ENSGALT00000000877	91.85	184	181	364	1026	1209	4e-70	AGGTGGCTGGTGGTTCAGCACCTGCGGCCATGCCAACCTCAACGGGAAGTACTTCCGCTCCATCCCCCGCCAGAGGCATGAGCGCAAGCAGGGCATCTTCTGGAAGACATGGAAAGGCAGGTATTACCCGCTGAAGTCAACCACCATGAAAATCCAACCCGCAGCACTGGAAGCAGAGCCCTAA	AGGCGGGTGGTGGTTCAGCACCTGCGGCCACGCCAACCTCAACGGGAAGTACTTCCGCTCCATCCCCCGGCAGAGGCACGAGCGCAAGCAGGGCATCTTCTGGAAGACCTGGAAGGGCAGATATTACCCTCTGAAATCGACCACCATGAAAATCCAACCCGCTGCGCTGGAGGCAGAGCCTTAA
scaffold_2403961	FABP3	593799	590534	23	ENSGALT00000000878	89.42	104	370	473	245	348	5e-32	AGTCCATGGTCACGCTGGATGGAGGCAAACTTGTCCACGTGCAGAAGTGGGAGGGGAAGCAGACGTCGCTGGTGCGGGAGCTGAAGGATGGGAAATTAATTCTG	AGTCCTTGGTCAAGCTAGATGGAGGCAAGCTGGTCCACGTGCAGAAGTGGGATGGGAAGGAGACATCGCTAGTGCGGGAGCTGAAGGATGGGAAGTTGATTCTG
scaffold_2397929	KIF21B	308776	276159	26	ENSGALT00000000882	92.27	233	495	727	2462	2694	3e-92	AGGTGTCAGCGCTGCGCCGTCTCGCCAAGCCCATGTCAGACCGGGTCGCGGGCAGGACGAGCCAGAAGCCAGCCATGCTGGACTCCGGTGCAGAGGTCTCAGCCAGCACCACCTCCTCCGAGCCCGAGTCCGGTGCTCGCTCTGTCTCCAGCATCGTGCGCCAGTGGAACAGAAAAATCAACAACTTCCTGGGAGACCCCTCGTCCTCTGTGAATGGGGCTCGGCCTGCCAGG	AGGTCTCAGCGCTGCGCCGTCTCGCCAAGCCCATGTCAGACCGAGTTGCAGGCAGGACGAGCCAGAAGCCAGCCATGCTGGACTCCGGTGCAGAGGTCTCAGCCAGCACCACCTCCTCTGAGCCAGAGTCCGGCGCTCGCTCCGTCTCCAGCATCGTGCGCCAATGGAACAGAAAGATCAATAACTTCCTGGGAGACCCCTCACCTTCTGTCAATGGGGCGCGGCCAGTCAGG
scaffold_1084921	PIK3C2B	1747306	1732339	26	ENSGALT00000000884	82.2	927	429	1342	1	917	0	ATGTCCGCCACGCGTGGCAATGGGGAGCACTGGAAGTCCCTGGAGTCGGTGGGCATCAGCCGGAAGGAGCTGGCGCTGGCGGAGGCTCTGCAGATGGAGTACGACGCACTCTCCCGCCTGCGGCAGGACAAGGAGGAGAGCCAGGCCAAGCAGCGGGGAGACCGGCCTCTCATCTCCTGGGACGACCCCGCCGAGAGGAACGGCTGTGCCGGCATCAAAGCGGCGCGTGGCCTCTCCGGCTCCGACCCCACGCTCAGCTACAACATCCCGGTGGTGCCCGAGGGTC---CTCC----CACCCCCGGACTCCCCCATGGTCCCA----GCCCCCCCCAGC-CAGACCC-CCAGCCCTGGCTGAAGGGACCCCTGGCCGGGGACTACCTGTACATCTTCGA…	ATGTCCGCCACGCGCGGCAATGGAGAGCACTGGAAGTCCCTGGAGTCGGTGGGCATCAGCCGCAAGGAGCTGGCACTGGCCGAGGCCCTGCAGATGGAGTACGACGCTCTGTCGCGCCTGCGGCAGGACAAGGAGGAGAGCCGGGCCAAGCAGCGTGCCGAGCCGCCCCTCATCTCCTGGGATGAGCCCGAAAACACCCATGGGTGCACCGGGATCAAAGCGACGCGCGGCCTGTCCGGCTCCGACCCTGCGCTCTGCAATAACGCCC------TGCCCGAGGGGCTGACGCCGGGCCTCCCCGTGCCCCCACCGCGGCCCAACGCTGCACCCGCCGGCACAGAGGGTCCAGCC-TGGCTGAAGACCCCGCTGGCCGGGGACTACCTCTACATCTTCGA…
scaffold_1113135		13854	1749	AADN03010467.1	ENSGALT00000000885	83.65	159	665	823	755	597	2e-41	TCACCCAGCGCCCGGGTGACACGCATCAGCACCTCGCCCAGCTTCATCCTGGTGACGGCAGCCCTGGTGTCCTCCATGCCCCGTGCCGGGCACCCGTACTGTGCCAGCAGGACGGGCAGGATCCGCTCCGGGTACTCGCTGGAGAGCAGGGCAACGCCT	TCCCCCAGCGCCCGAGTGATGCGCATCAGCACCTCGCCCAGCTTCATCCTGGTCACAGCAGCTGTGGTGTCCTCTGTGCCCTGGACAGGACGCCCATAGCGGGCCAGCAGGACGGGCAGGATCTGCTCTGGGTACTCACTGGACAGCAGGGCAGCACCT
scaffold_2361187	MAPT	2963524	2938401	27	ENSGALT00000000887	94.95	218	81	298	821	1038	1e-93	AGATTGAGACTCATAAGCTGACTTTCCGTGAGAACGCCAAAGCCAAGACCGACCATGGCGCCGAAATCGTCTACAAGTCCCCCACCATCTCCGGAGATGCCTCCCCGCGCCGCCTTAGCAACGTCTCCTCCACCGGCAGCATCAATATGGTGGACTCCCCCCAGCTCGCCACGCTAGCCGACGAAGTGTCTGCTTCGCTGGCCAAGCAGGGCTTGTGA	AGATCGAGACTCATAAGCTGACTTTCCGTGAGAACGCCAAAGCCAAAACCGACCACGGCGCCGAAATCGTCTACAAATCCCCCACCATCTCCGGAGACGCCTCTCCGCGCCGCCTTAGCAACGTCTCCTCCACCGGCAGCATCAACATGGTGGACTCCCCGCAGCTCGCCACGTTAGCCGACGAAGTGTCCGCCTCGCTGGCCAAGCAGGGCTTGTGA
scaffold_691606	DNAJC11	551506	536664	21	ENSGALT00000000891	96.79	156	3	158	1098	1253	3e-68	GTTGAATAGGGCTAGCCAGACCTACTTCTTCCCTGTCCACCTAACAGATCAGCTGCTTCCCAGTGCTGTATTCTATGCCACCGTGGGACCTCTAGTTATCTACTTTGCCATGCATAGGCTAATCATCAAACCCTACCTCAGGGCACAAAAGGAGAG	GTTGAACAGGGCTAGTCAGACCTACTTCTTCCCTGTCCACCTAACAGATCAGCTGCTTCCCAGTGCTGTATTCTATGCCACTGTGGGACCCCTAGTTATCTACTTTGCCATGCACAGGCTAATCATCAAACCCTACCTCAGGGCACAAAAGGAGAG
scaffold_237740		890297	889173	28	ENSGALT00000000895	81.02	137	185	321	112	248	5e-30	AGAACGCAGCCGCCGCCTCGGCTCCCGGTGGGTCCCAGTCACAAGTTCGCCAATAACTACTACTGCAGCCGGGACGGACGCCGAGAGTCTCTCCCGCCCGTCGTGGTCGCGGCGGCGCAGAAAACCCTCGCCGCGGG	AGGACGCAGCCGCCGCCCCGGCTCCCGGTGGGCCCCAGCCACAAACTCGCTGACAACTATTACTGCACCCGGGACGGGCGCCGGGAGGCAGGCCCACCCATCGTGGTCGCCTCGGGGCTGAAAACCCTCCCTGCAGG
scaffold_2051826	CHTF8	18360418	18358802	11	ENSGALT00000000898	81.86	215	56	270	140	339	6e-56	AGGGCGTCCCCGTGCTCATCGTGGGCCACCACATCCTCTACGGAAAGGTGGTGCAGCTGGAGAAGCCCTTTGCCGTCCTGGCGAAGCGCGGAGCCGGTGAGCCCGGCCCCACGGGACCACATGCCTCCTATGCCGTCACCGCCCTCATCAAAACCAAGCTCCTCTTCAAAACCCGCCCCAAGCCCATCATCACCAACGTGCCCAAGAAAGTGTGA	AGGGCATCCCCGTGCTCATTGTGGGCCACCACATCCTCTACGGGAAGGTGGTGCAGCTGGAGAAGCCCTTTGCTGTCCTGATGAAGCAGGCAG---------CCGACCCTGCGGGAACGC------GCTATGCTGTTACTGCCCTCATCAAGACAAAGCTGCTCTTCAAAACGCGGCCCAAGCCCATCATCACCAACGTGCCCAAGAAGGTGTGA
scaffold_698473	KLHL21	569683	561501	21	ENSGALT00000000901	92.19	512	919	1430	1052	541	0	CCGGTGACGTAGATGTCATTGCCCAGCGCAGCAACACTGTAGCCCCCGCCCAGGTGCTCTGGGAACTCGGCCAGGTAGCGCCAGTGGCCGGTGCGCGGGTTGTAGCAGTCGACGGTGACAAGCTCGTCGCAGTCGCGGTCGCAGCCGCCAACAAGGACGAGGATCTCGGCGAGGCCGGTGGAGGGCCGGGGGCGCATGCGGGCACAGGGCCCCCGGTCATGGCGGTCAAGGCGGGCGGCCTGGAAGTCACGGGCCTCGCGCAGGAGACGCAGGCAGGGCGGGCAGCGGGCCACCAGTGGTTCGCCCTCCACGTGGGCCAGCAGGTAGAAGCGGCGCACAAAGGGCAGGCGGACGTGGGCCAGGAGCTGGGGCAGCAGCGGGGCGCGGGTGGCAGGGTCG…	CCGGTGACATAGATGTCATTGCCCAGAGCAGCGACGCTGTAGCCCCCGCCCAGGTGCTCGGGGAACTCGGCCAGGTAGCGCCAGTGCCCGGTGCGTGGGTTGTAGCAGTCCACGGTGACGAGCTCATCGCAGTCGCGGTCGCAGCCGCCGACGAGGACGAGGATCTCGGCGAGGCCGGTGGAAGGCCGGGGCCGCATGCGGGCGCAGGGCCCGCGGTCGTGGCGGTCGAGGCGGGCGGCCTGGAAGTCGTGGGCCTCCTGGAGGAGGCGCAGGCAGGGCGGGCAGCGGGCCACCAGCGGCTCGCCCTCCACGTGGGCCAACAGGTAGAAGCGACGCACGAAGGGCAGGCGGACGTGCGCCAGGAGCTGGGGCAGCAGCGGGGCGCGGGCGGCGGGGTCG…
scaffold_140336	MDM4	1772232	1759929	26	ENSGALT00000000908	86.43	140	55	194	797	658	3e-41	ACCTTTTTGTCACCTTCTTTCACTTCCTCGCAGTCAACCGTTTCCACCTTGACTGCAGCACTGCTCTGATCCGACGGGCATTCGTTGAGGAACCACAAGTCATCAGTAGTGTCCGAAACAACAGCAGTGTCTATGTCCTG	ACCTTTTTGTCACCTTCCTTCACTTCCTCACAGTCAGCTGTTTCCATTTTGACTGCTGTGTTGGTCTGATCCAAGGGACTTTCGTTGAGGAACCACAAGTCATCAGTAGTATCTGAAACAATGGCAGTGTCTATGTCCTG
scaffold_698457	ZBTB48	576557	570092	21	ENSGALT00000000909	88.35	249	897	1145	1551	1799	4e-86	GCAGGCTCACTTGAGGCGCCACATGGAGATTCATGACCGGGTGGAGAACTACAACCCCCGGCAGCGGAAGCTGCGGAACCTGATCATCGAGGACGAGAAGGCCGTGGTGGTGGCGCTGCAGCCGCCCCCAGAGCTGGAGGTGGGCTCGGCCGAGGTGATCGTGGAGTCCCTGTCCCGTGGCTCCCTGCCCGAGGAGATCCCTGTGCAGAGACTCTGCTCAAACGAGAACTTCTCTACTGCGGACGTGAT	GCAGGCACACTTGAGGCGCCACATGGAGATCCACGACCGGGTGGAGAACTACAACCCCCGGCAGAGGAAGCTTCGAAATCTGATCATTGAGGATGAGAAGGCGGTGGTGGTGGCACTGCAGCCACCCCAGGAGCTGGAGGTGGGCTCAGCTGAGGTCATCGTGGAGTCCCTGTCCCACGGCCCCCTGCCTGAGGAGATCCCCGTGCAGAGACTCTGTTCAAATGACAACTTCCCTACAGCAGATGTGAT
scaffold_1307856	CIRH1A	18365214	18360466	11	ENSGALT00000000910	85.25	217	108	321	741	525	1e-64	CTCCGACACGGCCAGTGAGAGGACAGCCGAGGTGCTGACAGTGTGCGACTCCAGCAGCGTGCCTCGCTCCCAGTCCCAGAACTGCACCCTCCCGAAAGAGTCCGAGGTGACGACGGTGCCGCTGGAGAGGAAGGCGATGCTCCACACGATGCACTCGCG---CTTTGCGTTCTGCATGGTATAGTTCACCATGATCCTCTGGACGGTTTGGCCTGAG	CTCCGACACAGCCAGTGAGAGGGCAGCTGAGCTGCTGACAGTGTGGGAGTCCTGCAGCGTCCCTCGCTCCCAGTCCCAGAACTGCACTCTCCCAAACGAGTCCGAGCTGATGACGGTGCCACTCGACAGGAAGGCGATGCTCCACACGACGCACTCGCGCTTCTTGGATTTCGGCACATGACAGTTCACCATGATCCTCTGGGCAGTTCGGCCTGAG
scaffold_137772	LRRN2	1785738	1783648	26	ENSGALT00000000911	85.4	1137	1	1136	956	2091	0	ACCCCAAGCTGTCCTTTATCCACCCCAACGCGTTCCACCACCTTCCCCAACTGGAAACCCTCATGCTCAACAACAACGCCCTAAGTGCCTTGCATAAGCAGACGGTCGAGTCCCTGCCCAATCTGCAGGAGATCAGCATCCACAGCAACCCCATCCGCTGCGACTGCGTCATCCGCTGGGTCAACAGCACGGAAAACCACATCCGCTTCATTGAACCCCAGTCCACGTTGTGCGCTGAGCCCCCCGACCTCAAAAGGAGGCACATTCGGGATGTCCCCTTCCGGGAGATGACAGATCGGTGCCTGCCTCTCATCTCCACCAAGAGCTTCCCCTCCCACTTAGAGGTGGCGGACGGTGACAATGTCTCGTTGCATTGCCGAGCTCTGGCGGAGCCGGACC…	ACCCCAAGCTGTCCTTCATCCACCCCAACGCCTTCCACCACCTTCCCCAAATGGAAACCCTCATGCTCAACAACAATGCCCTAAGTGCCTTGCATAAGCAGACGGTCGAGTCCCTGCCCAACCTGCAGGAGATCAGCATCCACAGCAACCCCATCCGCTGCGACTGCGTCATCCGTTGGGTCAACAGCACCGAGATGCGCATCCGCTTCATTGAGCCGCAGTCCACGCTGTGTGCTGAGCCCCCCGACCTCAAGAGGAGGCACATTCGGGACGTCCCCTTCCGAGAGATGACGGATCGGTGTCTGCCTCTCATCTCCACCCAGAGCTTTCCCTCCCGCCTTGAAGTGATGGATGGTGACAACATCTCCTTGCATTGCCGGGCGATGGCAGAGCCGGACC…
scaffold_2978158		18378680	18376040	11	ENSGALT00000000913	89.95	219	1184	1402	592	374	2e-79	TTACCTGGATCACGGGGATGCCGCTGTGCTTCTTCTCCAGCCGGCGCACATAGGCAGCGAGCTCCAGCGCCTCCTCGTAGTAGCCGTTGCGGACACAGGTGTCCATGAGCTGCGGGATCTCCAGGATCTCCAGGATCTCCGTGTGCCGGTTCAGTGTCAGGCTGTTCATGCGCCGGCTGCAGGCGATCTCCTCGGCATCGCGCATGAAGTTCCTGCGGG	TTCCCTGGATGACGGGGATGCTGCTGTACTTCTTCTCCAGCCGGCGCACGTAGGCCGCCAGCTCCAGTGCCTCCTCATAGTAGCGGTTACGCACACAGGTGTCCATGAGCTGCGGGATCTCCAGGATCTCGAGGATCTCTGTGTGCCGGTTCAGTGTCAGGCTGTTCATCCGCCGGCTGCAAGCAATGGCCTCGGCATCACGCATGAAGTTCCGGCAGG
scaffold_2097483	ANKS3	12844739	12833386	14	ENSGALT00000000915	93.5	200	194	393	369	170	2e-81	CTGTAGAAGAAAGTAAGCAACACTTTCATTTCCACAGCTGGAGGCCAGCATGAGTGGCGTCTGCCCTTCTGGTGTTGGGATGTTCACATTCACTCCCGCTTCCAGCAGCAGGTGCACAATGGTGTCGTGGCCAATGTAGGAAGCATACATCAGTGGAGTCCAGCCACCACAATTCCTCTTATTTAAATCCACATCTCCAC	CTGGAGAAGGAAGTAAGCAACACTTTCATTTCCACAGCTGGAGGCTAACATGAGCGGTGTCTGCCCTTCTGGTGTTGGGATGTTCACATTCACTCCTGCCTCCAGCAGCAGATGCACAATGGTGTCATGGCCAATGTAGGAAGCATACATCAATGGAGTCCAGCCACCGCAATTCTTCTTATTTAAATCCACATCTCCAC
scaffold_1322667	NFASC	1918228	1841734	26	ENSGALT00000000916	95.51	156	413	568	3274	3119	1e-65	CTGAGCTGGTGGTAAAGGTTATGTACGAGTGTTCGCTGGGGCTAGACCATATGGGGAACACCCACAGCTTGTACATCATTCCCGGCGTCAGATTCGCCAGCTGCACAGAGGAAGGGGTCTGGGCTTTAACAGGGATAGATTTCTCTGTCTTGTTAC	CTGAGCTGGTGGTAAAGGTTATGTACGAGTGCTCGCTGGGGCTAGACCATATGGGGAACACCCACAGCTTGTACACCATCCCCGGCGTCAGATTGGCCAGCTGCACAGAGGAGGGGGTCTGAGCTTTAACGGGGATAGATTTCTCTGTCTTGTTAC
scaffold_914898	ESPN	620198	604537	21	ENSGALT00000000918	92.59	189	2469	2657	319	507	8e-74	AGCACGCTGAGTGCCCAGACCAAGACGGGGGCCACCCCACTGTACCTCGCCTGCCAGGAGGGCCACCTGGAGATCATCCAGTACCTGGTGCAGGACTGCGGGGCTGACCCCCATGTGCGCGCCCACGACGGCATGACCCCACTGCATGCTGCCGCCCAGATGGGCCACAACACCATCATCGTCTGGCTG	AGCACGCTCAGTGCCCAGACCAAGACCGGTGCCACCCCTCTGTACCTCGCCTGCCAGGAGGGCCACCTCGAGATCATCCAATACTTGGTGAAGGACTGCGGGGCCGACCCCCACGTACGCGCCAACGACGGCATGACCCCACTGCATGCTGCAGCCCAGATGGGCCACAACACCGTCATCGTCTGGCTG
scaffold_2978143	NIP7	18380054	18378690	11	ENSGALT00000000923	93.06	144	162	305	308	451	2e-55	AGTACAAGGTGTGGGTGAAGCCCGGCTCTGAGCAGTCCTTCCTCTACGGCAACCACGTCCTGAAGTCGGGCCTCGGCCGCATCACGGAGAACACGGCCCAGTACCAGGGCGTGGTGGTGTACTCCATGGCCGACGTCCCGCTGG	AGTACAAGGTGTGGGTGAAGCCAGGCTCAGAGCAGTCCTTCCTCTACGGCAACCATGTGCTGAAGTCCGGCCTGGGCCGCATCACAGAGAACACGGCACAGTACCAAGGCGTGGTGGTGTACTCCATGGCTGACGTCCCGCTGG
scaffold_3162208	ACOT7	626571	620028	21	ENSGALT00000000926	90.91	187	85	271	903	1089	8e-69	AGGCAGCGTCATCACCATTTCAGGGCGCATGACCTTCACGAGCAATAAATCCATGGAAATCGAAGTCTTTGTGGATGCTGACCCGTTTGTGGATGAGCCTCGGGAGCGGTACCGTGCTGTCAGCGCCTTCTTCACCTACGTCTCCCTGAGCAAGGAGGGGAAACCCCTGCCTGTCCCTCAGCTGCTG	AGGCAGCGTCATCACCATCTCCGGGCGCATGACCTTCACGAGCAATAAGTCCATGGAGATCGAAGTCTTTGTGGATGCCGACCCATTTGTGGATGAGCCGCAGGAGCGGTACCGAGCCGTCAGCGCCTTCTTCACCTACGTGTCGCTGAGCAAGGAGGGGAAGCCGCTGCCGGTGCCCCAGCTGCTG
scaffold_3157054	CNTN2	1944417	1920859	26	ENSGALT00000000928	89.83	236	54	289	2181	2416	1e-86	GCCAACGCTGCGGGACTATCAGAATGGAGATGGCTTTGGCTACATCTTGTCGTTTCGCAAGAAAGGCACCCAGGGGTGGCTGACAGCAAGGGTGCCGCATGCAGAATCGCTGCATTACGTCTACCGCAACGAGAGCATCGGTCCCTACACCCCCTTCGAAGTGAAGATCAAAGCGTACAATAGGAAAGGAGAGGGACCAGAGAGCCTCACTGCCATCGTGTACTCTGCAGAAGAAG	GCCAACACTGCGGGACTACCAGAATGGAGACGGCTTCGGCTACATCCTGTCGTTTCGTAAGAAGGGCACTCAGGGATGGCTCACTGCCCGCGTGCCTCATGCAGAATCCCTGCACTACGTATACCGCAACGAGAGCATTGGGCCCTACACCCCCTTCGAGGTGAAGATCAAAGCATACAACAGGAAAGGAGAGGGACCGGAGAGCCTCACTGCCATCGTGTACTCTGCAGAAGAAG
scaffold_2978149		18382865	18380395	11	ENSGALT00000000929	85.26	156	13	168	487	332	2e-44	CCCCGATTGCCTCCAGGGTGTCGTTCAGCTCTTTCTTCTCTTCCGGCTGCTTGTTTTCCACGTTGAAGCCTTCGTAGTAGACACCGAAGTTAAGATACACCTGCATGAAGCCAAAGTGATTTTGCTGGTTGTCCAGGCACAGCTGGTAGAAACCTG	CCCTGATGGCATCCAATGTGTCGTTCAGCTGTTTCCTCTCTTCTGGCTGATCCTTTTCCATGTTGAAGCCATCATAGTAGACACCAAAGTTGAGATACACCTGCACAAAGCCGAAGTGATTTTGCCCATTGTCCAGGCACAGCTGATAGAAACCTG
scaffold_3157109	TMEM81	1954203	1953427	26	ENSGALT00000000931	80.56	108	3	110	604	497	1e-21	CTGCTAACTTCTGTTCCCAGGTCAAGGATTTCTGAAAGTTCAGATGCACTAAGTCATTCTGGATCACTCTGACCCCAAAGTAGACTCTCTTGATGATTCTGAATGTCT	CTGCCAGCTTCTGCTCCCGAGTCAAGGATTTGCCGAAGTCCAGGTCCACCAAGTCATTTCGGATCACCCTGACCCCAAAGTAGATCCTCTTGATGACCCTGAACGTCT
scaffold_2978168	TERF2	18391771	18383995	11	ENSGALT00000000932	86.56	320	1	320	1801	1482	4e-106	CAACTGGCTCCTGGGAAGAGTCTGGGCTCTCACTCGACTCGCTGTACTGGCTGTCTTGCTCCATGACCAGTTTGCTTATGGTCAACAAGCGTTTGCCCTTATGGGATATTTCAGGAGGGTCTGAGATCTCAGAATCTTGATTCTCCTCTTCTTTCCGTCTCTTGGTTCTGTGGGATACAGAAGGAGACAGTTGCTTGGGGAAAGAAAAGTCTGTTTCGTCCAGTTTGGTGAAGAGCGCATCAGAATCATGGGAGTCCGACAGGATCTTGAAAGCTTCTCTCAGAACAGAAATCCCATACGCGGTTACAGTTCCAGAGGGC	CAACGCGTTCCTGAGAAGAGTCTGGACTTTCACTTGACTTGCTGCACTGGCTGCCTTGGTCCATTATCATTTTGCTTATAGTGAACAAACGTTTGCTCTTATGGGGTATTTCAGGAGAGTCTAAGGTCTCAGAACCTTGATTCTTCTCTTCTTTCCGTCTCTTGGTTCTGTGGGATACAGAAGGAGACATTTGCTGGGGGGAAGGCAAGTCTGTTTCATCCAGTTTGTTGAAGAGTGCATCTGAATCCGGGGAGTTGGACAGCATCTTGAAAGCTTCTCTCAGAACAGAAATTCCGTACGTGGTTACAGTTCTAAAGGGC
scaffold_101986	CYB5B	18407915	18396032	11	ENSGALT00000000935	91.4	93	752	844	343	435	2e-30	AGTTTCTGGTCAACATGGTTAATCCCCATCTTCGGAGCACTGGTCATAGGTTTAATGTATCGCTATTACATGTTGGATGGGAGAACTTCTTGA	AGCTTCTGGACAACATGGCTAATCCCCATCTTTGGAGCACTAGTCATAGGTTTAATGTATCGCTATTACATATTGGATGGGAGATCATCTTGA
scaffold_748894	EDN2	955659	950279	23	ENSGALT00000000942	81.63	147	1	147	204	64	2e-34	CCCAGGTGTGTTGACCCAGATGATATCCAGGTGACAGAAGTAAATGCATTCCTTATCCAGCCAGCTGTTGCAGGAACATCGCTTGGTCCTGGGGTGCGCAGCGCTGGCGGGGGCCGGGGGAGACTCCGGCGGAGGATGGCCCGTACC	CCCAGGCGTGTTGACCCAGATGATATCCAGGTGACAGAAGTAGATGCACTCCTTATCCAGCCAGCTGTTGCAGGAGCACCGCTTGGTCCTCAGGTGTGC------GGCCGTGCCGAGGTGGGACTGCAGGGGAGGCTGCCCCATACC
scaffold_3157130	RBBP5	1964897	1956516	26	ENSGALT00000000943	99.49	196	54	249	1591	1396	9e-96	CTGTCAAAGGCTGTCCCAGCTCCGCCTGCACTTTACCCTTCGCTGCTCCTTCCAGAGGTAAAGCACCTCTGTCCCCTTTGTAGAGTTTCGGCTTAAATGGAGAATCTTTGTCTTTACCTTTTGATCCTTTAGGCCTGCCTGCTTGCTTCTTCTTGGATTTACCATCTCCCTTCACACCCAGCAGCGGATGGACTTC	CTGTCAAAGGCTGTCCCAGCTCCGCCTGCACTTTACCCTTCGCTGCTCCTTCCAGAGGTAAAGCACCTCTGTCCCCTTTGTAGAGTTTCGGTTTAAATGGAGAATCTTTGTCTTTACCTTTTGATCCTTTAGGCCTGCCTGCTTGCTTCTTCTTGGATTTACCATCTCCCTTCACACCCAGCAGCGGATGGACTTC
scaffold_317468	ETV3	367218	360322	25	ENSGALT00000000945	82.14	515	1	503	985	1499	3e-146	CCACTACAGTGCCAAATGCCCCTCGAGGAGCAGCCCCAGTTCCCCATCAAGCTACAGCCTCCACCCGTGGGGCGCAAAAACAGAGAGAGACTGGAAAGCGCTGAGGAGCCGCCGGCCCCCCAGCTAGCCACTCCTCCTCCC---AGGGTCAAGGTCGAGCCCATGATGGACAAGGAGGCAGAGTCCGAAGAGCCGCCGGCGAAAGGAAAAGACAAAAGCGAGAGAGAGGAAGGCTCCGGCGTGGCAGC---------CGGCCTGGAAGAGGAGAAAGGGCCTGTGTTTGCCAGACCAGCTGCCCCGTCGTGGCACCCAGCCCCGCCGGCACCCAGCCAGGCCGGCTTCTCGGCTGAAGAATCCCAGGAGCAAGGGGAGAGCAGCGGGGAGAAGTCATCC…	CCACTACAGTGCCAAATGCCCATGGAGGAGCAGCCCCAGTTCCCCATCAAGCTGCAGCCTCCACCCGTTGGGCGCAAAAACAGGGAGAGACTGGAAAGCACCGAAGAGTCAGCGACCCCCCAGCTCGCCTCTCCTCCTCCCCCCAGGGTGAAGCTCGAGCCCCCTGTGGACAAGGAGGCCGAGCGTGAAGAGCTGCCCGCGAAGGGAAAAGACAAAAGCGAGAAGGAGGAGAACTCCAGCATGGCAGCACCCAGCACCAGCCTGGAAGAGGAGAAGGGTCCGGTGTTTGCCAGACCTGCCGCCCCATCGTGGCACCCGGCACCGCTGGTGCCCACCCAGGCCCTGGGCCCGGCCGAAGAGTCCCAAGATCAAGGGGAGAGCAGTGGTGAGAAGCCCCCC…
scaffold_3332954	NFAT5	18474957	18415930	11	ENSGALT00000000947	92.75	1076	1	1076	3558	2483	0	AGAACTCTGGATATGAGATATCTGTGTCTGTTGCTGGAAAGAAGCCTGCTGTTCAGTGTTTGTTGCTGTCTGAAGAGGAGAAATGGAATTTGGGCTTGTAAAGAATGACATCTGTTCTTCCTGAGTTGCGGGGTTGCTCATTGAACTCTGGGAAAGGAACATGTTAGCAGACTGCTGGTCTTGAGGAACTGAAGAGCTCTGTAATACACCCATGGTGTTCTGCGAGTGGAACATTGGAGGCTGCAGTTGGTCTGAGGAATTAGTACTGGTCTGGTTGTGGACAATGGAATTTGGACTGTGAAAAATAGAGCCTTGTGTTTCCTGTGATATATTCTGAGTATCGCCAATAGGATTCTGAGAGTGAAAAAGCTGAGCCTGTGAATGTGGAGACTGCTGCAT…	AGAACTCTGGATATGAGATATCTGTGTCTGTTGTTGGAAAGAAGTTGGTTGCTCAGTGTTTGCTGCTGCCTGAAGAGGAGAAATGGAACTTGGGTTTGTAAAGAATGACATCTGCTCTTCTTGAGTTGCTGGGTTGCTTATTGAACTCTGGGGAAGGAACATGTTGGCAGACTGCTGGTCTTGAGGAACTGAAGAGCTCTGTAATACACCCATGGTGCTCTGTGAATGGAACATTGGAGGCTGCAGTTGGTCTGACGAATTAGCATTTGTCTGGTTGTGGACAATGGAATTTGGACTGTGAAAAATGGAGCCTTGTGTTTCCTGTGATATATTCTGAGTATCACCAATAGGATTCTGAGAGTGAAAAAGCTGAGCCTGTGAGTGCGGAGATTGCTGCAT…
scaffold_1894173	SCMH1	1252470	1236328	23	ENSGALT00000000949	88.66	238	375	612	404	167	4e-83	CCCAGTGGAGGTTGCAGCATCCCTCCATTCTTCTCACAGTTTCCTATGGGCTGGATTTCAGCAGAGTCCACCAGCCGCCAGAAGTCATTCTTGTTATCGCTGCCATCGAGGCGCAGGCGGAGGCGTGCGCCTGTCAGACCCACCACCGTGGCAATGCAAGTGGAGGTGGTGTTCCTGGGGTCCTGGGCTTCTAATTTCATACTGATCTTGAATTCATTTGCAGGTGGAGTGTATGACT	CCCAGAGGAGGCTGCAGCATCCCTCCGTTCTTCTCACAGTTCCCGATGGGTTGGATCTCAGCTGAGTCCACCAGCCGCCAGAAGTCGTTCTTGTTGTCGCTGCCGTCGAGGCGCAGGCGGAGGCGCGCGCCCGTCAGCCCCACCACCGTGGCGATGCACGTGGATGTGGTGTTCCGCGGGTCCTGGGCTTCCAGTTTCATATTGATCTTGAACTCGTTGGCAGGAGGAGTGTAGGACT
scaffold_2028259	TMCC2	2012399	1988007	26	ENSGALT00000000950	88.83	940	207	1146	1616	677	0	TACCTGTACCGCTCCTCTTGCAAGCACTGTGTCATATAGGTGTAATCCCGCTGCAGCTGGGCCTTGAGGTCCTCCATGGAGTCCTCCAGGTGTGACTGGCTGTCCTTGATCTCCCGGAGCTCCTCCAGGATGGTGTCAAAGTTATTGTGGTGGCTGTCCAGCGTGTTGGACTTGGGGCTCCCCAAGCCGCCGGGTCCTGCCCCTGAGTTGCTGCCACCAGCCGAGCCGGAGGTGGCACTGGAGCACTCGTCGTCGCTGCCGTACTTGGGGCTGGAGACCAGGGTGGCACTGCCGCTGAGAGCCCGTGAAGCCTCCTCCGGGTGCCCATCATCCAATGTGTCCTTCAGGTGGGCGATGTTGTCCGCGCTGCCAAACTTGTTCCGGATGAGGCTGGCGAAC…	TACCTGTAGCGTTCCTCTTGCAAACACTGCGTCATGTAGGTGTAATCCCGCTGCAGCTGTGCCTTGAGGTCCTCCATGGAGTCCTCCAGGTGCGACTGGCTGTCCTTGATCTCCCGCAGCTCCTCCAGGATGGTGTCAAAGTTGCTGTGATGGCCCTCCAGCGTGTTGGATTTGGGGCTCCCCAACCCACCGGGGCCGGCCCCAGAGTTGCTGCCGCCGGCTGAGCCCGAGGTGGCACTGGAGCACTCATCATCACTGCCATACTTGGGGCTGGAAACCAACGTGGCGCTACCGCTGAGCGCCCGCGAGGCCTCCTCGGGGTGCCCATCATCCAACGTGTCCTTCAGGTGGGCGATGTTGTCTGCGCTGCCGAATTTATTCCGGATCAAGCTGGCAAAT…
scaffold_1964856	MYO1D	1500256	1430463	27	ENSGALT00000000956	84.34	166	12	177	2347	2182	2e-46	ACCTATGGTAAATGGTCTGGAGTGCCTCTTCAAATCGGCGCAGCACTTTCGGTGGAGTGGGCCATTGCACGTGCTTGCCATAATCCTTCATTAACCTCACATTGTGAAAGCGTCGGGCAACCTCATGGATGTAGGCCTTCACTTTGTAGCGGCGATAATACTTGAG	ACCTGTGGTAAATCGCCTGCAGCGCCTCTTCGAATCGGTGCAGCACTTTGGGTGGGGTGGGCCATGGCACGTGCTTGCCATAATCCTTCATGGATCTCACGTTGCGGAAGCGCTGGGCGACCTCGTGGATGTAGGACTTCACCTTGTAGCGGCGGTAGTGCCTGAG
scaffold_129633	CTPS1	1268219	1252540	23	ENSGALT00000000957	83.78	148	386	533	1776	1629	2e-38	CCTGGGTGAGAGCCTGCAGCCCTTTTGTAGATAATGCGTGAGTCTTCCTGCAGACGCCAAGAGGAGGCCAAAGTATGGGGGAGATGGCTTAATTGGTCTAGAGAGGAATTCAGGGTGATACTGAACACCAACGAAGAAAGGATGCTCT	CCTGGGTGACAGCCTGCAGCCCTTCTGCAGGTAATGTGCGAGCCTTCCTGCAGATGCCAGCAGCAGCCCGAAGTACGGCGGGGATGGCTTGATGGGTCTGGAGAGGAATTCAGGGTGGTACTGAACACCCACAAAGAATGGATGGTCT
scaffold_529488	CITED4	1394720	1392832	23	ENSGALT00000000960	96.56	320	1	320	273	592	1e-149	GCCGGTGGGCACCCAGCAGCTAATGGCTAGCATGCACCTACAAAAACTCAACACCCAGTACCAGGGTCACCCGCTGGGTATGAGCAACGGGCCCATGGGAGCTGGTGCTCAGCAGTACAGAGTGGGGCCAAGCCAGCACCCAGGCATGCAGCACATGCCCTCGCCAGCGCTGACCTTGAACATTATGGACACTGATCTCATAGATGAGGAGGTCTTGACATCCCTTGTCCTGGAACTGGGGTTGGACCGGATTCAGGAGCTGCCAGAGCTATTCTTGGGACAGAACGAGTTCGACTTCATTTCAGACTTTGTTAGCAAAC	GCCGGTGGGCACCCAGCAGCTCATGGCTAGTATGCACCTACAAAAACTCAACACCCAGTACCAGGGTCACCCGCTGGGCATGAGCAATGGGCCCATGGGAGCTGGTGCTCAGCAGTACAGAGTGGGGCCGAGCCAGCACCCAGGCATGCAGCACATGCCCTCACCGGCTCTGACCTTGAACGTTATGGACACTGATCTCATAGATGAGGAGGTTTTGACATCCCTTGTCCTGGAACTGGGGTTGGACCGGATTCAGGAGCTGCCAGAGCTGTTCTTGGGACAGAACGAGTTCGACTTCATTTCAGACTTTGTTAGCAAAC
scaffold_2015819	NUAK2	2024500	2015810	26	ENSGALT00000000962	80.82	1152	471	1606	1932	791	0	TCAGCTCAGCTTCATGCTGATGGCCACAGCACGTCGGTAGACCTCAGTGACGTTGTCGCAGCCCGCCAGGGACAAGCTGCTCTCTCCCAGGGGGCTCCGGCAATGGGTCACAGTCCAGCGGCGCAGCCTGCGCCCTTCCTCCACCTCCTTCTCCTCTTCCAGCCGGAGGAGGCTGTCGGCAGAGACGCAGCCCCGCATGCCCCCACC---GCCATGGGGGACACGGGTGGGCAGGTCGAGCTGGTCAAAGGACTCCGTGGAGAGGATGCTGTCCTCGCTCACGGCGCTGGATGGGCG---------GGCGCGGGGCACATGGGGCAGGGGTACCTCGCCGAAGCCCCTGAAGCCCTGCCCGGGGGGGCTGTCCGGCTCGGTGCTGCTAGAGGAGTACTT…	TCAGCTCAGCTTCATGCTGATGGCCACAGCGCGCCGGTGCACCTCGGTGACGTTGTCACAGCTCTCCAGGGAGAAGCGGCTCTCCCCCAATGCTGTGGGGCAGTGCGTCACTGTCCAGCGGCGCAGCCTGCGCCCTTCATCCACCTCCTCCTCCTCCTCCAAGAGAAGGAGGCTGTCAGCAGAGACGCAGCCCCGCATGGCCCCGCTTCTGCCCGGGGGGACGCGTGGAGGGAGGTCGAGCTGCTCAAAGGATTCGGTGGAGAGGATGCTGTCCTCGCTCACAGCGCTGGGTGGGCGAGGGCGGGGGGCGAGGGGGGCTTTGGGCAGGGACACCTCATCAAAGCATCCAAAGCTCTGCCTGGGGGGGCTGTGGGGCTCAGCACCGCT---GGTGTATTT…
scaffold_69290	PAK1	192313761	192266740	1	ENSGALT00000000963	94.95	198	247	444	1214	1411	1e-84	CTGACTTCGGCTTCTGTGCCCAGATCACTCCCGAGCAGAGCAAACGCAGCACCATGGTGGGGACCCCGTATTGGATGGCACCTGAAGTGGTGACGCGGAAAGCGTACGGGCCCAAAGTGGATATCTGGTCGCTGGGGATAATGGCCATCGAGATGATCGAAGGAGAGCCCCCCTACCTCAATGAGAACCCCCTGAGAG	CTGACTTTGGCTTCTGTGCCCAGATCACTCCTGAGCAGAGCAAACGCAGCACCATGGTGGGGACCCCATACTGGATGGCACCTGAAGTGGTGACACGGAAAGCATACGGGCCCAAAGTGGACATCTGGTCGCTGGGGATAATGGCCATCGAGATGATTGAAGGAGAACCCCCCTACCTCAACGAGAACCCCCTGAGAG
scaffold_1212643	KLHDC8A	2040291	2031384	26	ENSGALT00000000967	85.64	376	320	695	1	376	1e-121	ATGGAGCTAGCTAATACCAAGGACTTCCAGTGGAAAACCCTCGCCCCGCTCCCGAGCCGCAGGGTCTACTCGACCCTGGTGGAAGCTGGCGGGCAGGTGTTTGCCGTCGGGGGCTGTGATGACAACGGGGTCCCCATGGACTGCTTCGAGGTCTACTCCCCCGAGGCCGACCAGTGGACCTCGCTGGCCCCCATGCCCACGGCCCGGGCGGGGGTGGCCGTGGCCACCTTGGGCAAGAGGATCATGGTGATAGGAGGGGTCGGAGTGAATCAGATGCCGCTGAAGATAGTGGAGATGTACAACATAGATGAGGGCAAGTGGAAGAAGAGGAACTCGCTGAGAGAGGCAGCCATGGGCATCTCGGTGACGGCAAAAG	ATGGAGGTGGCCAACACCAGAGATTTCCAATGGAAGACCCTCTCCCCTCTGCCGAGCCGCCGCGTTTACTCCACGCTGGTGGAAGTGGGTGGGCAGGTGTTCGCCATCGGGGGCTGCGATGACAACGGTGTCCCCATGGACTGCTTTGAGGTCTATTCCCCCGAGGCTGACCAATGGACGTCGCTGCCCCCCATGCCCACGGCCAGGGCCGGGGTGGCGGTGGCCACGTTGGGCAAACGGATCATGGTGATCGGGGGTGTGGGGGCCAACCAAGTGCCACTGAAGATCGTGGAGATGTACAACGTGGATGAGGGCAAGTGGAAGAAGAGGAATTCGCTGAGGGAGGCGGCCATGGGCATCTCGGTGACGGCGAAAG
scaffold_447584	MAP3K14	1422008	1407798	27	ENSGALT00000000968	87.85	214	285	498	535	322	9e-72	CCTGGACGGGAATTGGGGTGCAGCTCTCTTGTTCTGGAGTTCTGGGACCTCGCCTGCCAGCAGCCACTGTTTGTATTTTCAGCTTGGATCTTTTCTTGTGACGTTTCTTTTTCGTCTTACCACGATGCCTTCCTCTCCAACAGGTAGGTGCCATCTTCCCCTCCGTTGCATGGGCCACATTGTTAGGGATTTGATCGAGACTGTCTGACCGGCT	CCTGGACGGGAATCGGAGTGCAGCTCTCCTGCTCTGGAGTTCTGGGGCCCCGTCTGCCAGCAGCCACCGTTTGTATTTTCAGCTTGGATCGTTTCTTGTGACGCTTCTTCCTCGCCTTACCGCGATGCCTCCCCCTCCAGCAGGTGGGAGCCATCCTCCCCTCTGTCGCATGGGCCACATTGTTTGGGATCTGATCGAGGCTGTCTGAGCGGCT
scaffold_3323386	KIAA0556	11931986	11880018	14	ENSGALT00000000970	83.23	161	1	161	552	712	5e-42	ACCATCTCCCACCGAAGAAACAATTGCAAGCTTTGGAGGCCTTCAACTGCATAGCATTAGATCACTACAGAAAGAAGCTTCTGAACATCAGGATGCTGGGAGATGCTCTGGCCTTGATTCTGGGGCCCTTCCTGTGTTGGAGTTCAACCAGGATCAAAGTA	ACCATCTCCTACTGAAGAAACAATTACAAGCTTTGGAAGCCTTCAGTTGCAGAGCAGTACATCATTGCGGAAAGAAGCTTCTGAATGTCAGGATGCTGAAAGATGCTCTAGCTTGGTTTCTGGTACCCTTACTGCATTGGAGTACAAGCAGGATCAAAGTA
scaffold_3593590	GDPD4	192353227	192319669	1	ENSGALT00000000973	87.04	162	60	221	851	1012	2e-50	TCTCCAACAGCTATGATGGGGTTCCTTTCCTCATGCATGACAGCACCTTAAGGAGGACAACTAACATCAAGGAGGTCTACCCCAATGACACTGATCAAAATGCCTCGTTATTCTCCTGGGATACCTTGCAGGAGTTGAATGCTGGAACGTGGTTCCTTAAGG	TCACCATTAGCTACGATGGTGTTCCTTTTCTCATGCATGACAGCACCTTGAGCAGGACAACCAACATCAAGGAGGTCTATCCCAATGACACTGCTCAAAATGCAGCATTGTTCTCCTGGGATGCCCTGAAGGAGTTGAATGCTGGAGCATGGTTCCTAAAGG
scaffold_2388188	CDK18	2112977	2104478	26	ENSGALT00000000975	83.11	148	403	550	271	124	7e-37	CCTCCATGGAGAAGCGGCGCTGGTTGTTGTTGCGGTAGCGCACAGCCATCGGGGACTGGCCTTCCACCTCAGAGGGGGAGATGGGGCTGGTGTCTCCTCGAAAGTCCCTGCCCAGGTGTCCCAGCTGCAGGTGCCCTTGAGCCAGGTC	CCTCCGTGGAGAAGCGGCGCTGGGTGCTGCTGCGGTAGCGTACGGCCATCGGGGATTGGCCCTCCATGTCGGGTGGGGAGATGGCTGTGGGGTCGGCTCTGATGTCCCTGTCCAGCTGTCCCAGCTGCAGGTGCCCTTGGGCCAGGTC
scaffold_1670592	NOB1	18487543	18484992	11	ENSGALT00000000977	78.6	215	274	476	575	789	8e-44	TCTCCGTTAGCCCAGAGGCCACTGAGGAGCACCAGAGCTCTGAGGATGGGGCCAGTGCTGAGGA---AGAGGAGGACGAGGAG---AGTGATGA------CGAGGGTTGGATAACACCCAGCAACCTCAAGCAGGCCCAGCAGGACACAGGGCACTGTGACACTGCTCCCGTCGGTGTCCAGGTCGGCTGCGTCACCACTGACTTTGCCATGCAG	TCTCCAGCAGCCCAGCGGCCACCGATGAGCTCCAGAACTCAGAGGATGGGGATGGTGCCGAGGAGGAAGAGGATGACGAGGAGGAGAGCGATGATGACAACGAGGGCTGGATAACACCAAGCAACCTGAAGCAGGTCCAGCAGGACACGGGGCACTGCGACACCGTGCCTGCCAACGTGCAGGTCGGCTGCGTCACCACAGATTTCTCCATGCAG
scaffold_1536597	MFSD4	2132518	2119309	26	ENSGALT00000000983	91.43	175	1	175	956	1130	2e-65	GAGAGTACTCGGGCTTCGTTTACAGCTATGCAGTGGAAGAGCCTCTCTCCGTAGTACATAAAGTGGCCGGCTACCTGCCCAGCCTCTTCTGGGGCTTCATCACGCTGGGCAGGCTCATCTCCATCCCTGTGTCCTACCGAATGAAGCCGGCAACTATGGTCTTCATCAATGTGGT	GAGAGTACTCAGGCTTCATTTACAGCTACGCCGTGGAAGAGCCTCTCTCTGTAGTACACAAGGTGGCTGGCTACCTGCCCAGCCTCTTCTGGGGATTCATCACGCTGGGAAGGCTCATCTCCATCCCCGTGTCCTACCGAATGAAACCAGCAACCATGGTCTTCATCAACGTGGT
scaffold_3555394	WWP2	18519315	18487655	11	ENSGALT00000000991	89.75	283	518	800	338	620	1e-104	TGGAGAACAGGCAGCTGACCCTGGACCTGCAGACGGAGAACAAAGGCAGTGTTGTCTCCGGCGGAGAGCTGACGATTTTCCTGGACGGGCCTGCTGTTGATCTGGGAAGCCTGCCTAATGGCAGTGCCGTGACAGAGGGTGAGTGCCGCCCGTCTCCGCATGCATGTGGCGGCTCTGAGCACGAGGCGGTGAGCAGCGGCGGGGAGAGGAGTGGGGCTGAGAGCGTGGCCCCCGGGACCTCTGAGCAAGCGTCCGAGTGCCAGCAGCCGCCTCCTCTCCCAGG	TGGAGAACAAGCAGCTGACCCTGAACCTGCAGACAGAGAACAAAGGCAGTGTTGTCTCCGGTGGAGAGCTGACGATTTTCCTGGACGGCCCGGCTGTTGATCTGGGAAGCCTGCCGAATGGCAGTGCTGTGACAGAGGGTGAGTGCCGCCCGGCTCCGCATGCATGCAGCAGCTCTGTGCACGAGGCGGTGAGCAGCAGCGGGGAGAGGAGCGGGGCTGAGGGCACGGCCCCCAGCACCCCTGAGCAAACATCTGAGTGCCGACAGCCACCTGCTCCCCCAGG
scaffold_1536643	ELK4	2146798	2138284	26	ENSGALT00000000994	93.11	334	1	334	539	206	6e-141	GCAGGTTTCTTCTCTGTCAGCTTCTCAGCTGGATTCTCAATCTTGATGGACCTGAAGAGTTTTACACTGGAAGAGTTCAGGGAGTTCAGAGTAAAAGAGGAGTACAAGCCTGAGTGGATGTAGTCATTGCGGCTGGAGGACTTAGCACATGACTGGGACTTCTCCTTCCCACAGTTTTCCACATCCTTTGGAGCACTGCTGACTTCCGCAAAACCAGTCATTTCAGGGTCTCCTTCTATACGGCCCACGACAAGTGGATCCATATTTAAAATCTCCGGATAAGAAACAAACTTGTACACAAACTTCTTACCATTCACTTTTTTAATGATATTCT	GCAGCTTTCTTCTCTGTCAGTTTCTCAGCTGGATTCTCAATCTTGATGGACCTGAAGAGTTTTACATTGGAAGAGTTCAGGGAGTTCAGCGTAAAAGAGGAGTACAAGCCTGAGTGGATGTAGTCGTTGCGGCTGGAGGATTTAGCACACGACTGAGACTTCTCCTTCCCACAGCTTTCCATGTCCTTTGGAGCACTGCTAACCTCTGCAAAGCCGGTCAGGTCGGGCTCTCCTTCTATCCGGCCCACGACAAGTGGATCCATTTTTAAGATCTCCGGATAAGAAACAAACTTGTACACAAACTTCTTACCATTCACTTTTTTAATGATATTCT
scaffold_326237	SLC45A3	2174942	2164686	26	ENSGALT00000000997	92.68	451	178	628	160	610	0	GGGATAGGACCTGTCCTTGGCTTGGTTTTTGTCCCACTGATTGGATCTGCCAGCGACCACTGGCACAGCAGCTATGGCCGAAGGCGACCTTTCATCTGGATGCTTTGCCTGGGAGTTCTGCTGAGCCTCTTCGTGATCCCCCATGCCAGCAGCCTGGCCAGCCTGTTTGCCCTCAACACTCGCCCGCTGGAGATTGCCTTCCTCATCCTGGGCATCGGGTTACTGGATTTCTGCGGCCAGGTCTGCTTCACTCCGCTGGAGGCCCTGCTCTCAGACCTCTTCCAGGAGCCAGACAACTGCCGCCAAGCCTTCTCCTTGTATGCCTTCATGATCAGCTTGGGGGGCTGCATTGGCTACCTGCTTCCAGCCATTGACTGGGGCGGCAGCTTTCTGGCCCCG…	GGGATAGGACCTGTCCTTGGCCTGGTTTTTGTCCCACTGATTGGATCTGCCAGTGACCACTGGCACAGCAGCTACGGCCGGAGGCGGCCGTTCATCTGGGTGCTGTGCCTGGGAGTCCTGCTGAGCCTCTTCATCATCCCTCATGCCAGCAGCCTGGCCAGCCTGTTTGCCCTCAATGCTCGCCCGCTGGAGATCGCCTTCCTCATCCTGGGCATTGGGATGCTGGATTTCTGCGGCCAGGTCTGCTTCACCCCACTGGAGGCACTGCTCTCAGACCTCTTCCAGGAGCCGGATAACTGCCGCCAGGCCTTCTCCATGTACGCCTTCATGATCAGCTTGGGGGGCTGCATTGGCTACCTGCTTCCAGCCATTGACTGGGGGGCCAGCTTTCTGGCCCCA…
scaffold_3366524	MKS1	17730	5743	JH375211.1	ENSGALT00000001000	92.45	159	22	180	732	574	3e-61	CTCCTCTAGGTTGGTGAAGCGGTCATGATCGGTGTAGGTGAAGATGCGACAGTTCTTCCGACCTCCGGTCTTCTCCAGTTTCAGTATCTCCTCATGGTACTGCCGGTCCAGGGGAGTCTGGCAGGCTGACTCATTTTGGTACAGATCCACCTCAAACTG	CTCCTCGAGGTTGGTGAACCGGTCGTGATCAGTGTAGGTGAAGATGCGGTGGTTCTTCCGCCCTCCGGCCTTCTCCAGCTTCAGGATCTCCTCGTGGTACTGCCGGTCCAGGGGAGTCTGGCAGGCTGACTCATTTTGGTACAGATCCACCTCAAACTG
scaffold_1638961	PSMD7	18526403	18520346	11	ENSGALT00000001001	95	440	13	452	1218	779	0	TTACTTTTTCTCCTTTTTCTCCTCTTTCTTGACATCGCTCTTCTCCTTGTCTTTCTCCTTCTCATCTTTTCTCTCCTTTTTACTTTCTTCTTTTTCCTGTCCTTCTTTCTTCTCTGCATCCCTGTTGGCAATCTTGTTGTTAATGAGGTTGTGCAGGGCAACCACGGAACGGATAAGAGAAGCCAGATAAACCACCACCATCTGGTCATTGGTCTTCAGATAAAAGGCCTTGACAAACTCTTGCAGGTTGACGTCCGGTAGCAGGTTGAAGACATCCTGAAGGTGGTAGATGATCTGGTGATTGATGGGGAGTTTGCCCATGGCTACTTTCTCTAGGTAGCTCCTGATGTCCAGAAGCTTGGAGTTCAGTCCCTTCAAGCCATGGACCTGATTTGTGAT…	TTACTTTTTCTCTTTTTTCTCCTCTTTCTTGACATCGCTCTTCTCCTTGTCTTTCTCCTTCTCATCTTTCCTCTCCTTTTTACTCTCTTCTTTTTCCTGTCCTTCCTTCTTCTCTGCATCCCTATTGGCAATCTTGTTGTTGATGAGATTGTGCAGGGCAACCACCGAGCGGATAAGAGAAGCCAGGTAAACTACCACCATCTGGTCATTGGTCTTCAGGTAAAAGGCCTTGACAAATTCTTGCAGATTGACATCCGGTAGCAGGTTGAAGACATCCTGAAGGTGGTAAATGATCTGGTGATTGATGGGTAGCTTGCCCATGGCTACTTTCTCAAGGTAGCTCCTGATGTCCAGAAGCTTGGAGTTCAGTCCCTTCAAGCCATGGACCTGATTTGTGAT…
scaffold_373668	NUCKS1	2211224	2205356	26	ENSGALT00000001004	94	50	32	81	158	109	1e-14	CTGTCCTCCTGAGAATTCTTCCCAGATCGCCTCTTATTTTTAGCCTCCCG	CTGTCTTCCTGAGAATTCTTCCCAGATCGCCTCTTATTTTTAGTCTCTCG
scaffold_1469464	RNF207	638932	629998	21	ENSGALT00000001006	91.53	189	63	251	1511	1323	4e-72	ACCTCCTCAAAGACGCTGCGCATCATCTCCACAGCAGAGTAGTGAGCTGCGATCTGCACGTCCATCTGCAGAGACTTCTGCAGGATCTCACTCATGATCTCTGTCTTGATGAGCGAGTGGTGCTTGGTGAGGTCGCGGTGCAGCTCCTGTACCTGGTCCTTCAGGCCCTGGATCTCCGTCTGCAGCATC	ACCTCCTCAAACACACTGCGCATCATTTCCACCGAGGAGTAGTGGGCTGCAATCTGCACATCCATCTGCAGCGACTTCTGCAGGATCTCGCTCATGATCTCCGTGCGGATGAGGGAGTGGTGCTTGGTGAGGTCGCGGTGCAGCTCCTGTACCTGGTCCTTCAGGCCCTGGATCTCCGTCTGCAGCATC
scaffold_2383993	RAB29	2225961	2222666	26	ENSGALT00000001008	91.2	125	3	127	253	377	1e-43	GTTATCATGTTTGATGTCACCAACATCAGCACGTTCAGCAACAGCCAGAAGTGGAAGCAGGATTTGGACAGCAAGCTCATGCTGCCGGATGGGAACCCCGTGCCTTGCCTACTGCTGGCTAACAA	GTCATCATGTTTGATGTCACCAACGTCAGCACCTTCAGCAACAGCCAGAAGTGGAAGCAGGACTTGGACAGCAAGCTGACGCTGCCGGATGGGAGCCCTGTGCCGTGCCTGCTGCTGGCCAACAA
scaffold_738409	ZFHX3	19031832	18936951	11	ENSGALT00000001009	96.72	1160	1	1160	9407	8248	0	AAGGATGGGCTGTTGAGGCCTGGGAGCAAGACTGGAGGGATGCCCTGTAGTGCTGGGTAGGCAGCAGGAAGGTTAAGAGCTTGCAGAGGGGTGTTATCAAACATGCCCTGCTGTTGAGCTGCCAGACCAAGAACCTCATTGGCTTTTTTGATCCGGTCCAGCTCCTGCTGAGCCATCAGCTGACGTACAGTAGCTGGGTCAAAATACTCCTTTTCCTTATCCAACTGGCTTCCAATGGTTTCTTTAACTTTGGAGATATGCTGTTGAGAGAAGATATGGTCACGTACAGACAGTCGAGCGCTGTACTTGATGCCACACAAAGTGCACTCTGTTTTGGGTCCCTCGTAACTTGTTTGGTTTATACCAAAATGCTTGGCCATGCTGAGTTTGGACTTCTTC…	AAGGATGGGCTGTTGAGGCCTGGGAGCAAGACTGGAGGGATGCCCTGTAGTGCTGGGTATGCAGCAGGAAGGTTAAGAGCTTGCAGAGGGGTGTTATCGAACATGCCCTGCTGTTGAGCTGCCAGACCAAGAACCTCATTGGCTTTTTTGATCCGGTCCAGCTCCTGCTGAGCCATCAACTGACGTACAGTAGCTGGGTCAAAATACTCCTTTTCCTTATCCAACTGGCTTCCAATGGTTTCTTTAACTTTGGAGATATGCTGTTGAGAGAAGATATGGTCACGTACAGACAGTCGAGCGCTGTACTTGATGCCACACAAAGTGCACTCTGTTTTGGGTCCCTCATAACTTGTTTGGTTTATACCAAAATGCTTGGCCATGCTGAGTTTGGACTTCTTC…
scaffold_1491423	RPL22	642223	639976	21	ENSGALT00000001015	84.25	127	530	656	241	115	2e-32	ACCTCTTGGAGAACGGGACCTCCGACGTGACCGTGATCTTGCTCTTGCTCCTTTCGATGGTCACCACTCCCCCGCCCAAGTTACCCGCTTTGCCGTTCACCTTGATCCTTTCCTGCAGGAACTGCTC	ACCTCTTGGAGAAGGGCACCTCTGAAGTAACAGTGATCTTGCTCTTGCTCCTCTCGATGGTCACCACGCCACCACCCAGGTTTCCAGCCTTCCCATTCACTTTGATCCGCTCCTGCAAGAACTGCTC
scaffold_2782743	SLC41A1	2244464	2226495	26	ENSGALT00000001018	91.52	283	506	788	1	283	7e-112	ATGTCTTCCAAGCCAGAGCAGAAGGAGACCCACCAGGCCAATGGGGCTGTGCTGCCCATTGTGCCCGTGGACTGTCTCACCAGTCCGGACCGGGGGCAGCTGGTGGAGCCCTCAGATTTCCTGGGACCTGATGGTGACGGGGTAGAAGTGGTGGTGTTGGAGTCCCGTGCCAATGCTAAAGGGGTGCGAGAAGAAGATGCCCTGCTGGAAAATGGCAGCCAGAGCAATGAAAGCGATGACACCAGCACAGACCGAGGTCCTGAGCCAGCCTCGCCCCTCAAGG	ATGTCTTCCAAGCCAGAGCAGAAGGAGACCCACCAGGCCAATGGGGCCGTGCTGCCTGCCGTGCCCATGGACTGCCTTGTCAGTCCAGACCGGGGGCAGCTGGTGGAGCCCTCCAATTTCCTGGGACCTGATGGCGTCGGGGTGGAAGTGGTGGTGCTGGAGTCCCGTGCTAATGCTAAAGGTGTGCGAGAAGAAGATGCCCTGCTGGAAAATGGCAGCCAGAGCAATGAAAGTGATGACACCAGCACAGACAGAGGCCCTGAGCCAGCCTCACCGCTCAAGG
scaffold_3265152		918361	912530	28	ENSGALT00000001022	85.96	235	141	375	836	1070	1e-73	GGTACTTCCCCTTTGGCATTGTATTTCTCATTGCTGGAAAGATCCTGGAGATGGAAGATCCGACGGTTATAGGACAGAAGCTGGGACTATATGCCATTACAGTAATGTCAGGGCTAGTGATCCATGGACTCGTTCTCTTACCTCTGCTTTTTGTGCTCATCACCAAGAAAAACCCCTTTGCTTTCATACAGGGGATACTGCAAGCCTTGCTGATCGCCTTGGCTACATCTTCCAG	GGTACTTCCCTTTCGGCATTGTGTTTCTCATTGCTGGGAAGATCCTGGAGATGGAAGACCCATCGGTTACAGGCCAGAAGCTGGGGCTGTATGCAATCACTGTGGTGTCGGGGCTGGCCATCCATGGACTCGTGCTCTTACCACTGCTCTTTATACTCATCACCAAGAAAAACCCCTATGCTTTCATTAAGGGGATACTACAAGCTTTGCTGATTGCCTTAGCTACATCTTCAAG
scaffold_364613	STX12	1422896	1410227	23	ENSGALT00000001026	91	100	111	210	282	183	5e-33	CTGTTCAGAAGCAGATAGAGGAAGTGGTAGAGACCCCAACTCCTTTAGATATTCATTGGTCTCTTTGGCAAGGCGGTTTGCAGAATGCTGTAGCTGTTGT	CTGTTCAGAAGCAGACAGAGGAAGTGGTAGAGACCCCAGTTCTTTGAGATACTCATTGGTCTCTTTGGCCAAGCAGTTTGCAGAATGCTGTAGCTGTTGT
scaffold_402006	PM20D1	2261807	2250627	26	ENSGALT00000001027	96.13	155	1223	1377	524	370	1e-66	ATGGCAGAGTTTTTGTTATCCAGCGTTCCTCGTCCATAGATGAAACCTTCATGCTCTGCAGCTGAGAAAGGAGGGAAATCCCAGCCCTCTGGGGGAGCAGGCACAACATCCATGTGTGCAAGCAGCATGTAGGGCATCATTTCAGGGTTAGAACC	ATGGCAGAGTTTTTGTTGTCCAGCGTTCCTCGTCCATAGATGAAACCTTCATGCTCTGCAGCTGAGAAAGGAGGGAAATCCCAGCCCTCAGGGGGAGCGGGCACAACATCCATGTGTGCGAGCAGCATGTAGGGCATCATTTCAGAGTCAGAACC
scaffold_1833153	RFX7	7256715	7249251	10	ENSGALT00000001028	94.44	737	1	737	3100	3826	0	AACCTGACACCTTTTGGAAGTCCAGTGACTCCTGAAGTTCACAATGTATTTGCTAATATCCATGCAGACACCAGTGCCAATAACATAGCGCAAAGAAGCCAGTCAGTCCCATTGACTGTGATGATGCAGACAGCCTTCCCCTCTCTTCAGAAACAAACAAACACTAAAAAAATAACCAATGTGTTGTTAAACAAACTTGATTCTGATAGCGATGATGCAGTGAGAGGTTTGGGAGTGAACAACATGCCCTCAAATTACACAGCCAGGATGAATCTCACTCAGATTTTAGAGACATCCGCCGCTTTTCCTAGTGCCAACCCACAAAATATGATCAATTCCAGCACTTCAGTTTATGAATTCCAAACACCAAATTACCTCACAAAAAACAGCAGCACCGAT…	AACCTGGCACCTTTTGGAAGTCCAGTGACTCCTGAAGTTCACAACGTATTTACTAATATCCACGCAGACACTAGTGCCAATAATATAGCGCAGAGAAGCCAGTCGGTCCCATTGACTGTGATGATGCAGACGGCCTTCCCATCTCTTCAGAAACAAACAAATGCTAAGAAAATAACCAACGTGTTGTTAAACAAACTTGATTCTGATAGTGATGATGCAGTGAGAGGTTTGGGAATGAACAACATGCCCTCAAATTACACGGCCAGGATGAATCTCACTCAGATTTTAGAGACGTCCACTGCTTTTCCTAGTGCCAACCCACAAAACATGATCAATTCCAGCACTTCAATTTACGAATTCCAAACACCAAATTACCTCACTAAA------AGCACCGAT…
scaffold_2662869	ELAVL1	950125	932572	28	ENSGALT00000001029	90.91	143	51	193	173	31	4e-51	CCTGCAACTTTGTCCCGAATAAGTTTTGCAGATTCAACTTCGCCAATACTGCTAAATAGACTCCGTAACTCATCTTGCGTCATGTTCTGAGGGAGGTAGTTCACAATTAAATTTGTTCTACCAATATCATCCCTGCAATCTTC	CCTGCAACTTTGTCCCGAATCAGCTTTGCAGATTCCACTTCGCCAATACTGCTAAATAGGCTCCGTAGCTCATCCTGTGTCATGTTCTGGGGGAGGTAGTTCACAATTAGATTTGTTCTGCCGATGTCATCTCTGCAATCTTC
scaffold_3526257	PPP1R8	1441201	1423642	23	ENSGALT00000001032	96.3	189	74	262	1066	880	1e-83	AACTCAGATCAGTAGGGAAGGGGTTGGCTTCTTGCCCGGCCATGCCTCCTTTGCATATTTCTTCTTCTTGGGTTCATTCACAGCTTCAGGATTAAAGACAGCAGGGTTTGGAGCTGGGTTCATGTTAACTGTTGAGGGCACAACAGGAGTCAAGTCCACATCTGGGGCAAGATTGGGGTAGGGCATTGG	AACTCAGATCAGTAGAGAAGGGGTTGGCTTCTTGCCCGGCCATGCCTCCTTT--ATATTTCTTCTTCTTGGGTTCATTCACAGCTTCAGGATTAAAGACAGCAGGATTTGGAGCTGGGTTCATGTTAACTGTTGACGGTACAACAGGAGTCAGGTCCACATCTGGGGCAAGATTGGGGTAGGGCATTGG
scaffold_2508728	CACNA1S	275469	246613	26	ENSGALT00000001035	90.87	230	512	741	1395	1624	7e-87	AGACAATGCCAACTGGGTGCTGCTAGCACTCTTTGTGGCTGAGATGCTGCTGAAGATGTACGCGCTGGGCCTGCGCCAGTACTTCATGTCGCTCTTCAACCGCTTCGACTGCTTCGTGGTGTGTGCGGGGATCTTGGAGACCATCCTGGTGGAGCTTGGCACCTTGTCACCCCTGGGCATCTCTGTGCTGCGTTGCATCCGACTCCTACGCATCTTCAAGATCACCAGGT	AGATAATGCCAACCGGGTGCTGCTTGCTCTCTTTGTGGCCGAAATGCTGCTGAAGATGTATGCACTGGGCCTGCGCCAGTACTTCATGTCCCTCTTCAACCGCTTCGACTGCTTTGTTGTGTGTGCGGGGGTCCTGGAGATCATCCTGGTGGAGCTCAGCACGTTGTCACCCCTGGGCATCTCTGTGCTGCGCTGCATCCGGCTGCTCCGCATCTTCAAGATCACCAGGT
scaffold_3526228	THEMIS2	1454195	1450083	23	ENSGALT00000001043	92.63	95	48	142	95	1	4e-33	CCTTGGAAGTAAACACCGGAGCAAATCCTGAGAACGCGGGGCAGGGTGGCGGGGTCCAGGGAGCAGATGTATTCCTGGAAGGAGAGGGGCTCCAT	CCTTGGAAGTAGACACCAGAGCATATCCTGAGGATGCGGGGAAGGGTGGCGGGGTCCAGGGAGCAGATGTATTCCTGGAAGGAGAGGGGTTCCAT
scaffold_1542605	MYO7A	192453329	192356567	1	ENSGALT00000001046	91.95	236	743	978	3918	4153	1e-92	TGACCAGGTCTCCTCGCTGGGGAGCGGCAATGACCACGTGATGGATGCCGTGTCTCAGTGCGAGCAGTATGCCAAAGAGCAGGGAGCGCAGGAGCGCAACGCACCGTGGCGGCTCTTCTTCAGGAAGGAGATCTTCACTCCTTGGCACAACCCGAGTGAGGACAATGTGGCCACCAATCTCATTTACCAACAGATCGTGCGAGGGGTGAAGTTTGGGGAGTACCGGTGTGACAAGG	TGACAAGGTTTCTTCCCTGGGGAGTGGCAATGACCATGTGATGGATGCTGTGTCCCAGTGTGAGCAGTATGCCAAGGAGCAAGGAGCACAGGAGCGCAACGCGCCGTGGCGGCTCTTCTTCAGGAAGGAGATCTTCACTCCTTGGCACAATCCAAGTGAGGACAATGTGGCCACCAATCTGATTTACCAACAGATTGTCCGAGGGGTGAAATTTGGGGAGTACCGGTGTGACAAGG
scaffold_1546773	RPA2	1459771	1455974	23	ENSGALT00000001050	79.17	120	53	172	209	328	4e-22	CGCAGGTCACCATTATGGGGATAATTCGGCACGCTGAGAAAGCACCGACAAACATTCTCTACAAAGTGGACGACATGACGGCAGCCCCGATGGATGTCAGGCAGTGGGTTGATACTGATG	CGCAGGTCACCGTGGTGGGCATCGTAAGGCATGCAGAGAAGGCGCCCACCAACATCCTGTACAAGGTGGACGACATGACAGCGGCGCCCATGGACGTGCGGCAGTGGGTTGACACTGATG
scaffold_1832867	MATK	965629	961655	28	ENSGALT00000001052	91.79	195	277	471	1106	912	1e-74	TTGTGTTTCAGGGCCTCCGGGGCTGTCCACTTCACGGGCAGCAAAGTGGTGTCTGCGCCCTTGGGATTGACCCGGGCCAAGCCGAAATCGCTCACTTTGGCCACGTTCTCCTCGGAGATGAGGATGTTGCGGGCAGCCAGGTCCCTGTGCACCAGCTTCTTGGACTCCAGGTAGTCCATGCCCTGGGCCACGTCC	TTGTGCTTCAGGGCCTCCGGAGCCGTCCACTTCACGGGCAGCAGCGTGGTGTCCGCGCCGCGGGGGTTGACGCTGGCCAGGCCAAAATCGCTCACTTTGGCCACGTTGTCCTCAGAGATGAGGATGTTGCGGGCAGCCAGGTCCCTGTGCACCAGCTTCTTGGACTCCAGGTAGTCCATGCCCTGGGCCACGTCC
scaffold_377418	SMPDL3B	1465777	1460008	23	ENSGALT00000001053	77.44	399	47	444	1004	1380	4e-87	TGCAGGATATGGTGACTTACTACTTGAACCTAACTCATGCCAACATGATGGCCTCAACATGGGAGGAAGAGTTCCCGACATGGGAGGAAGAGTATAGGCTGACAGAAGCCTTCCAAGTCCCTGATGGCTCTGCGCACTCCATGCAGACGGTGCTGGAGAGGATATCAAAGGATCCACACTATCTGCAGCAGTACTATGAGTTTAACTCTGTCAGATACGACCTCACCCTGTGCGAGGAGACCTGCCGCATTGATCACGTTTGTGCCATCAGGGAAGTTGATTTTACAAAATACAATGAGTGTGTTAAAATCAGCAGCTCTGCCTCTGCCGTCACCAGTGGTTGGCTTTTATTATTCTGCTTGCTCTT-AGGACTTGTCAGTCCCCAGCAAGCACTGTAA	TGCAGGATGTGGTGACTTACTACCTGAACTTAACTCGTGCCAATCTGATGGTCCCAGCATGGGAGGAGGAGTACC---------------------GGCTGACCAGCGCCTTTCAGGTGCCTGATGGCTCCACGCATTCCATGCAGACGGTGTTGGAAAGGATATCCAAGGATGCAAAGTACCTGCAGCAGTATTACGAGTTTAACTCCGTCAGATACGACCTCGCCCTGTGTGGGGAGACCTGCCGAGCCGACCACGTTTGTGCCATCAGGGAAGTTGATTTTACCAGATATGAGGAGTGCCTTAAAGCCAACAGCTCTACTTCTGCCATTGGCAGTGTTTGTCTTTTATTACTCTCTTTGCTCTTCGGGATCTGT-GGTTCCCAGCAAACGCTGTAA
scaffold_328754	XKR8	1467972	1465816	23	ENSGALT00000001056	85.53	608	152	758	1093	487	0	CCAGCCCGTTGCTCCTCCCGTCGGCATCCACCTCATCATAGCCACCCTCTTGCTGTGCCCGCACATTGGGGTGCAGCCACTTGTAGTAGGTGACTCTCAGCGCCAGCCCCAGCAGGTAGCAGGGCAGGGCGGCGGAGACCACTGGGATGAGGTACGAGTGCTCGTCCG-AGGGGAACCGGCACCAGAGCCAGGACAGGACCAGCAGCGTGCTGTCCACCAGGATGAAGCCGTGATAGATGATGCTGCGGTACAGCGTCCTCCCTTGTGCCACGTTGAACCAGCTGAAGTAGAGGATCACAGCCACCATGGCCCGGTAGAGCTGCTCGGGGCCAGGCGACTCCATGAAGTCCGTGTCCTGCAGGCTGACCCAGAGGAACATCGCCAGCCACACGAGCGGG…	CCACCCCATCGTGCCTTCCCTCAGCGTCCACCTCATCGCCGCCGCTCCGTGGCTGCGCTCGCACGTTGGGGTGCAGCCACCCGTAGTAGGTGACGCGCAGCAGCAGCCCCAGGAGGTAGCAGGGCAGCGCAGCGCACAGCACCGGGATGAGGTACGGGCGCTGCTCCTCAGGGGGAT-GGCCCCAGAGCCAGGCCAGGGTCAGCAGCGTGCTGTCCAGCAGGATGAAGCTGTGATAGATGATGCTGCGGTACAGAGTCCTCCCCGGGGCCACGTTGAACCAGCTGAAGTAGAGGATGACGGCCACCATGGCGCGGTAGAGCTGCTCGGGGCCCGGCGACTCCATGAAGTCGGTGCCCTGCAGGCTGACCCAGATGAACATCGCCAGCCACACCAGTGGG…
scaffold_2196297	APBA3	990764	986013	28	ENSGALT00000001057	79.57	279	704	982	1	279	3e-64	CCCTGCCCGCTGCATGTGGCCATGGGCCGGGGCCTGGAGACACGGCCCTGCTGTGCCCAGCACTCAGCCTGCTCCCGGCCCTGCCATGGCCTGCTCTTTGCTGAGGCCGACCGGGAGGACTTGCTGAGCCTCCTGTGCTACGAGGGTGGACTGCCTGAGGCCAGTGCAGAGACACCCTTGGCCCGCTCTGATGTCCTGGCCGGGACGAACCTGGAGATGCTGCAGGCTCCGGAGGAACTGGCCACTGTGGAGAAGCCTGAAGGGCTGGGGAGGCCAGAG	CCCTGCCCGCTGCACGTGGCCACAGGCAGGGGCCTGGCAGTGCGTCCCTGCTGCGCGCAGCACTCGGCCCGCTCACGGCCTTGCCACGGCTTGCTCTTTGCTGAGGCCGACAGGGAGGACCTGCTGAACCTCCTGTGCTACGAGGGGGGGTTGCCTGAGCCTGACACCGAGACACCCCTGACCCGCTCTGAAGTCCTGACCGGGACCAAGCTGGAAATGCTGCAGACGCCTGAGGAACACAGTGCTGCTGATGCGCCAGGAGGGCTGGGCAGCTCAGAG
scaffold_2426079	PIM1	227839	224386	26	ENSGALT00000001059	88.71	62	1	62	635	574	6e-16	GTGTACACCGTGTCCTTGAGGAAGGTGCCGGAGCCGAAGTCGATGAGCTTGAGCTCACCGGT	GTGTAGACTGTGTCCTTGAGGAGGGCACCGGAGCCAAAGTCGATGAGCTTCAGCTCACCGGT
scaffold_3132206		1041839	1039250	11	ENSGALT00000001061	83.68	190	304	493	388	199	8e-52	CCTGGCTCAGCAGCAGGGGCCCGATCGTGTTGGTGGTGTAAATCTGGGTCATGTCCTCCAGCGTCTCGGTATCAAGTGAGTTCAACTTGGCAATTCCAGCGTTGTTGATGAGGAGGTTCAGCCCTGCGCCCCCCAGGTGCTCCCCGACTCTGGCTGCAGCCGCCTTGATGCTGGCGGGATCGGTGACTTC	CCTGGCTCAGCAGCAGGGGTGCAATGGTGTTGGTCGTGTACACCTCAGACATATCCTTCAGTGTTTCGTTGTCAATTGTGTTTGCCCTTGCAATTCCAGCGTTGTTGATGAGGAGGTTCAGCCCCGAGCCCTTGAGGCGCTCCCCGACGCTGGCTGCGGCCGCCTTGATGCTGGCGGGATCGGTGACTTC
scaffold_3132201		1057861	1044295	11	ENSGALT00000001064	90.32	62	1	62	452	391	1e-17	TTGCTGCAGCTCAGCGCTGAGCCCGGGCTCCTCTGGGCAGCCTTCTTCAGCAAGGGCAGGAA	TTGCTGCAGCTCATCCCCGAGCCCGGGCTCCCCTGGGCTGCCTTCTTCAGCAGGGGCAGGAA
scaffold_3329183	SLC26A9	2276771	2265411	26	ENSGALT00000001070	87.5	328	42	369	2102	1775	6e-113	GAACTAACCTTGCCCAGTGCTTTTGTGCCCATGAGGTCAACAAAACACACTCCACTCATGTCCAGGATGATGGTGTGAAAGCTGATATAGGGCGGTGCTGTCATCATAGGGTCAACATCTGCTGTAGGCATAACACTGAAAGTACTTCCTTGCAGAGTAGTGGTGCTGCCCAGCTCACTGGAGGTGTGCACTTGCCCAGCACCATTGGCAGGTGGACGGAACGTGACGTAGGAGATGCTGGCACCATTAGCAGTCGTCTGGTTGTTATTGGTATCTGTTGGAGAGGTGCTTTCAAAGTCTTTCTGGAGCTCTTGCAAAGACAAGGTCT	GAACACAACTTGCCCAGTGCTTTCGTGCCCATGAGGTCAACAAAGCACACCCCACTCATGTCCAGGATGATGGTGTGGAAGCTGACATAGGGCGGTGCCGTGGCCATGGGGTCAACATCTGCAGTTGACGTGACCCTGAAGGTGCTTCCTTGCAGAGTGGTGGTGCTGCCCAGCTCGCTGGAGGTGTGCACCTGACCGGCGCCGTTGGCAGGAGGGTAGAAAGTGATGTAAGAGATGCTGGCGCCATTAGCAGTCGTCTGGTTGTTGTTGGTGTCTGTTGGAGAGGCGCTTTCAAAGTCTTTCTGGAGCTCTTGCAAGGATAAGGTCT
scaffold_3724752	TJP3	1002123	991289	28	ENSGALT00000001087	83.58	469	14	467	748	1213	9e-143	ACACTGAAAAGACAGAAGAAAGTCCACCTCCCCGTGCGCAAGAGCAGCCCCAGGTCCCCCACCACGCCCCGGCGCTATGACTCGGATGAGGACTACAGGCCTCATGGTGCAGATCCAGCCCTGC---------------ACCGCTCCCAGGATGACCTGGACCACAGCAGGGGCTATGATGGGGACTCGTCCAGCGAGAGGAGCTCTGGCCACCACCGGGATGACCGCCGCCACCATAAGCCGGTGTCCCGGAGCCGGAGGCGAAGCCAGGACAGCAGCCACTGGAGGCAGAGCCCCGGCAGCGGTTCGAATCAGAAGGGCTACAGCCGGCACCGCTCTGCCAATGGCTTTGGCCATGAAGGGGACACCAACGGGCTGGCCCTCGTCTCGGGCTTCAAG…	ACGCTGAAAAGACAAAAGAAAATCCACCTCCCCGTGAGCAAGAGCAGCCCTGCATCCCCTGCTGCGACCCGGCGCTACGACTCGGACGAGGACTACGACCCTCATGGTGTGGATCCGGCCCTGCGCAGCGCCAGCCAGCACCGCTCCCGAGATGACCTGGACCACAACCAGGGCTACGACGGCGACTCGTCCAGTGAGAGGAGCTCTGGTCACCACCGGGATGACCGCCGCCACCACAAGGCG---TCCCGCAGCCGGAGGCGAAGCCAGGACAGCAGCCACTGGAGGCAGAGCCCCGACAGCGGCTCGGAGCACAGGGGTTACAGCCGGCACCGCTCCACCAACGGCTTTGGCCACGCAGGGGACACCAACGGGCTGGCGCTGGTGTCGGGGTTCAAG…
scaffold_1523615	CAPN5	192506610	192455767	1	ENSGALT00000001093	96.48	199	54	252	1484	1286	5e-89	CGGCAATCTGAAGGCACATCTGTGAAAATCCTGAGAAGGAACTCGCCTACATGACCAGGGTCAAAAGTGGTGGGGATGATGACATAGCGGCCTTCCTTCAGGTCTGTCCTCAGGAAGACGCTGCGGGAGTTGATGTAAATGGAGCTGGCCACCTTCTGCTGCAGGGTGTGCATCCGGTAGTTCCTGTTCAGCTCCACCT	CGGCAATCCGAAGGCACATCTGTGAAAATCCTGAGAAGAAACTCGCCTACATGACCAGGGTCAAAAGTGGTGGGGATGATGACATAGCGACCTTCCTTCAGGTCCGTCCTCAGGAAGACACTACGGGAGTTGATGTAAATGGAACTGGCCACCTTCTGCTGCAGGGTGTGCATCCGGTAGTTCCTGTTCAGCTCCACCT
scaffold_329004	TBC1D22B	219263	203129	26	ENSGALT00000001098	91.08	314	157	470	427	114	3e-123	CAGATGTCCTGGAGAGCTGGGCTTCGCTGCTGGACTTGATGACCTTGCAGTTGGTGGGCATGTCGCCGAGAGTGGACTGGGCCCGCTCGGGTTTCGCCCGCAGCTTGCTGTGGTTCTCCAGAACCTGGACTGCCGTGGCTTTGGCCACTTTAGAGTTCAGAGTTTGCAAAGAGGAAGAGGAGGAAGAGAAGTCCTCATCTTCGTCATCACCGATGTCCCAGGCATCACTGGTGTTGCGGGCAAACTCATGAAAGCTGGAGGCCTTCTTGCTTTTCATAGGCAGTGCGTTGGCCTTGGAGCGGTCCTTGATGAAG	CAGACATCCTGGAAAGCTGGGCCTCACTGCTGGACTTGTTGACCTTGCAGTTGGTGGGCATGTCACTGAGAGTAGGCTGGACCCTCTCAGGTTTCACCCGCAGCTTGCTGTGGTTCTCCAGGACCTGTGCTGCTGTGGCCTTGGCCACTTTAGAGTTCAAAGTTTGCAAAGAGGAAGAAGAGGAAGTGAAGTCTTCATCTTCATCATCACCGATGTCCCAGGCATCACTGGTGTTGCGGGCAAACTCATGAAAGCTGGAGGCCTTCTTACTTTTCATAGGCAGCACGTTGGCTTTGGAGCGGTCCTTGATGAAG
scaffold_2355014	TSKU	192621237	192620179	1	ENSGALT00000001106	90.5	579	1	579	377	955	0	CAGAGGACTGTTTCTCCAGTTCTCCTCTGGGCGACATAGATTTGAGCAATAACAAGCTTTTGGATATAGCAATGGACATTTTTGCTTCAAAAGGTCAAGGAAAACCCCTGAATGTGGATCTATCCAATAATATGCTCAGCACAATTACGAGGCACCGTGAAAAGAGCATCCCCAACATCCAGAACTTAAATCTTTCTGGAAACAGGCTAACGTCTGTGCCAAACCTTCAAGGGATTCCTCTCCGATACTTAAATCTTGATGGGAACCCTCTAGTCAAGATTGAGAAAGGAGACTTCACGGGGCTGAAAGATTTGATTCATTTATCCCTCAGTGGCCTGCGTGGCTTTGGAGAGTTATCTCCTTATAGCTTCAAGGAACTACCAGCCCTCCAAGTTCTGG…	CAGAGGACTGCTTCTCCAGTTCTCCTTTGGGCGACATAGATTTGAGCAATAACAAGCTTTTGGATATAGCGTTGGATGTTTTTGCTTCAAAGGGTCAAGGAAAACCCTTGAATGTGGATCTATCCAACAACATGCTCAGCAAAATTACACGGAACCATGAAAAGAGCATCCCCAACATCCAGAACTTAAATCTTTCTGGAAACAGGCTAACATCTGTGCCAAACCTCCAAGGCATTCCTCTTCGGTACTTAAATCTTGATGGCAACCCGCTGGCCAAGATTGAGAAAGGAGACTTCAAGGGGCTGAAAGGTTTGATTCATTTATCCCTCAGCGGCCTCCATGACTTCAGAGAGTTATCTCCTTACAGTTTCAAGGAATTACCAGCCCTCCAAGTTCTGG…
scaffold_3178309	KCNAB2	684105	671445	21	ENSGALT00000001107	92.13	89	90	178	436	348	1e-29	CTTCCATTGGCGTGTTGGGATCGGGCCGGTTGGCGAACACCACATCCACATACTCCAGCTGCAGCCGCTCCAGCGACGCCTTCAAACCT	CTTCCATGGGCGTGTTGGGGTCGGGCCGGTTGGCGAACACCACGTCCACATAGTCCAGCTGCAGCCTCTCCAGCGATGCCTTCAGACCT
scaffold_774210	SSR2	1699747	1696346	25	ENSGALT00000001109	87.74	155	136	290	1	155	3e-49	ATGAAGCTTCTGATTCTTGCTGTGTTTGCCCTGGTTTACGTGGCCCACTGTGAGGAAGGTGCCAGGCTCCTGGCCTCCAAATCTCTATTAAACAGATATGCAGTGGAGGGCAAGGACTTGACTTTGCAGTACAACATCTACAATGTTGGTTCCAG	ATGAAGCTCGTGATTCTTGCTGCGTTTGCCCTCTTTTATGTGGCCCGCTGTGAGGAGGGTGCCAGGCTGCTGGCCTCCAAGTCTCTGCTGAACAGATATGCAGTGGAGGGCAAAGACCTCACGCTGCAGTACAACATCTACAATGTTGGCTCCAG
scaffold_3342427	VPS33B	19561258	19554469	10	ENSGALT00000001110	87.86	140	1053	1192	1403	1264	7e-43	CCTGCAGCCCGGTCTGTCACCAGCTTGCTGACTTTGCTCTCCACCGCAGTCAGGGTCTCTCCAGCCGACTGCTCGGTCAGCAGCCCAATGCGTTTGAGGTTGTGGAAGGTCAGCAAGTTCTCAGGCCCGTAGCTCTGGAG	CCTGCTGCTCGGTCCGTCACCAGCTTGCTGACTCTGCTCTCCACTGCTGTCAGGGTCTCTCCAGCTGCCTGCTCAGTCAGCAGTCCGATGCGCTTGAGGTTGTGGAAGGTCAACAAGTGCTCGGGCCCATAGCTCTGCAG
scaffold_3724769	ZMAT2	367779	351066	13	ENSGALT00000001111	95.92	147	1326	1472	311	457	5e-62	ACCAGAGAAATCTGGGCATGTCCATGCGGGTGGAGCGCTCCACGCTGGACCAGGTGAAGAAACGCTTTGAAGTGAACAAGAAGAAGATGGAGGAGAAGCAGAAGGACTATGACTTTGAGGAGAGGATGAAGGAGCTTCGTGAGGAGG	ACCAGAGAAACCTGGGCATGTCCATGCGGGTGGAGCGCTCCACGCTGGACCAGGTGAAGAAGCGCTTTGAGGTGAACAAGAAGAAGATGGAGGAGAAGCAGAAGGACTATGACTTTGAGGAGAGGATGAAGGAACTCCGCGAGGAGG
scaffold_1031601	PLA2G15	88589	69377	11	ENSGALT00000001117	90.4	198	1	198	954	757	7e-73	TTCCGTGACTTGTCTCATGAGCCAGCCATCTTCAAAATCGATGTCCCTGTAGAATTTGCGGTAATCCCGAAGAGTGTAGTTAGCTGTAGGTGTGCTTACAAAGACCTTATCTGGAGGCCATGTGTAGTTGTAGGGAAGCATCCAATTTGTGGAAACGGCTGATCTCTGCTGGTCTCTAATCTTGAGTGAACTGATAAC	TTCAGTGTCTTGTCTCATGAGCCAGCCATCTTCAAAGTCAATGTCCCTGTAGAATTTTCTGTAGTCTCGTAGGGTGTAGTTAGCAGTTGGTGTGCTTACAAAGACCTTGTCCGGAGGCCATGTGTAGTTGTAGGGGAGCATCCAGTTTGTGGAAACAGCTGATCTCTGCTGGTCTCGAATCTTGAGTGAACTGATGAC
scaffold_562922	CTSS	1705069	1700503	25	ENSGALT00000001122	77.78	162	605	766	777	616	9e-30	GTACAAGAAGAAGGTGGGCTGTCTGGCATCAATGCTGACAGAGATGGGCCCCACGTTGGCGACAGCATCCTTCAGCGCGGCCTCATCGCCATGCGGCAGCTCGACGTACCTGGAACACGTGGCTGCCCGCGCCGTCAGGTTGTAGCGGCACGTGCCGTCCTG	GTACAGGAAGAACGTGGGCTGCGTTGCATCGATGGCGACAGAGACGGGCCCAACATTGGCGACAGCATCTTTGAGGGCAGCTTCATCCGCATATGGCAGCTCCACATACTTGGAGCACGTGGCAGCACGCGTGGAAACGTTATACTGGCACGTCCCGTTCTG
scaffold_1969446	BRPF3	202634	184444	26	ENSGALT00000001123	91.44	759	159	917	1386	628	0	CCTGTAAGAGGGGATTTGTGCGACTGCCACCATGGGCACAGACGAACGGCCGTTGGCCACATCACCAGGCTCCTTTTTGATCTTTTGCTTCAATTTCACTTGGTTCTTTTTCAGAGACCCTTTGGGAGGGCCAGAATTGGCTTCCTCCTCTCCCTCCTCCTTCACAGTGTCCTCCTGACCCTCACCGCTAGCAGCTGGAGACCCTTTTTTCACCGTCCCAGGTGGGGAATGACTCTCACAATAGGCAGTCTTGCGCACGGTGAATGTCGTGCCGTTGATGCTGGTCTCCCTCATGGGTTCGATCTTCATGAAGAGACCAGCCCGCTGGGCACAGGTGACATGGAAGGCAGTGTAACAGTTCATCTTGTGGCATTGGATAGCAGCTCCCATGCCCTTCTG…	CCTGTAAGAAGGAATTTGTGCAACTGTCATCATGGGCATAGATGAACGCCCATCAGTCCCCTCACTAGGTTCCTTTTTGATCTTCTGCTTCAATTTCACTTGGTTCTTCTTTAGGGACCCTTTGGGAGGGCCGGAACTGCCTTCCTCCTCCCTCTCCTCCTTCACAATGCCCTCCTGTCTCTCACTGGTGGCAGCTGAATACCGTTTTTTCACTGTTCCAGGTGGGGAATGGCTCTCGCAATAGGCAGTCTTGCGCACAGTGAATGTTGTGCCATTGATGCTGGTCTCCCTCATGGGTTCAATCTTCATGAAGAGACCAGCCCGCTGGGCACAGGTGACATGGAAGGCAGTGTAACAGTTCACTTTGTGGCATTGGATAGCAGCTCCCATGCCCTTCTG…
scaffold_735140	EYA3	1513461	1470387	23	ENSGALT00000001127	92.51	187	851	1037	589	775	4e-73	CAGGAATATCCTACGTACACGATCCTTGGCCAAAGTCAGTACCAGACGTGTTACCCGAGTTCGGGCTTTGGAGTCGTAACACCAGCAGACAGCAACACGGAGAGTACTGCTTTAGCAACAACTACGTATCCAACCGAAAAACCAAACGCCATGGTGCCTACGCGGACAGTGCAGAGACATTCCTCTG	CAAGAATATCCTACGTACACAATCCTTGGCCAGAGTCAGTACCAGACGTGTTACCCAAGTTCTGGCTTTGGAGTCATAACACCAGCAGACAGCAACGCGGAGAGCACTGCATTAGCAACAGCTACGTATCCATCTGAAAAACCAAACGCCATGGTGCCTACACGGACGGTGCAGAGACATTCCTCTG
scaffold_2185499	SMPD3	253087	143380	11	ENSGALT00000001131	95.27	169	95	263	1412	1578	5e-71	CAGGAGATACTACTGTTCGATGTGAGCAACTGGATATGCTTCAAGATTGGCTGTCTGAATTCAGAAAATCTACCTCCTCCTCCAGTACAGCCAATCCAGAGGAGCTGGTGGCTTTTGATGTCATCTGTGGAGATCTCAACTTCGATAACTGCTCCTCTGGTAAGACAAG	CAGGAGACACTACTGTTCGATGTGAGCAACTGGATATGCTTCAAGATTGGCTGTCTGAATTCAGAAAATCTACCTCCTCCTCCAGCACAGCCAATCCAGAGGAGCTGGTGGCTTTTGATGTAATCTGCGGAGATCTCAACTTTGATAACTGCTCCTCTG--AGGACAAG
scaffold_740194	MLLT11	1936824	1934174	25	ENSGALT00000001132	73.7	270	734	1003	252	1	9e-39	TCAAATTAGATCAAAATCTAACGAGCTAATGCTGGCAATAGGAGCTCTCCAGAAATTAAAGCTGTTGAACTGCAGCAGACTGTCCTCTTCTTCAGAGATGTCCCGGCTGACCTGATCCCGCTCACCGGCGAGCTTGCCCAGCCCTCCTTTGGGTTTGTAGAGGGCCACGTCACTGAGCCCCAGCCCCTCCAGCTCCGCCACGTCCAGCCGCGGGATCGGCATCCTCCAGTAGATGAAGGAATCGTACTGGCTGCTGATGGTGTCCAGCAT	TCAGATGAGGTCGAAGTCGAAGGAGCTGATGCTGGCGATGGGTGCCCTCCAGAAGTTGAAGCTGCTGAAGGGCAGCAGGCTGTCCTCCTCCGCACAG----CCGGGCT--CCTGGGCTGCCTCG--GGC-AGTTTGCTGTG---------GGGTGCATAGAGGGATCCCTGGCCCAAGCCCAGCCCCTCCAGCTCTGCCAGCTCCAGCCTCGGGATGGGCATCCTCCAGTAGATGAAGGAGTCGTACTGACTGCTGATGGTGTCCAGCAT
scaffold_2215059	PTAFR	1517590	1516532	23	ENSGALT00000001134	86.91	573	1	573	995	423	0	TTCATGCTTTTCAGGTTTTCTGAAAGATGCTTCTGGAACTTCTTGGTGAGGAAGCAGTAGATAATTGGGTCCAACACACAGTTCGTACTCAAGAGGCACAAAGTCACCTGGTGAGCATCATTGAGTTGTTGGCGCAACTGACAGTTTTCCTTCTTCCACTGCTCCAGAACAGTCAGGGTCCAGGGCAGGTGCACTATGTGATGAGGTACAAAGCTTATGATGAACACAGCCAACACTGTGCAAACCATCCAGAGTGCCCTTTGCTTGACATGAGCACTCTTCCGTGGCTGCACTGACTTGGAGAACAGGGTCCTGATAATGATGATGTTCCAGCCTAGTATAAAAAGGAAAATGATATAGAAGAGGATGCAGATGATGACATGAATGGCAAGAACTGCT…	TTCATGCTTTTCAGATTTTGTGATACGTGCTTCTGGAACTTCTTGGTGAGGAAGCAGTAGATGACTGGGTCCAACACGCAGTTCATACTCAAGAGGCACAAAGTCACCTGGTGAGCATCATTGAGCTGCTGGCGCAAGTGACAGTTTTCCTTCTTCCATTGCTCCAGAACAGTCAGTGTCCAGGGCAGGTCCACAATGTGATGAGGCACAAAGCTTATGATGAACACAACCAGCACAGTGCAAACCATCCAGAGCGCCCTTTGCTTGACATGAGCGCTCTTCCGCTGCTGCCCTGATTTGGAGAACAGGGTTCTGATAATGATGATGTTCCAGGTCAGGATAAATAGGAAAATGACGTAGAAGAGGGTGCAGATGATGATGTGAATGGCAAGAACAGGT…
scaffold_881781	PIP5K1C	1032575	1002944	28	ENSGALT00000001137	90.95	243	1	243	636	878	1e-92	ATCAGGAGGCAAAAACATCCGCGTGGTCGTGATGAACAACATTCTGCCTCGTGTGGTGAAAATGCACCTGAAATTTGACCTGAAAGGCTCGACCTATAAACGCCGGGCATCCAAGAAGGAAAAAGAAAAGTCTAGCCCTACGTACAAGGATCTAGACTTCATACAAGACATGCCCGAGGGCCTGATGTTGGATGCAGACACCTTCAGTGCATTGGTGAAAACATTGCAACGAGACTGTCTGGT	ATCGGGGGGCAAAAATATCCGCGTGGTCGTGATGAACAACATTCTGCCTCGCGTGGTGAAGATGCACCTGAAGTTCGACCTGAAAGGCTCAACCTACAAACGCCGGGCATCCAAGAAGGAGAAAGAGAAGTCCAGCCCCACGTACAAAGACCTTGACTTCATTCAGGACATGCCCGAGGGCCTGATGTTGGATGCAGACACCTTCAGTGCGTTGGTGAAGACGTTGCAGCGAGACTGTCTGGT
scaffold_720385	HYAL1	1408151	1406254	12	ENSGALT00000001138	77.64	662	9	670	259	920	3e-149	CTGGGGCTCCTCCCCTACTACACATCCGAGGGGCTGCCAGTGAACGGGGGGCTCCCCCAGAATGCCAGCCTGCAGGCCCACCTCCACCAGGCCAGCCGGGACATCAGGGTCACCCTGCCCAGCCCTACCTATGACGGGCTGGCCGTCATCGACTGGGAGAAGTGGCGCCCGCTGTGGATCCGCAACTGGGCCTCCATGGACATCTACCGGCAGGAGTCGGTGAAACTGGTGCGGCAGCAGCACCCAGAGTGGCCCTCCAAGCTGGTGAAGGAGACAGCCAAGCAGCAGTTTGAGCAGAGTGCTCGCAACTTCATGGAGCAGACCCTGCAGCTGGGCAAGACTCTCCGTCCCGATGGCTACTGGGGTTTCTATGGCTTCCCCAACTGCTACAACAACGAC…	CTGGGGCTCTTCCCCTACTACACGGCACAGGGGCAGCCGGTGGACGGGGGGCTGCCGCAGAACGCCAGCCTGGTGGCCCACCTGCAGCGGGCCAGGCGGGACATCGGGGCCGCGCTGCCCAGCACCAGGTATGACGGGCTGGCTGTTGTTGACTGGGAGCAGTGGCGCCCGTTGTGGGCCCGCGACTGGAGCTCCATGGACATCTACCGGGAGAAGTCGGAGGAGCTGGTGCGGCGGCAGCACCCGCTGTGGCCTCACAGCCACGTGGAGGAGGTGGCCCAGCAGCAGTTCCAGAAAGCTGCCCGCGCTTTCATGGAGCAGACGCTGCGGCTGGGTGAGGCCATGCGGCCTGCCGGCTACTGGGGCTTCTACGGCTTCCCCGACTGCTACAACAACAAC…
scaffold_883748	CTSE	2300352	2296885	26	ENSGALT00000001140	86.24	189	334	522	690	502	5e-58	CGTGCTCATGTAGACGGAGAACATGGGCAGCTCCACCAGGTTTTGTGCCATCATGTTGTCGAAGACGGGGGTGACCCCGTCCACGGCCAGTGAGGGGTAAGCCAGCCCCAGGATCCCATCAAACTCGGCGTCCAGGAAGGTTTTTCCCGGCTCACTGACGCTCTCTGCAAACTGCTGGTTGCTCACGGT	CGCGCTCATATAGACAGAGAAGATGGGCATTTCCACCAGGTCTTGGGCCATCATGTTGTCAAAGACAGGGGTGACTCCATCCACGGCCAGCGAGGGGTACGCCAGCCCCAGGATCCCATCAAATTCCGAATCCTGGAAGGTTTTTCCCGGCTCACTGACGCTCTCTGCGAAGGGCTGATTGTACACCGT
scaffold_527051		1944382	1939532	25	ENSGALT00000001145	88	200	239	438	475	276	7e-67	CTACCTGTAGCATTACCAGAGTCTCTGGATTGTTCTTGTCCAAAGCAATATCAAAAGCCGATTTATCAAACTTGCTGAAAGCATGGACGTCAGCTCCGTATTTGATGAGCAGCTCTACGACGTCTCGGTGGTTGTGCTCTGTCGCCCAGTGCAAAGCGGTCATTTTCAGCATGTCCTTGGCATTTACATCAGCCCCGTTC	CTTCCTGCAGGATCACCAGGGTCTCCGGATTGTTCTTGTCCAAAGCAATGTCAAAGGGTGATTTATCAAACTTGCTGAAGGCGTGGACATCAGCTCCGTATCTGACGAGCAGCTCCACCACGTCCCGGTGGTTGTGTTCTGCTGCCCAGTGTAAAGCAGTCATTTTCAGCATGTCCTTGGCATTCACATCAGCCCCGTTC
scaffold_2215101	DNAJC8	1542327	1527807	23	ENSGALT00000001147	96.61	118	1	118	755	638	3e-50	CGCTGCTCCATTTTTACTTTGGGAGGTCTCAGGAAGGTCCTGTTTTTCTTTTCTTTCTTCCCCTTTGTATTTGCCTGGAAATTTCTCCAGCTGTCCACACGGCCATCCCGACTTTCCT	CGCTGCTCCATTTTTACTTTAGGAGGTCTCAGGAAGGTCCTGTTCTTCTTTTCTTTCTTGCCCTTTGTATTTGCCTGGAAATTTCTCCAGCTGTCCACACGACCATCCCGACTTTCCT
scaffold_2726124		2330088	2325314	26	ENSGALT00000001149	95.79	95	162	256	449	355	6e-37	TATCTGATATACTCCTCCTCAGAGATGCAGGACATATCTTCATCTGTGCTTTCCTCCAAATCTGGCAAGTTGCCCCAGAGCAATGCATTCACACC	TATCTGATATACTCCTCCTCAGAGATGCATGACATGTCTTCATCTGTGTTTTCCTCCAAATCTGGCAAGTTGCCCCAGAGCAATACATTCACACC
scaffold_2203409	VPS72	1795236	1792982	25	ENSGALT00000001151	93.33	180	644	823	562	383	4e-72	CCAGGGAGCGGAGGTTGATCTCCTCCGTGATCTTGGCCTCCTCCAGCAGCTCCTCCTGCGTCAGAGGCCGGTCGTAGTTGGGGCCGCCCTTCTTACGCTTGGACTGGACCTGCCGCTCCTGGATGCGCAGGAAGGTTTGGCGCGTGTGCTCTGTCGTTGACTGCCGCATGTGTTTCCGGC	CCAGCGAGCGCAGGTTGATCTCCTCCGTGATCTTGGCCTCCTCCAGCAGCTCCTCCTGCGTCAGCGGGCGGTCGTAGTTGGGGCCGCCCTTCTTGCGCTTGGACTGCACCTGGCGCTCCTGGATGCGCAGGAAGGTCTGCCGCGTGTGCTCCGTCGTGGACTGCCGCATGTGCTTCCGGC
scaffold_1899182	HARS	377641	365453	13	ENSGALT00000001152	89.87	237	467	703	938	1174	6e-87	AGATCTCTTTTGACCTGAGCCTGGCGCGGGGTCTGGACTATTACACGGGGGTGATCTTTGAGGCTGTCCTGCTGCAGCAGGAGAACGACCACGTGGAGGAGCCAGTCAGCGTTGGGAGCGTGGCTGGAGGCGGTCGCTACGATGGGCTGGTGGGGATGTTTGATCCCAAGGGACGGAAGGTGCCCTGTGTGGGGGTCAGCATTGGGATCGAGCGGATCTTCTCCATCCTAGAGCAGA	AGATCTCCTTTGACCTGAGCCTGGCACGAGGCCTAGATTACTACACAGGGGTGATATATGAGGCTGTCCTGCTGCAGCAGGAGAATGACCATGGAGAGGAGTCAGTCAGTGTTGGGAGTGTGGCTGGAGGCGGTCGCTATGATGGTCTGGTGGGGATGTTTGATCCCAAGGGGCGGAAGGTGCCATGTGTGGGGATCAGCATTGGGATTGAGCGGATCTTCTCCATCCTCGAGCAGA
scaffold_1104590	MFSD12	1063290	1056664	28	ENSGALT00000001153	88.56	201	2109	2309	815	615	6e-68	ACCTGGTAGAAGGCAGGCTCCAGCAGCCAGTCCTTCCAGATCAGCAGCGGGCGCGGGGGGTTCGTAGGCTCCTTCTGCAGCAGGGGCGTGCTCTCCTGAAGCTGGGGCAGCGAGCCCGGCGGGTACGGCTTCTCTTTGGTGCCCAGGTGGAAGATGAGGGAGAACACGGCCCCCAGCCCCACCACAATGAGGGACAGGTTC	ACCTGGTAGAAGGAGGGCTCCAGCAGCCAGTCCTTCCAGACCAGCAGTGAGCGTGGGGACCTTGTGGGCTCCTTCTGCAGCAGGGGTGTGCTCTCCTTGGGCTGCGGCACAGAGCCCAGCGGGTACAGCTTCTCTTTGGTGCCCAGGTGGAAGAAGAGGGAGAACAAAGCCCCCAGCCCCACCACAATGAGGGACAGGTTC
scaffold_2838181	PRMT7	284437	267996	11	ENSGALT00000001159	94.01	167	8	174	744	910	1e-68	CAGTGTGGATTTCAGTAAGCCAGTAAGGAGTGCTTCTACCTACTATAGAGTGCAGCTGGAGCCTGTAAAATCTGGCAAGGCACAAATCGTACTTTCCTGGTGGGATATTGACATGGACCCCTCTGGGATGATAAATTGCACAATGGCTCCATACTGGGTAAAATCCA	CAGTGTGGATTTCAGTAAGCCAGTAAGGAGTGCATCTACCTGCTATAGAGCGCAGCTGGACCCTGTAAAATCTGGCAAGGCACAAATTGTACTTTCCTGGTGGGATATTGACATGGACCCTTCTGGAACAATAAATTGCACAATGGCTCCATACTGGGTAAAACCCA
scaffold_1106506	DHODH	19166255	19162775	11	ENSGALT00000001163	92.63	190	1268	1457	495	684	2e-74	GGGGATGCCCCTTGGAGTCAACCTGGGCAAGAACAAGAGCTCTACCGATGCTGCAGCTGACTACGTGGCTGGGGTCCGGACACTGGGCCCTTTGGCTGACTACCTGGTTGTGAATGTGTCCAGCCCGAACACCCCAGGGCTGCGGGACCTGCAGGGCAAGGCTGAGCTGCAGGACCTGCTGACCAAGGTG	GGGGATGCCTCTTGGAGTCAACCTGGGCAAGAACAAGAGCTCTACAGATACTGCAGCTGACTATGTGGCTGGAGTCCAGACGCTGGGCCCCTTGGCTGACTACCTGGTTGTGAATGTGTCAAGCCCGAATACTCCAGGGCTACGGGACCTTCAGGGCAAGGCTGAGCTGCGGGACCTGCTGACCAAGGTG
scaffold_660295		1896857	1894155	28	ENSGALT00000001164	78.67	225	392	615	304	81	3e-45	CCTTGGGCATGTTGCTCTGGCCCCAGTCTGCTGGCAAGTAGCCCAGGA-TGTTCTGGATCCTGGCTGGGACGATGGAGAGGAGGAGGCTCGTTAGTCTCCCCCGGCGCTTCTTGGCAAGTCTTCCAGGCCTGGTAGGAGACTGGGTGGGGTAAACTTTGCTGATAATGGTCTCCACAGGGACCACAAACCCAATCCAGACTGATGCTTTCTGAAGGATCTTCAGC	CCTTGGGCATGTTGTTCTGGCCCCAGTCTGTGGGCAGGCGGCCCAGGACTGCT-TGGATCCTGGTGGGGATGAAGGCAAGGAGGAAACGCTTCAGGCGCCCATGGCGCTTCTTGGCAAACCGTGTGGGTCTGTGGGGAGACTGCACAGGGCAGACTCTGCTGATGATGGCCTCCACGGGGACCACAAATCCAACCCAGACTGATACTTTCTGAAGCATCTTCAGC
scaffold_2798861	SLC7A6OS	289201	284289	11	ENSGALT00000001165	86.93	199	15	210	741	546	2e-62	TACCAGTTCATATTCTTCTCTATAGGGCTGTACAGAAAGGATATTTTGGATCCAACCAGGGGCTGATGTTTCCATATAGTAGATATCATAAACATACTCATCTTCTTTCTCACCGTGTTCTTTTTTACT---ATCTTCAGATACATTTAAACGCTCACGGATCATCTCTACTGCATTGCAAAGAATCACATCTGGATCA	TACCAGTTCGTATTCTTCTTTATAAGGCTGTACAGAGAGGATGTTTTGGATCCAACCAGGAGCCGATGTTTCCATGCAGTAGATGTCATAAACATACTCATCTT---TCTCGCGGTGTCCTACTTTGTTGTGATCTTCAGAAACATTTAAACGCTCACGGATCATCTCCACTGCATTGCAAAGAATCACGTCTGGATCA
scaffold_1467556	LINGO3	1919422	1904829	28	ENSGALT00000001168	92.63	1208	374	1581	1818	611	0	TCAGATCATCTTCATGTTGAACTTCCTGGCTCCTCCTTGGCCTGTGGTGGTGGTGGGACCATCCACCTTGCGGAAGGAGTACTCCACCGAGAAGTTGTTCTTGTGCTGCCCTCGGCCCCGGCTCCAGACGAAGAGGAGGAGGAAGCAGAAGAGCACTACGCCCAGGAAGGTGATGCAGCCCATGGCCGTGGAGACCAGGATGGTCTTGAGGTCCAACGTAAACTTCAAGAAGACTTGCGTGTCGTTGTGGGAGGTGTCATTGAACTCACTGAGGTACAAAGTCCGGTTCGCGTAGTGGGATCCATCGCCCGGGCGGCCCTTGACCGTCAGGGTGGCGAAGTAGGTGTCGTTGCCCCCCGCGTTGCTGGCGATGCAGATGTAGGTGCCGCTGTCCTGCAC…	TCAGATCATCTTCATGTTGAACTTCCTGGCTCCTCCTTGGCCCGTGGTGGTGGTGGGTCCATCCACCTTCCGGAAGGAGTACTCCACTGAGAAATTGTTCTTGTGCTGCCCTCGGCCCCGGCTCCAGACGAAGAGGAGCAGGAAGCAGAAGAGAACCACGCCGAGGAAGGTGATGCAGCCCATGGCCGTGGACACCAGGATGGTCTTGAGATCCAGCGTGAACTTCAAGAAGACCTGCGTGTCGTTGTGGTAGGTGTCGTTGAACTCATTGAGGTACAAAGTCCGGTTAGCGTTGGAGGAGCCATCGTTTGGGTGTCCCTTGACCGTCAGAGTGGCAAAATAGGTGTCGTTGCCCCCTGCGTTGCTGGCAATGCAGATGTAGGTACCGCTGTCCTGCAC…
scaffold_3645773	GUCY2F	192753585	192719378	1	ENSGALT00000001170	87.43	358	50	407	956	1313	5e-124	AGGTTTCTCCACTTTTTGGAACAATCTATGATGCCATTTACTTCATGGCAATGGCTTTAGACAGTGCTCGGAGGAAAGGAGTCAGAATCTCAGGAGCTAACATAGCTGAGCACACAAAAAACTTCCGTTTCCCTGGATTTAGTCACTGGATAGAGACAGACAGCTGTGGGAAGGGGCTGAGCAACTATGTGATACTGGACACAGATGGTCATGGGAACCAGCTCTTCCCAACCCACTTGCTGGACATGTCTTCAGACTCTGTGAAGTCCCTAGGCCGGGCCATCCACTTTCCTAGTGGAGCTCCACCCAAGCCAGACGCCAGCTGTTGGTTTGATCCAGATGTTCTCTGCACTGGAGG	AGGTTTCTCCACTCTTTGGAACAATCTATGATGCCATTTACTTCATGGCCCTGGCAATGAACAGTGCTCGGAGGAATGGAGCCTGGGTCTCAGGAGCTAATATAACAGAGCACACAAGAAACATCAGTTTCCACGGGTTTAGTCACTGGGTAGAGACAGACAGCTGTGGGAAGTGGCTGTGCAACTATGTGGTACTAGACACAGATGGTCATGGGAGCCAGCTCTTCCCAACCCATTTGTTGGACATGTCTTCAGAGTCTGTAAAACCCCTAGGCCATAACATTCACTTTCCAAGTGGAGCCCCACCCAAGGAAGACTGCAGCTGTTGGTTTGATCCAGATGTTCTCTGCTCTGGAGG
scaffold_891911	IST1	19173788	19166598	11	ENSGALT00000001181	89.86	207	714	920	758	552	3e-74	GGTCCCTTTGGAGGCGGATAGGAGAAGGGAGGATTTGGTGTTGGCATGGGCATAGGCATCATCACTGGCATGGGTACTATTCCATCATGACCAACCAGTGGGGCTGTAAATCCACCACCTCCTCCCCCTCCATGGCCACCCTTCTTCACATCATCTGTGAATCCCACATCAATCAGATCTGCCTCTCCGCCTGCAGGGGCTTCAGCC	GGTCCCTTTGGAGGTGGATAGGAGAAAGGAGGATTTGTTGACGGCATGGGCATAGGCATTGGCACAGGCACAGGCACTAAACCATCAAGACCAACCAGCGGAGCTGTAAATCCACCACCTCCTCCCCCTCCATGGCCACCTTTCTTCACATCATCTGTGAATCCCACATCAATCAGATCTGCCTCAACACCTGCAGGGGCTTCAGCC
scaffold_681659		334809	297153	18	ENSGALT00000001184	92.09	139	44	182	2698	2836	1e-51	GAAAGTGAAAATCTAGCTGATGCTGAAGAGAGATGTGAAGGACTCATCAAAAGTAAAATCCAGCTGGAAGCTAAAATTAAAGAACTAAGTGAAAGAATGGAGGATGAAGAAGAGACAAATGCTGAACTGACAGCAAAGA	GAGAGTGAAAATCTAGCTGATGCTGAGGAGAGATGTGAAGGTCTCATCAAAAGTAAAATTCAGCTGGAAGCTAGAATTAAAGAACTTAATGAAAGAATGGAGGATGAAGAGGAGATGAATGCTGAATTGACAGCAAAGA
scaffold_2596913		2409821	2331404	26	ENSGALT00000001189	89.04	374	117	490	3225	2852	4e-138	TCAGACAGTACAGGACTTGTCAGTAGGCTGCTGAGATGCAGAGGAGGCAACGCCGGGGCTCGTGGCGTTTGTTTTGGGGAAAACTGTAGGCTTCGGCCGAGTTGCCGGAGGTTTCACCTGGGTGGCCATTTTGACCGACTTCACGGGCCTGAAGGTGCAGGGTATGTCGCCGGCTGTGCTAGCGCTGCGCTGGAAAGCTGGTTCAGTGTCCTTGAGGATCTGAGTGTGCAGAGGGCTGGAAGGTTCAGAGGTGGGGGCCACCGCTGGACACGTTTTCAAAGGCTCCAGGGTGTCGAGGACAACATCTGGCGTGTGCTTCACACTGCTTTGCCTTTCCAGCTCCCGCAGCTCGTTCAGAGCAGAGTTCATAGTAG	TCAGACAGTACAGGACTTGTCAGCAGGCTGCTGAGAGGCAGAGGAGGCAACGCCAGGGCTTGTGGCACTGGTTTTGGGGAACACCGCAGGCTTCGGCCGCGTTGCAGGGGGTTTGACCTGCGTGGCCATTTTGACTGACTTCACCGGCCTGAAGGTGCAGGGGATGTCGCCGGCCGTGCTGGCGCTGCGCTGGAAGGCTGGCTCAGTGTCCTTGAGGATCTGGGTGTGCAGGGGGCTGGAGGGCTCGGATGTGGGGGCTACCACTGGGGATGTTTTCAAAGGCTCCAGAGTGTCGAGGACGACATCCGGTGTGTGCTTGACGCTGCTCTGCCTTTCCAGCTCCCGCAGCTCGTTCAGAGCAGAGTTCATCGTAG
scaffold_1275616	ZNF821	19186003	19175526	11	ENSGALT00000001191	90.89	395	260	653	579	973	2e-155	CAGTGAGAAGCTGCCAGAGGTGCTCAGTGCAGATCGCCTGCCGGCACCACAGAGCGAGGGCCCCTCCAGTGTTGAGGGGAAGGACGTTGCCTTTCACACCCCTGTGTATCCTGCAGGCATCCTTCTAGTGTGCAACAACTGTGCTGCTTATCGTAAGCTGCTGGAGGCACAGACGCCTGGCATGCGGAAGTGGGCACTTCGTCGGCAGAACGAGCCCTTGGAAGTGCGGCTGCAGCGTCTGGAGCGGGAGCGCACGGCCAAGAAGAGCCGGCGGGACAATGAGACACCTGAAGAACGGGAAGTGAGGCGTATGCGGGATCGAGAAGCTAAGCGCCTGCAGCGCATGCAAGAGACAGATGAGCAGCGGGCGCGGCGGCTGCAGGCAGATCG-GAAG	CAGTGAGAAGCTGACAGAGGTGCTCAGTGCAGATCGCCTGCCTATGCCACAGAGCGAGGGCCCCTCCAGCATCAAAGGGAAGGACATTACCTTTCACAGCCCTGTGTATCCTGCAGGCATCCTCCTAGTGTGCAACAACTGTGCTGCTTATCGTAAGCTGCTGGAGGCACAGACACCTGGCATGCGAAAGTGGGCGCTTCGTAGGCAGAACGAGCCCTTGGAAGTGCGTCTGCAGCGTTTGGAGCGGGAGCGCACTGCCAAGAAGAGCCGGCGGGACAATGAGACTCCTGAGGAGCGGGAGGTGAGACGTATGCGGGATCGAGAGGCAAAGCGCCTGCAGCGCATGCAGGAGACAGATGAACAGCGGGCACGGCGGCTACAGCGAGACCGAGAAG
scaffold_1521503	LRRC32	192798682	192794857	1	ENSGALT00000001192	87.68	560	1	560	1363	804	0	TGTAGAAAGTGTATGCTGGTAGGATGTTCAGCATGTTGTCAGCTAGGTACAAGTACTGAAGAGTAGGTGAATCAACAAATGATACACAACCACTTTCCTCTCCAGCAAGTCTTTGCTTAGCTAACCCTGAGTACATGCTGCAAAGGCTGATATTATTGCTCTGTAGATTAAGCAGTCTGAGGCTAGGAAGACTTGAGAAGATATCAAATTGCAGGGTCTGAAGATGGTTGTTTTGAATATAGAGCTCCTTCAAATTTGATAATGTGCCAGCATCTAGGATAAGGTTCTGCAAAGCATTGTAGCTCAGGTCGAGGACAGTTAGGGAGATCAATGCACTGTCATAAGTCACTGCAAATGCCTGAAGACAGTTTTTACTGAGATTAAGGGTGTGAAGGGACA…	TGAAGAAAGTGTGTGCTGGTAGGATGCTCAGCATGTTGTCAGCTAGAGACAAGTGCTGAAGAGCAGGAGCATCAACAAATGATATGCAACCATTTTCCTCTCCAGCGAGTCTTTGCTTTGCTAAGCCTGAGTACATGCTGCAAAGAGTGATGTTGTTGCTCTGTAGATTGAGCCATCTGAGGCTTGTAAGTCTTGAGAAGATGTCAAATTGGAGAACTTGAAGATGGTTGTTTTGAATATAGAGCTCCTTCAAATTCAGCAGTGTGTCAGCATGTAGGAGGAGGCTCTGCAAAGCATTGTAGCTCAAATCAAGGACAGTTAAGGAGACCAATGTGCTGTCAGAAGTTACTTCAAAAGTCTGAAGACAGTTTTTACTGAGGTTAAGGGTGTGAAGAGAGA…
scaffold_901233		1955458	1954074	28	ENSGALT00000001193	92.81	153	5	157	235	83	2e-59	CTTGGAGCACCTGGAAGGTGACGCTGAGCAGGGCGACGACGGAGGCCACCAGGATGCACTTGTTGAGGGTGAGCCCTTCCCAGAGGAGCGGCTCCTCCGCGGGGTCCAGGCTGGGGGGCTCCACCTTCCTCTGCACGGGGAGGCTCTTGGGGA	CTTGGAGCACCTGGAAGCTGACGCTGAGCAGGGCGACAATGGAGGCCACCAGGATGCACTTGTTGAGGGTGAGCCCTTCCCAGATGAGTGGCTCCTCTGCGGGGTCCAGGCTGTGGGGCTCCACCTTTGCCTTCACGGGGAGGCTCTTGGGGA
scaffold_3541895	HTR1D	1641855	1640719	23	ENSGALT00000001194	92.58	472	1	472	20	491	0	CAGCAGAGCTCTCTCTCCAGAGCTCAGCAAATAAGTCATTAAATTTCACTGAAACACCACTGGCTTTGGATGAAAGGACACTATTAGGGCTGAAGATTTCTCTGTCAGTCCTTCTGTCTGTTATAACTTTGGCAACGATCCTGGCAAACATTTTTGTTGTTATTACAATTTTTCTGACTAGAAAGCTCCACACACCTGCAAATTACCTTATTGGCTCCTTGGCAGTGACTGATCTTTTAGTATCTGTCCTAGTAATGCCCATCAGTATTGCTTATACTGTCACCCACACATGGGCCTTTGGCCAAGTGTTGTGTGATATCTGGTTATCATCAGACATCACGTGCTGCACAGCCTCAATCCTACACCTCTGTGTTATTGCACTGGATAGATACTGGGCTA…	CAGCAGAGCTATCTTTCCAGAGCTCAGCAAATAAGTCATTAAATTTTACTGAACCACCGCTGGCCGTGGATGAAAGGACACTGTTAGGGCTGAAGATATCCCTGTCGGTCCTTCTGTCTGTCATAACTTTGGCAACAATCCTTGCAAATGTTTTTGTTGTTATTACAATTTTTTTGACTAGAAAGCTCCACACACCTGCAAATTACCTCATTGGCTCCTTGGCAGTAACAGATCTTTTAGTGTCTGTCCTTGTGATGCCCATCAGTATCGCTTACACTGTCACCCACACGTGGGCCTTTGGCCAAGTGCTGTGTGATATCTGGTTATCATCAGACATCACATGCTGCACAGCCTCAATCCTACACCTCTGTGTTATTGCACTGGACAGATACTGGGCTA…
scaffold_700091	BAZ1B	251494	202548	19	ENSGALT00000001197	93.44	183	22	204	374	556	4e-74	AGGTTGGTAAGGAGAAAATGTTGCCTGTGAAAGTTGTGAAAATACATCCCCTGGAGAAAGTTGATGAAGAGGCCTCTGAAAAGAAATCTGATGGAGCCTGTGATTCCCCATCCAGTGACAAGGAGAACTCCAGCCAGGCAGCCCAGGACAACCAGAAGGAAGCTATCCTGAAGGAGGATGACA	AGGTTGGTAAGGAGAAAATGCTGCCTGTGAAAGTTGTGAAAATACATCCCCTGGAGAAAGTCGATGAAGAGGCCTCTGAAAAGAAGTCTGAAGGAGCCTGTGATTCCCCATCCAGTGATAAAGAGAATTCCAGCCAGGCAGCCCAGGACAATCAGAAGGAGTCTGTCCTGAAGGAGGAAGACA
scaffold_3739220		1380297	1377744	27	ENSGALT00000001199	90.2	204	144	347	308	105	2e-74	TACTCCATCACCATCACCAGCTCAGTAGGGCCCTGGAAGGCAGCGAGGCACTGCACCAGGCGCGGGTGATGCAGCAGGTTCATGAGCTCCACTTCGGACCGAGCTGCCTGCTTCTCTTTAGCTGTCCGCGTCCGGAAATATTTCCCAGCCCGGATTTTGCCGGTGGCTTTTTCCTGCAGCCGGTACACCGTCCCAAATTTTCCC	TACTCCATGACCATCACCAGCTCTGTGGGGCCCTGGAAGGCAGCGAGGCACTGCACAAGGCGCGGGTGATGCAGCAGGTTCATCAGCTCCACCTCTGCCCGAGCTGCCTGCTTCTCCTTGGCTGTCCGTGTCCGGAAGAACTTCCCAGCCCGGATCTTGCCCGTGGCTTTCTCCTGCAGCCGGTACACTGTCCCAAACTTGCCC
scaffold_3137089	MAPK14	155389	134236	26	ENSGALT00000001203	94.57	129	1	129	897	1025	1e-51	AATTACTGCAGCAGAAGCGTTGGCTCATGCCTACTTTGCTCAGTATCATGACCCAGACGATGAACCAGTGGCAGACCCCTATGACCAGTCTTTTGAAAGCAGAGAACTTGAGATTGAAGAATGGAAAAG	AATTACTGCAGCAGAAGCGTTGGCTCACGCCTACTTTGCTCAGTATCATGACCCAGATGACGAACCAGTGGCAGACCCCTACGACCAGTCTTTTGAAAGCAGAGAGCTGGAGATTGAGGAATGGAAAAG
scaffold_97578	MAPK13	170262	159809	26	ENSGALT00000001206	92.37	131	76	206	121	251	1e-48	TCAGCCATAGACAAGAAGACAGGGGAGAAAGTGGCTATCAAGAAGCTCTGCCGCCCGTTCCAGTCGGAGATCTTTGCCAAGAGAGCGTACAGAGAGCTCATGCTGTTGAAGCACATGCAACATGAGAACGT	TCCGCCATAGACAAGAAGACAGGAGAGAAAGTGGCCATCAAGAAGCTGTGCCGCCCATTCCAGTCGGAGATCTTTGCCAAGAGAGCGTACAGAGAGCTCACGCTCTTGAAGCAAATGCAGCATGAGAATGT
scaffold_2791086	SF3A2	1966197	1962063	28	ENSGALT00000001207	89.58	336	1005	1340	613	948	4e-125	CAGTTCTTCCTTCAATTCCACTTCAAGATGGAGAAACCCCCAGCTCCTCCAAACCTCCCTCCAGGGCCCCCAACTGTGAAGCGGCCTCCTCCACCTCCATTGATGAATGGTTTGCCCCCAAGGCCGCCTCTGCCAGACTCCATGCCTCCGCCTCCTCCAGGAGGCATGACTCTGCCTCCTATGCCTCCCTCTGGACCGGTGCCACCACCCCCAGTGCCACCTCAGTTGCCACCAGCACCCGGTGTACCTCCCCCTGCTCCTCTGCCACCCATGATGAGACCGCCTCTCCCCACGGAGGGGCCGGGCACTATCCCCCCTCCGCCTCCCTCCAACTGA	CAGTTCTTCCTTCAATTCCACTTCAAAATGGAGAAGCCCCCAGCTCCCCCCAACCTCCCTCCGGGCCCTCCGACCGTGAAGCGGCCTCCTCCGCCCCCACTGATGAACGGGTTGCCCCCCAGGCCCCCTCTGCCGGACTCAATGCCTCCACCTCCTCCAGGAGGGATGACTCTGCCCCCCATGCCGCCCTCCGGACCGGTGCCACCTCCTCCCGTGCCACCTCAGCTGCCACCAGCGCCCGGCGTCCCTCCCCCTGCTCCTCTGCCACCCATGATGAGACCCCCCCTCCCCACGGAGGGGCCGGGCACTATTCCCCCTCCACCTCCCTCCAACTGA
scaffold_517963	C11orf30	192920965	192883858	1	ENSGALT00000001212	97.94	194	1	194	2836	3029	2e-91	CAGACAATCCACCTGCAGGCTGATCAAATCCAGCACAAACTCCCACAAATGCCCCAGCTTTCTATAAGGCATCAAAAGCTAACCCCCCTGCAGCAAGAGCAAGCACAGACCAAACCAGATGCACAGCACCCCCCACACCACATGATGGCCAAAGAAAGGCAACTCCCTACCTTAGTGGCACAGCCACAGCAAAC	CAGACAATCCACCTGCAGGCCGACCAAATCCAGCACAAACTCCCACAAATGCCCCAGCTTTCTATAAGGCATCAAAAGCTAACCCCCCTGCAGCAAGAGCAAGCACAGACCAAACCAGATGCACAGCACCCCCCACACCACATGATGGCCAAAGAAAGGCAGCTCCCTACCTTAGTGGCGCAGCCACAGCAAAC
scaffold_1313558	IK	392849	384539	13	ENSGALT00000001221	94.15	171	1697	1867	235	405	1e-69	AGCTATTACGCAAAGCTGCGCCAGCAGGAGATAGAGCGTGAGAGGGAGTTGGCCGAGAAGTACAGGGATCGAGCCAAGGAGAGGAGAGATGGCGTGAACAAGGACTACGAGGAAACAGAGCTGATCAGCACAACTGCCAACTACAGGGCTGTGGGGCCGACGGCAGAGGCG	AGCTATTACGCAAAGCTGCGCCAGCAGGAGATAGAGCGTGAAAGAGAGCTGGCTGAGAAGTACAGGGATCGAGCCAAGGAGAGAAGAGATGGTGTGAACAAGGACTATGAGGAAACAGAGCTGATCAGCACAACTGCAAACTACAGGGCTGTGGGGCCCACTGCAGAGGCG
scaffold_3139673	RASSF5	2447837	2438015	26	ENSGALT00000001223	89.27	261	866	1126	239	498	5e-93	TGAAACTGCGCCGCCCCGTGACGGTACCGGCAGGGATCCGGCCGCAGTCCATCTACGATGCCCTCAAGGAGGTGAACCTGGCCGATATGACGGACAAGAGAACCTCGTTCTACTTGCCGCTGGACGCCATCAAGCAGCTCCACATCAGCAGCACGACCACAGTGAGCGAGGTGATCCAGGGGCTCCTGAAGAAATTCATGGTGGTGGATAATCCTCAGAAGTTTGCACTTTTCAAGGAGATGCGGAAGGATGGGCAAGGTG	TGAAGCTGCGCCGCCCGGTGACGGTGCCGGCGGGGATCCGACCGCAGTCCATCTACGATGCCCTCAAGGAGGTGAACCTGGCGGACACCACGGATAGGAGGACATCCTTCTACCTGCCTCTGGATGCCATCAAGCAGCTGCACATCAGCAGCACGACCACGGTGAGCGAGGTGATCCAGGGGCTGCTGAAGAAGTTCATGGTGGTGGATAACCCACAGAAGTTCGCGCTGTTCAAGGAGATGAGGAAGGATGGGC-AGGTG
scaffold_3379537	RFX5	1850767	1848770	25	ENSGALT00000001226	94.21	121	214	334	400	280	2e-46	TGTAGGCGTCGTAGACGTCCTGCTTGGGCAGGCAGGTGTCCGTGTGCTCTTCCAGGTGGTTCCGGATCCAGTTGCACGCGTGCATGTACTCGGCCGTGCTCAGCGAGCTCAGGTCCAGGCT	TGTAGGCATCGTAGACGTCCTGCTTGGGCAGGCAGGTGTCCGCGTGCTCCTCCAGGTGGTTCCGGATCCAATTGCACGCATGCATATACTCAGCCGTGCTCAGCGAGCTCAGGTCCAGGCT
scaffold_1428491	FKBP6	288523	270155	19	ENSGALT00000001227	83.65	159	2	160	444	286	2e-42	CTCCACTTCAAACATGACGGTGGCATTTGGGGGAATGAGAGGAGGACAGCCCTGCCGCCCATAAGCATAATCTGGCATGAAGACAAATCTTGCCACCTCTCCCTTCTTCATCGTCAGCAGGCCAATTTCCAGGCCCCCCAGTGTAATGTCTGTCACAAG	CTCCACTTCAAATAAGACCGTGGCATCTGGGGGGATCAGAGGAAGGCAGCCCTGCTGGCCATAGGCATAACTCGGCGAGAAGATAAATCTTGCCACCTCTCCCTTCTTCATGGTGAGCACACCAATTTCCAGACCACCCAGTGTAATGTCTTTTCCAAG
scaffold_1658948	PRKRIR	192944367	192931486	1	ENSGALT00000001229	90.2	306	1	306	1604	1299	1e-116	TGAAAAAGAACAGAAATTGTGTTGTCCAGTTCTACTAGTAATTGTGGAGACTGATTAAAAAGACAGCAAACTTCTTCGATCGTTCCTAATGCAATGGAAACACCAACGACAGGAACGGATTTCGCCAGCCAAACGTTTAAGGCACACGAGGAACACAGCGTATACACAGCTTGTGGATACTTTTCCAAGAGTCTTGTAGCCACAACTTTCATTTTGGAAGCAAATCCACTGGAGACGATGTAGGCTTGACCTCGACAGTACTCCATGTTTAGACCCCACTTTTCAGTAATAGTCGTGTGGAACTTA	TGAAAAAGAGCAGAAATTGTATTGTCCAGTTCCACCAGCAATTGTGGAGATCGACTAAAAAGACAGCGAACTTCTTCGATTGTTCCTAGGGCCATGGAAACACCAACAACAGGAACCGACTTTGCCAACCATACATTTAAGGCACAAGAGGAACACAGCGTATAGACAGCTTGTGGATACTTCTCCAAGAGTCTTGTAGCCACAACCTTCATTTTAGAAGCAAACCCACTGGAGACGATGTAGGCTTGACCCCGACAGTATTCCATGTTCAGACCCCACTTTTCAGTAATAGTCGTATGGAACTTA
scaffold_314887	WNT11	193100754	193074480	1	ENSGALT00000001231	96.97	297	280	576	595	891	2e-139	CAGGTCTTGAAAGCCTCTCTTGAAATGAAATGTAAGTGCCATGGAGTTTCTGGGTCATGCTCTATCAAGACCTGTTGGAAAGGCCTTCAAGAGCTGCGAGACATTGCATTGGACCTCAAAAACAAGTATTTATCAGCTACCAAGGTCGTTCACCGGCCCATGGGCACACGCAAATACCTCGTGCCAAAGGATATTGATATCAGGCCGGTTAAAGAGACAGAGCTGATTTACCTGCAGAGCTCACCCGATTTCTGCATGAAGAATGAGAAAGTGGGTTCGCACGGGACCCAGGACAGG	CAGGTCTTGAAAGCCTCTCTTGAAATGAAATGTAAGTGCCATGGAGTTTCTGGGTCATGCTCTATCAAGACCTGTTGGAAAGGCCTTCAAGAGCTGCGAGACATTGCACTGGACCTCAAAAACAAGTATCTGTCAGCCACCAAGGTCGTTCATCGGCCCATGGGCACACGCAAATACCTCGTGCCAAAGGATATTGATATCAGGCCGGTTAAGGAGACAGAGCTGATTTACCTGCAGAGCTCGCCTGATTTCTGCATGAAGAATGAGAAAGTGGGGTCGCACGGGACCCAGGACAGG
scaffold_3570309	KDM1A	1716555	1686690	23	ENSGALT00000001233	90.17	173	639	811	2161	2333	2e-61	CCCCAGCCCATTCCTCGCCTGTTTTTTGCGGGAGAACATACTATTCGCAACTACCCTGCAACTGTTCATGGTGCTTTACTGAGTGGACTGAGAGAAGCCGGTCGCATTGCAGACCAGTTCCTTGGAGCCATGTATACTTTGCCTCGTCAGCCTACGCCTGGGGTGCCCCCACA	CCACAGCCCATTCCTCGCCTGTTTTTTGCAGGAGAGCACACAATTCGCAACTACCCTGCCACTGTACATGGTGCTTTACTGAGTGGACTGAGAGAAGCAGGGCGCATCGCAGACCAATTTCTTGGGGCCATGTATACTTTGCCCCGCCAGCCTACACCTGGGGTGCCCACACA
scaffold_2967094	NDUFA2	394389	392987	13	ENSGALT00000001235	87.3	63	1	63	166	104	4e-15	GGATGGGGAAGTCGGGATTTGCCTTTTTCAGGGTCACATAGTGCTGCTCGATGAAGTCTCTGG	GGATGGGGAAGTCGGGGTTCGCCTGCTTCAGAGTCACGTAGTGCTGCTCGATGAACTCCCTGG
scaffold_1351572	DOT1L	2033934	1978406	28	ENSGALT00000001236	95.03	302	1	302	3231	2930	1e-134	CTTCCGCCGGCCTCGCTTCTTCCCATCCTGCGCGTGTGCTTGGCCACAGTCCAGCCGACCGTTCGTGGGCAGAGGACTGTGCTTGTTGGAAGGGGATTGTTTTACATGTCCTGTATTAGGAGAGATTGTAAAGATGATTCTTCTCTTGGCCTCGTTCTCAGGATCTGAAAACGCTGCATCAGACTGAAGATCCCCCTTTGTTCCTTCGGCAAACATCTTCTGAGCATCTGCATATTGCAATACCCCTACCAGGCTCTGGGAGGTGCCATTTAACCTGGGGCTTGTTGAGTGCTGGTGAGCAG	CTTCCGCCGGCCGCGCTTCTTCCCGTCCTGCCCGTGTGCTGGGCCGCAGTCCAGCCGAGCGCTCGCGGGCAGAGGGCTGTGCTTGGTGGAAGGGGATTGTTTTACATGTCCTGTATTAGGAGAGATTGTAAAGATGATTCTTCTCTTGGCCTCGTTCTCAGGATCTGAAAATGCTGCATCAGACTGAAGATCCCCCTTTGTTCCTTCGGCAAACATCTTCTGAGCATCTGCATAGTGCAGTCCCCCTACCAGGCTCTGGGAGGTGCCATTTAACCTGGGGCTTGCTGAGTGCTGGTGAGCAG
scaffold_3758664	SLC26A8	132613	115691	26	ENSGALT00000001237	76.36	110	2	111	1998	2107	4e-16	TGCATCCCCAGGCTTTAACACGGGACTTAGGACTGAAAAGAATGAGGATGAAGGGAGGAGAGCTTGCCTTTCCCCAGGCTCTGCAATAGATAATTCCTCAGTACACTTAG	TGCATCTCCAGGCATTAACACACAACTTCAGCCTGAAAAGAATGAGGATGAAGAGCAACAAACTGGTGTTTCACTGGGCTCTGCAGTAGGTAATGCCTCAGCACAGTTAG
scaffold_2967089	TMCO6	462123	394678	13	ENSGALT00000001241	83.33	174	244	417	849	1022	1e-45	GCTCGTCTGCCCAGTGCTGCGGTGTCTCGGCAACCTGCTCGCGGAGGAGACGGGCTGCGAAGTCCAGATCCAGGACGAGCGCCTGCTCATCGCCCTCTTCCTCATCCTGCAGTGCTTCCTCCAGCAGCACCCGTTCATCGTACAAGAGTGTCTCTGGCTGCTGAACAACCTCAC	GCTCATCTGCCCAGTTCTGCGGTGCCTCGGCAATCTGCTCGCAGAGGAGACAGGCCATGAAGTCCAGCCCCAAGATGAGCGCCTGCTTGTGGCCCTGTTCGTTGTCATGCAGTGCTACCTGCAGCAGCACCCGTTCATCATACCGGAGAGTCTCTGGCTGATAAACAACCTCAC
scaffold_1702578	AP1G1	19237680	19195952	11	ENSGALT00000001245	95.29	170	264	433	2096	2265	2e-72	TTTCTACAGGAATCCCCTCAATTACTGCATACAACAAGAATGGGCTGAAGATTGACTTCACCTTTGAGAGGTCAAACACCAACCCTAGCGTCACTGTAATTACGATACAGGCCTCCAACAGCACAGAGCTGGATATGACAGATTTTGTTTTCCAAGCTGCAGTACCAAAG	TTGCTGCAGGAATCCCTTCAATTACTGCATACAACAAGAATGGGCTGAAGATTGACTTCAGCTTTGAGAGGTCAAACACCAACCCCAGTGTCACTGTAATCACAATACAGGCCTCCAACAGCACAGAGCTGGATATGACAGATTTTGTTTTCCAAGCTGCAGTACCAAAG
scaffold_1101238		246273	241553	24	ENSGALT00000001248	67.98	253	23	271	1494	1737	8e-18	CACCCCAAACCCAGCACCCTGGGAGCGCATCCGCAAGCGAGGTGGG--TAGGGGAGGGACACGGGGGGGCATG--GCAGGCACCGGGGAGGTGGCTCATGGCTCTGTGTCCCCCCACCCCATGCAGAGCTGCACCAAGTGCACAGCACCCCGGTGCTCGCAGGTGGTCCCGGCTACGTCCCCGTCACCGGGAGCAGAGGTGAGTGGGGGACAGATTTTGGGCTGGCAGCCGGGTGGCCTCAGCAAAAGGGACA	CACCTCCAGCCTGGCACTGTGGGAGCACATCCGCAAGCGAGGTGGGAACAGGACACGGCGACGGGGCGGCACGCTGGGGGCAGCAGGATGGTGGCTGATGGCTGTGT---------CCCCATGCAGAGCTGGACCGTACGCACAGCTCCCCAGTGCCGGTGGCTGGGCTCAGGGCCATGCCCGTGCCCCTGTGTGGCGGGGAGTGGGGGACACATTTCAAATCAGTGGACAGATGGCCTCAGCAGAAAGGACA
scaffold_1592076	TMEM173	424514	418871	13	ENSGALT00000001250	81.78	236	359	594	774	539	9e-60	CTTGTTGTCTTCATCCCTGATTGTGTAGAGGCTGTGTTTGTAGACCCTTTTTTTGGTGCCAGCTCGGGTCAGGGTGGTTTCAGTGAGGTCTGCCAGGTACTGGATGTTGCTGTCAGCTTTCTCCAGGTCATCATAGATTTCACAGCTCAGAGGGACCAAGATGTGGAGCTTCCAGGTATCCCTGCATACCAGCACATTGGGGTTGGCTCTGCTGAATTCCTCCATCGACTTTTTCA	CTTGTTGTCCTTATCTCTGATCACATACAGGCTGTGTTTGTAGACCCTCCTTTTGATGCCTGCCCGGGTCAGGATGGTCTCAGGGAGGTCTGCCAGGTACTGGATGTTGCTGTCAGCCTTCTCCAGGTCATCCCAGATGTCACAGCCGAGCGGGACCAGGATGTGGAGCTTCCAGGTGTCACGGTGTGCCCGCAGCATGGGGTTGGTCCTGCTGAGCTCTTCCATGCACTCCTTCA
scaffold_2799290	SLC2A8	10393957	10385180	17	ENSGALT00000001251	85.15	101	1	101	1030	1130	5e-26	TACTTTAAAATGGTCCTTCCAAATCCAAACAACTCATCAAATGCTGATGTATGGTTCACTCTAAATTCAGCATCCCCAGGAACAGAAAGCAGCATATCCTG	TACTTTAAAATGGTCCTTCCAAATGGGAACAACTCATCAAATACTGATCTGTGGTTCACTTTAAATTCAGTAACTCCAGGAACAGATACTAGACTATCCTG
scaffold_2611906	ZMPSTE24	1732306	1717918	23	ENSGALT00000001253	93.84	146	18	163	1182	1037	7e-58	CTCATTGTAAGGTGAAAAAATGAACTGGAAAATAATCATCAAGCCTATCAGGGTAGGCTGGGTGTCATAGAAACCAAATGCAGCAAAGAGTTCTTTTCGACCAATTAACACAGCAAACAAGAAGAAGCAGAGGAAGGAATTCATCT	CTCATTGTAAGGTGAAAAAATGAACTGGAAAATAATCATCAAGCCTATCAGGGTTGGCTGAGTCTCGTAGAAGCCAAATGCAGCAAAGAGTTCCTTTCGACCAATCAGAACAGCAAACAAGAAGAAGCAGAGGAAGGAATTCATCT
scaffold_3139704	EIF2D	2458197	2446906	26	ENSGALT00000001255	88.32	291	26	316	820	530	9e-103	CTTGTGGAGTCCTACTGTCTTCAGCTTCCTGCTGAACCTCTGTGTTGGCATCTTCAGCTGTTTCTGCAGCTCTGTTCTCGTTGAGTTCCTCCTTTCCCATCAGTATTGCACAACCGTCTCGCTCCTTCAGGCTCAAATCACCAATGTCCACATGCTGCAAGGTGTCAGTGGAGAAGCTGATGACAGGCTCTTTCCTCTCCATCTCTTCCTCATCTTCAGCACTCTCCTTTTCAGCAGAATCTGTCACCAAGGGAGCTAAGGTAGGAGGATAAGATTTGTCACCATATTCCC	CTTGTGGTGTCCTGCTGTCCTCTGCGTCCTGCTGAGCCCCTGTACTGTCATCTTCAGCTGTTTCTGCAGCTCTATTCTCATTGAGTTCCTCCTTTCCCATCACTATGGCACAACTGTTTTGCTCCTTCAGGCTCAAATCACCAATGTCCACGTGCTGTGGTGTGTCAGTGGAGAAGCTGTTGCCAGGCTTTTTCCCCTCCACCTCTTCCTCATCTTCAGCATTCTCCTTTTCAGCAGGATCTGCTGCCAAGGGAGCTAAGGTAGGAGGAGAAGATTTGTCACCGTATTCCC
scaffold_2901080	NMT1	1351467	1341550	27	ENSGALT00000001256	91.48	176	1659	1834	708	883	4e-65	AAGAGAGAAGAAGATGGTAGAGATAAACTTCCTGTGCGTCCACAAAAAGTTGCGCTCGAAACGGGTGGCTCCAGTTCTGATCCGCGAGATCACGCGGCGGGTTCATCTGGAGGGGATCTTTCAGGCTGTTTACACTGCGGGAGTGGTGCTGCCAAAGCCTGTGGGGACTTGCAGGT	AACAGAGAAGAAGATGGTGGAGATAAACTTCCTGTGTGTCCACAAAAAGCTGCGCTCGAAACGAGTGGCCCCGGTCCTGATCCGTGAGATCACACGGAGGGTTCACCTGGAGGGGATCTTTCAGGCTGTTTACACAGCAGGAGTGGTGCTGCCAAAGCCTGTGGGGACATGCAGGT
scaffold_2798847	SLC7A6	318940	292762	11	ENSGALT00000001259	91.94	186	87	272	1277	1462	1e-71	AGCTGAGTGTGGCTTTCCCAATAATATTCTGTTTATGCACAGTATTTCTGGTGGTAGTGCCACTCTATAGCGACACCATAAATTCATTGATTGGAATTGCCATTGCTTTGTCTGGGATTCCAGTCTTTTTCTTGGGAGTCTACTTACCTGCATCAAGGAGACCTCAGTTTATCAACAAGATTTTAG	AGCTCAGTGTGATTTTCCCAATAATATTCTGCATATGCTCAGTATTTCTCGTGGTTGTGCCACTCTATAGTGACACCATAAATTCACTGATCGGAATTGCCATTGCTTTATCTGGGATTCCAGTCTTTTTCCTGGGAGTCTATTTACCTGCATCAAGGAGACCTCAGTTTATCAACAAGATGTTAG
scaffold_1680769	RLF	1765499	1736119	23	ENSGALT00000001264	82.42	256	1	256	2801	2546	6e-69	TTTTGCATACTTCTGGAATTTTTGTGTGTGGAACAGCAGCTTTCAAAACCACATGAAAGCTTTTTTTCGTCAAAGCAAACTGCCACATTGGAAGACTGTTGTTTCACATCTCCTGGATGGAAGACTCCTTCCTGGGACATGAGAAAACCTGGAACTGATTGATTGTGAGCCATTGTTTCAATTAGTAGAGGAGACACCTGGCCTTGGTTTACTGCAGCATCTGCACTGTGGTCCCCACAATGAAGGCTGCAATTAC	TTGTGCACACTTCTGGAGTTCTTGTGTGCGGAACAGCAGCCTTCAAAGCCGCAGGAAAATTTCTTTTCATCAAAGCAAACTGCTGCATTGGAACACTGCTGTTTCACATCGGCTGAATGGAAGACTCCTTCTCGGGACATGAGAAAGCTCGGAACTGTCTGACCGTGAGCCAGTGTTTCAATCAGTAAAGGAGGGACCTTGCCTTCGTTCACTGCAGCAGTCCCACTGTGGTTTCCACAGTGAAGACTGCAATTAC
scaffold_3379087	DYRK3	2464757	2458766	26	ENSGALT00000001265	93.28	536	3	538	391	926	0	GCTCCAGAGCAAGCTGTCAAACAGTACAAACATCAGTTATCTGCTTATGAGCAGCAAGAGATATTTAATTTTTCTGAAATTTACTTTGTGGGTCCAGCTGCAAAAAAGAGACAAGGAGTTATTGGTGGTCCCAACAATGGAGGTTATGATGACGACCAAGGCAGCTACATTCACGTGCCCCATGACCACCTTGCTTACCGATATGAAGTACTCAAAATCATTGGCAAGGGCAGTTTTGGACAAGTTGCTAAAGTCTACGACCACAAACTCCACCAACACTTAGCCTTAAAGATGGTTCGCAATGAGAAGAGATTCCATCGCCAAGCAGCAGAAGAAATCCGGATTCTAGAGCATCTGAAGAAGCAGGATAAAACAGGCAGTATGAATGTTATTCACATG…	GCTCCAGAACAAGCTGTCAAACAGTACAAGCATCAGTTATCTGCGTATGAGCAGCAAGAGATATTTAACTTCTCTGAGATTTACTTTGTGGGTCCAGCTGCAAAGAAGAGGCAAGGAGTGATTGGTGGTCCCAACAACGGAGGTTATGATGATGACCAAGGCAGCTACATTCACGTGCCCCACGACCATCTCGCTTACCGCTATGAAGTGCTCAAAATCATTGGCAAGGGCAGTTTTGGACAAGTTGCTAAAGTCTATGATCACAAACTCCACCAGCACTTAGCCTTAAAGATGGTTCGCAATGAAAAGAGATTCCATCGCCAAGCAGCGGAAGAAATCCGGATCCTGGAGCACCTGAAGAAGCAGGATAAAACTGGCAGTATGAACGTTATTCACATG…
scaffold_871444	FBXW2	10384994	10375429	17	ENSGALT00000001266	95.94	197	101	297	489	685	3e-87	AGGATCAGATGACTTGTCTGCAAAACTGTGGGATGTAAGCACAGGTCAGTGCATATATGGTATCCAGACACACACTTGTGCTGCAGTGAAGTTTGATGAACAAAAGCTTGTAACAGGATCTTTTGATAACACAGTAGCCTGTTGGGAGTGGAGCTCTGGGGCAAAGACACAGCATTTTAGAGGACATACTGGTGCAG	AGGATCAGATGACTTGTCTGCAAAACTGTGGGATGTAAGCACAGGTCAGTGCATCTATGGTATCCAGACACACACTTGTGCTACAGTGAAGTTTGATGAACAAAAACTTGTAACGGGCTCTTTTGATAACACAGTAGCCTGTTGGGAATGGAGCTCTGGGGCAAAGACACAGCATTTCAGAGGACACACTGGTGCAG
scaffold_336205		295292	291285	19	ENSGALT00000001270	92.28	570	105	674	1448	879	0	GGCACCCGGGGGTGCTGACTAACGGTGGGCGTGGGCAGGATGATGGGGGGCGAGTAGGGCCCTCGCTCTGGCCAGCACAGGTCCACGATGGGGTAGAGCTGGCCCTGGAACTCCGCCTGGAAGGTGTAGATGGGGCTGAGCTCATCGGGGTTGTCGGCGTTGTAGAAGGTCAGCTCGCCCTTCTCGTAGTGCAGGTAGATGCCAATGCGCTGGGGCCGGGTGGTCAGCGGCAGGGCGGCCCGTGGGGTGCTGAAGGCCTCGTAGACCTTCCCTTCCTTGAGGCCGATGAGCCACACGCCATTCTCGGGAGACTTGTTGAGCTTCCCTTTGCGGCTGACTGTGCCTTTGATGATGCCCACGCGCCAGTGGTTCCTGGTGCCCACAATCACTTCCCAGTAG…	GGCCCCTGGGAGTGCCGGCCGGCAGCGGGCACGGGCAGGATGATGGGAGGGGAGAAGGGCCCTCGCTCCGGCCAGCATAGGTCCACGATGGGGTAGAGCTGGCCCTGGAACTCCGCCTGGAAGGTGTAGATGGGGCTGAGCTCGTCGGGGCTGTCGGCGTTGTAAAAGGTCAGCTCGCCCTTCTCGTAGTGCAGGTAGATCCCGATGCGCTGCGGCCGGGCGGTCAGCGGCAGCGTGGCCCGTGGGGTGCTGAAGGCCTCATAGACTTTCCCTTCCTTGAGGCCGATGAGCCACACGCCGTTCTCGGGAGACTTGCTGAGCTTCCCTTTGCGGCTGACTGTGCCCTTGATGATGCCCACGCGCCAGTGGTTCCTGGTGCCCACGATCACCTCCCAGTAG…
scaffold_712633		359048	353752	19	ENSGALT00000001274	84.84	574	219	792	987	1557	0	AGTGGACGTGACTCTGGACCCTGAGACGGCGCACCCTGAGCTCACCCTGTCCGAGGACCACAAGAGTGTGCGGCGCGGGAGCAAGAAGCTGCTTCTGTCCCTCTTCGACAACCCCAAGAGGTTTGGCACCGCGCCGGTGGTGCTGGGGAGTCAGGTCTTCTTCTCGGGCCGCTGCTACTGGGAGGTGCAGGTGGGAGACAAGCCCGAGTGGGGCTTGGGGCTGTGCAGGGAGTCTGCCAACCGGAAAGGCAACATCCTCTTCTCCCCAAACAACGGCTACTGGGTGCTGCGGCTGCAAAACGGGGGCAACTATGAGGCCCTCACCTCGCCCGTCTGCCCTCTGACCCTGAGCGTGAGACCCCGGCGCATCGGGATCTTCCTGGACTACGAGGCAGGAGA…	AGTGGATGTGACTCTGGACCCGGAGACGGCGAACCTTGAGCTCATCCTGTCTGAGGACCGCAAGAGCGTGCGGCGTGGGAGCAGGAAGCTGTTCCTGTTGTTATTTGACAGCCCCAAGAGGTTCAACTGTGCTCCAGTCGTGCTGGGGCTGCAGGCCTTCTTCTCGGGCCGCAGCTACTGGGAGGTGCAGGTGGGAGATAAGCCGGAGTGGGGCCTGGGGCTGTGCAAGGAGGCTGCCTGCCGGAGAGGCAACATCGTCTTCTCCCCCCAAAATGGCTACTGGGTGCTGCGGCTGCAGAACGGTGG---CTACGAGGCCCTTACCTGCCCCGTGTCATGTCTGACCCTGCGCGTCAGGCCCCGGTGCATTGGCATCTTCCTGGACTATGAGGCAGGAGA…
scaffold_1856084		1856941	1852119	25	ENSGALT00000001277	73.96	192	305	490	516	701	9e-25	AGGTGGATTTATTGTGCTGGACGGAGAGACCTTTGAGCTGAAGGGGAACTGGGAAAATGAGTGTGAGGCCCCCCCAACTGGATGCGACTTCTGGTACCAGCCACGCCACAATGTTCTGATCAGCTCTGCTGGAGCGG----TCCCAAGACGTGC--GGGATATGGATTTAACCCCAACGACTTGAAGAAGGG	AGGTGGCTTTGTTCTGTTGGATGGAGAGACCTTCAACATCAAGGGGAACTGGGAGAAGGGCGACAAGAGCCCTCCGATGGGTTACGATTTCTGGTACCAACCGCGCCACAACGTCCTGATCAGCAC----GGAGTGGGGAATCCCA--AAGTGCCTGGGATATGGGTTTAACCCGAACGACCTGAAGAAAGG
scaffold_1395212	RNF121	193361446	193350970	1	ENSGALT00000001279	92.67	150	180	329	393	244	2e-57	CCTGGGTGTTGTCTGTACCAGAGGTTTTCGAGTTGCCCTGAAGGTGACAAAAGCTGTGACCGCTGAGAAGAGCACCCAGATTACCAGGAACCGCCACCAGTACAGCTTGATCGTGAAATACAGAGGCACTACCCACATCTGGAAGAGGGT	CCTGGGCGTTGTCTGCACCAGGGGTTTCCGAGTGGCCTTGAAGGTGACAAAAGCTGTGACAGCTGAGAAGAGCACCCAGATGACCAGGAACCGCCACCAGTAGAGTTTGATTGTGAAATACAGAGGCACTACCCACATCTGGAAGAGGGT
scaffold_920023	ZDHHC18	1788935	1777773	23	ENSGALT00000001280	89.02	164	14	177	246	409	2e-55	CTGCCCGTTCCTTGCCAGTCACCTCACCTTGGCCATCCCCATCATTGCAGCCGTCCTCTTCTTCTTTGTCATCAGCTGCCTGCTCCAGACAAGCTTCAGAGACCCAGGTATCCTGCCCAGAGCCACCCCAAGTGAGGCTGCAGACCTGGAAAAGCGCATCGGTG	CTGCCCCTTCCTTGCCCGACACCTGACCCTGGCCATCCCCATCATCGCAGCTGTCCTCTTCTTCTTCGTCATCAGCTGCCTCCTCCAGACGAGCTGCAGGGACCCCGGGATCCTGCCCAGAGCCACCCCCAGTGAGGCTGCGGACCTGGAGAAGCGCATCGATG
scaffold_885685	DCAKD	1488476	1335387	27	ENSGALT00000001283	89.55	134	2	135	190	323	2e-44	GGAGAGATAAATCGTGAGGCTCTAGGAAACATTATCTTCTCCCACCTGGAGAAACGGCAGCTGCTGAACTCCATCACCCACCCAGAGATCCAGAAGGAGATGCTGAAGCAGATCTTGAAGTACTTTGTGCTAGG	GGAGAGATCAACCGCGAGGCGCTGGGAAGCATCATCTTCTCCCAGCCGGAGAAACGGCGGCTGCTGAACGCCATCACCCACCCCGAGATCCAGAAGGAGATGCTGAAGCAAGTCTTGAAGTACTTTGTGCTAGG
scaffold_888807	NDRG4	364200	350494	11	ENSGALT00000001288	91.62	167	640	806	1052	1218	2e-62	GTGCCCGTGCAGTGCCATCCGCCAGCATGACCCGCCTGGCACGCTCCCGCACGGCCTCCCTCACCAGCGCCAGCTCGGTGGAAGGCTCCCGCCCACGTGCCTGCACCCACTCGGAGAGCACGGAGGCCATGGGGCAGATCAACCACACCATGGAGGTATCGTGCTGA	GTGCAGGTGCAGTGCCGTCCGCCAGCATGACCCGCCTGGCCCGCTCCCGCACAGCCTCGCTCACCAGCGCCAGTTCGGTGGAAGGTGCCCGACCACGTGCCTGTACCCATTCGGAGAGCAGTGAGGCCATGGGGCAGATCAACCACACCATGGAGGTATCGTGCTGA
scaffold_320960	PHLPP2	19268628	19238988	11	ENSGALT00000001289	90.41	271	1	271	3675	3405	4e-103	CTGAAAGATGCTTGAGGGGGGCACAGGATGTAGGCTGCAACGTCGCTCTTGTCGTGGCAGCAAATTGCCATCAAGACCAACAGCATTGTGTTCATCTGAAGCAGTGGAGCCCACCTCACTGCTAACCTCAGAAGCAGACAGTTCACTGCTGAACTCTGAAGCAATTCCACTGCTGGATGAAGGTGTTGCTGGCTTGGTGGTGGTGGAACTGAATCCCCCAGGACCTGGCAGAGTAAGGCTATGCATCTCACACGTGCAGCTGTCCTCACTG	CTGAAAGATGCTTGAGGGGAGCAGAGGATGTAGGCTGCAACGTCGCTCTTGTCGTGGTAGCAAACTGCCATCAAGACCAACAGCATTGTGTTCATCTGAAGCAGTAGAGCCCACCTCACTGCTAGCCTCGGAAGCAGACAGTTCACTACCAAACTCTGAAGCAATTCCACTGCTAGAGGAAGGCGTCGCTGTCTTGGCAGTGGTGGAACTAAATCCCCCAGGGCCTGGTAAAGAGAGGCCATGCATCTCACATGTGCAGTTGTCCTCACTG
scaffold_3751764	KIF18B	1323798	1315855	27	ENSGALT00000001292	83.23	316	43	358	1	316	2e-90	ATGGCGCTGGCCCCGCCGCCTGAGGAGGGCACCGTGGCTGTCATGGTGCGCGTGCGGCCCCCCGCACCCTGTGAGCGAGAGCGGGCCGCGCACCCCGTCCTGCACGTCGTTGACCAGCACATCCTCATCTTCAACCCTGAGGAGCGCGGCGGCCGCCCTAGCAGCGTGCTGCCCGTCCGTGGGCCAAAGCATCAGGGCAAGGACCTGAAGTTTGTCTTCGACCGGGTTTTCGGGGAGGGGGCCACGCAGGAGGAGGTGTTCCAGCACACCACCCGTGAGGTGTTGGACAGCGTCCTCAATGGCTACAACTGCTCCG	ATGGCGATGGGCCCCCCGCCCGAGGACGGCACCGTGGCCGTAGTGGTGCGAGTGCGGCCGCCCACCCCCAGCGAGAGGGACGGGGCCGCGCACCCCGTGCTGCACGTCGTTGATCAGCACATCCTCGTCTTCGATCCCGAGGAGCCCGGCGGACCCCCCGGCGCCGCGCTGCCCCCCCGCGGCCCCAAACACCGCGGGAAGGACCTCAAGTTCGTCTTCGATCGCGTTTTTGGGGAGGGGGCCACGCAGGAGGAGGTGTTCCAGCACACGACGCGGGAGGTGTTGGATGGAGTCCTCAATGGCTACAACTGCTCCG
scaffold_2247925	GINS3	379321	376121	11	ENSGALT00000001294	86.54	208	1	208	386	179	6e-66	TTCTCTGGATTGTCAAAATTCAGGAGCTGGGAGCCAAATCCGTAGTAGTATGGCCCCATTTTGTGCAGGTCAACCACATTGGCATCAGCGCTGAACACCGTCCTCCAGGCTTCCTTGTAAATCTTTGGCAGTTCCACAGAGATGATTCTTCTTTTGCTGTCATGCAGACCTTTCGCAAGCCACAGAGGTATTTCCAGCTTTGAGCCCT	TTCTCTGGGTTGTCGAAGTTCAGGAGCTGGGAGCCGAATCCATAGTAGTATGGCCCCATTTTATGCAAATCGACCACATTGGCATCAGCACTGAACACTGTCCTCCAGGCCTCCTTGTAGATCTTTGGCAGCTCCACAGAGATCAGCCTCCTCTTGCTGTCGTGCAGTCCCTTGGCCAGCCACATCGGGATCTCCAGCTTTGAGCCCT
scaffold_312293	GPATCH3	1805848	1801282	23	ENSGALT00000001295	89.31	421	477	897	356	776	8e-158	CAGGCACGGAGACGTTTCCCTACAGCGGGGACAAGACAGCCGCAAGCGAATCTGTCGCAGAAGCGGACTTGAAGCGGCTGCCTGAGTTCAACCCCCCTTCCTTCATGCCTTACGGGAACGTGGGCACCCCCCTGAAAGTTTTTCTGGAGCTGATCCGGGCCTGCCGGCTGCCTCCCCGGATTATCAAGAAATTGCAGCTGGATTTTCCAAAGACAGGCTCATCCCGTAGGTATGGGAATGTGCCTTTTGAATACCAGGACAGTGAGACAGTTACAGAAGAAGAAAGAGTTTACACTGCTATGGGGGATGAGATCACAGAGGAAGAGGGGCCTGTGGCAAGATCTGAGGTGACTCACCCAGCCAGAGCTGAGGAAGATGAGGAGGGGCAAGAGAAGGAGG…	CAGGCACGGAGACCTTTCCCAGTGGAGTGGACACGAAGGCTGAGGGCGAAACCGTCGCAGAAGCGGACTTGAAGCGGCTGCCTGAGTTCAACCCCCCTTCCTTTATGCCTTTCGGGAATGTGGGCACCCCTCTGAAAGTCTTTCTGGAGCTGATCCGTGCCTGCAGGCTGCCTCCCAGGATCATCAAGAAATTACAGCTGGATTTCCCAAAGACAGGCTCATCCCGGAGGTATGGGAATGTGCCTTTTGAATACCAGAACACTGAGACGGTTATAGAAGAAGAAAGAGTTTACACTGCTACGGGGGATGAGATCACAGAGGATGAGGGGCCCGTGGCAAGAACTGAGGTGGCTGATCCAGCCGGTGCTGAGGAAGATGAGGTGGGGCAGGAAAAGGAGG…
scaffold_320938		19274159	19272175	11	ENSGALT00000001296	81.25	192	6	197	224	415	8e-47	GCTCGACGGGCGGCTACACGGGCCTGCCCAGCCTGGGGGGCATCTACTACTACCAGTACGGCGGGGCTTACAGTGGCTTTAGTGGAGCAGACGGGGAAAAAGCCCAGCAGCTGGACCAGCGTTTCTACCTACTAAAGCTGCCAATTGCAAGGGCAGCAATGGCCGTGGGAGGGTGTCTCCTGGTCTTCTCTT	GCTCGGCGGGGGGCTACACGGGCGTCCCCGACCAGGGCAGCATCTACTACTACATGTACGGCGGGGCGTACAGCGGCTTGAGTGGAGCGGAAGGAGAGAAAGCGCAGCAGCTGGACCGGCGTTTCACCCAGCTCAAGGTGCCCATAGCCAGGGCAGCGATGGCCGTGGGAGGAGCCCTTATGGTCTTCTCTT
scaffold_3358471	MAPKAPK2	2498502	2476912	26	ENSGALT00000001297	89.93	149	236	384	782	930	5e-51	TGCAGGAGGAGATGACGAGCGCGCTGGCCACCATGCGAGTGGACTACGAACAAATCAAGATCAAGAAAATTGAAGATTCGTCGAACCCTTTGCTGATGAAGAGGCGGAAGAAAGCAAACCCCACTGAGCCTGCCGCGCTCCCCCACTGA	TGAAGGAGGAGATGACGAGCGCTCTGGCCACCATGCGAGTGGACTACGAACAAATCAAGATCAAGAAAATCGAGGATTCCTCCAACCCTTTGCTGATGAAGAGGAGAAAGAAAGCCAACCCTGCGGAGCCCGCCGCACTCCCGCACTGA
scaffold_3163766	CXXC5	503150	496480	13	ENSGALT00000001298	96.17	366	1	366	366	1	8e-171	CGACTGAGCAAACTGTTGTAGGGCGGTCTGTCCTTCTGAGGAGATCTCCGACACCCGGTCTAATTTGCTCAGCATACTAGAGATGTTTTTGTGCTTTGAGGTAGAATGACTTTTATCCACAGTCGCTTCGTTGCCATTAGCTAAGGGGTTGCCTTTCTCTGAATGTTCGCTTACCGAGCTGCTGCTACCAAAGGTGGAATAGTGGGAGAGTGGACGGGACTTCTTAAGACTTTTGTTCAAAGGTTCACTTATTATTCCACTTTTGTTCCTCCTCTCGGAGTTGACAGGGGGTTGAGAGTCATCTTGGTTATTTTTTTCCGTCTCTGGCTTGTTCCCAGTGTCTTGATGGGAGCCCGAATTTGACAT	CGACTGAGCAAACTGTTGTAGGGCATTCTGTCCTTCTGAGGAGATTTCTGCCACCCTGTCTAATTTGCTCAGCATACTAGAGATGTTTTTGTGCTTTGAGGTAGAATTACTTTTATCCACAGTTGCTTCGTTGCCATTAGTTAAGGGGTTGCCTTTCTCTGAATGTTCGCTTACCGAGCTGCTGCTACCAAAGGTGGAATAGTGGGAGAGCGGACGGGACTTCTTAAGACTTTTGTTCAAAGGTTCACTTATTATTCCACTTTTGTTCCTCCTCTCGGAGCTGACGGGGGGATGAGAGTCATCTTGGTTATTTTTTTCCGTCTCTGGCTTGTTCCCAGTGTCTTGATGGGAGCCCGAATTCGACAT
scaffold_2054065	CCDC113	401837	398245	11	ENSGALT00000001300	78.11	169	355	520	325	157	4e-31	CCTCGAGGTTCTGCAAGGTCTGCTCCGAGTCCTCCTTCATCCTCTGAATCTCATCGTTCATCTCAGTCAGCTCCCGCTCAGCCAGCTCACATTTCTGCTCCACTGTCAGGCCTACAAAATAGTC---TGTCGGTCCATGCAACTTGGATTTGTACCTGCCACGTGTCTG	CCTCGAGGTCGTGCAAGGTCTTCACCGAGTCCTCCTCCATCTTCTGAATGTCACTCTTCACGTCCAGCATCTCCCTCTCAGCCAGCTCACATTTCTGCTCCACCGTCAGGGCTGCAAAGTAGGCCGATGAACTGCTGCGCAGCCTGGATCTGGACCTGCCACGTGTCTG
scaffold_3560805	NR0B2	1809396	1806942	23	ENSGALT00000001301	89.13	469	1	469	53	506	3e-178	TCTACACCCTCCTCAGCCAGAACCTCAACCACAGCCGGGGCGGCCACAGCCCAGCCCACCAGCGCTGCCTCTGCCACCAGCGCCGGACCGTCTGCCTCCGCACGCCCCACATCACCTGCCAGGCAGCCTCCAACGTGCTGGTAAAAACCGTCAGCTTCATGAAAAACCTCCCTTCCTTCTACCTGCTGCCACGAGAGGATCAACTCCTGCTGCTGGACAGCTGCTGGGTCCCCCTCTTCCTCCTGGGGCTGGTCCAGGAGATGGTGACCTTCGAGGTGATGGAGACCCCAGCCCCCAGCATGCTCAAGAAGATCCTCCTCGATGGCCAAAGCAAACGGCAGGAGCCCGAGCGGACGCAGCCCACGCTGGCTGCTGTGCAGCGGCTGCAATGCTGCCTGA…	TCTACACCCTCCTCAGCCAGAACCTGA---------------GCCACAGCCCACCCCACCAACGCTGCCTGTGCCACCAGCGCTGGACGGTCTGCCTCCGGACACCCCATATCACCTGCCAGGCCGCCTCCGATGTGTTGGTGAAAACCATCAGCTTCATGAAAAACCTCCCTTCCTTCCACCTGCTGCCGCGAGGGGACCAGCTCCTGCTACTGGACAGCTGCTGGGTCCCCCTCTTCCTCCTGGGGCTGGTCCAGGAGATGGTGACATTTGAGGTGATGGAGACCCCAGCCCCCAGCATGCTCGAGAAGATCCTCCTCGATGGCCAAAGCAAAAGGCAGGAGCCTGAGTGGACGCAGCCCATGCTGGCTGCTGTGCAGTGGCTGCAGTGCAGCCTCA…
scaffold_3056989	CSNK2A2	423842	403730	11	ENSGALT00000001304	97.99	149	252	400	828	976	3e-67	GCATTCCCGGAAGCGCTGGGAGAACTTCATCCACAGTGAGAACAGACACCTGGTCAGTCCTGAAGTCCTAGACCTCCTGGACAAGCTCCTGCGATATGACCATCAACAGAGGCTGACTGCCAAGGAGGCGATGGAGCACCCCTATTTCT	GCATTCCCGGAAGCGCTGGGAGAACTTCATCCACAGTGAGAACAGACACCTTGTCAGCCCTGAAGTCCTAGACCTCCTGGACAAGCTCCTGCGATATGACCATCAACAGAGGCTGACGGCCAAGGAGGCGATGGAGCACCCCTATTTCT
scaffold_2323564	SRPK1	113328	95396	26	ENSGALT00000001308	91.45	152	1	152	2095	2246	8e-56	TGGGGCCTTTTTGAAGTCTTGGTGGAAAAATACGAGTGGTCCCAAGATGAGGCAGCTGCCTTCACAGACTTCTTATTACCTATGTTGGAGCTGATCCCAGAGAAACGAGCTACAGCAGCAGAGTGTCTCAGGCACCCCTGGCTTAACTCATA	TGGGGCCTTTTTGAAGTCTTGGTGGAAAAATATGAATGGTCCCAGGATGAGGCAGCTGCGTTTACAGACTTCTTACTACCAATGTTGGAGCTGATCCCGGAGAAGCGAGCCACAGCAGCAGAGTGTCTCAGGCACCCCTGGCTTCTCTCTTA
scaffold_2381171	NSUN5	298397	295540	19	ENSGALT00000001309	93.28	119	1018	1136	638	756	2e-44	AGGCCAGCTGCCTCCCTGCCTTCCTCCTCAGCCCTGTTGCTGGCTCCCATGTCATCGATGCCTGTGCTGCCCCTGGGAACAAGACCAGCCACCTGGCTGCCATCCTGAAGAACAAGGGG	AGGCCAGCTGCTTGCCAGCCTTCCTCCTCAGCCCTTCTGCTGGCTCCCATGTGATTGATGCCTGTGCTGCCCCTGGGAACAAAACCAGCCACCTGGCTGCCATCCTGAAGAACAAGGGG
scaffold_861080	IL10	2506388	2504099	26	ENSGALT00000001312	85.16	155	1128	1282	369	215	3e-43	ACAGCGCCTCATCGTTGCCCTCAGGCTCAGCAGCATGTTGCTCAGGTCGCCCATGCTCTGCCGGTGGTGCGCGCTGGTCCTCATGGCGCTGGGCAGGACCTCCTCCGTGTAGAACCGCATCATCTCCGACACCGACTGGCAGCCAAAGCTCCCCT	ACAGCGCCGCATCGTCGCCTTCAGGCCCAGCAGCATGTTGCCCAGGTCGCCCATGCTCTGCTGATGACTGGTGCTGGTCTGCATGGCACGGGGCAGGACCTCATCTGTGTAGAAGCGCAGCATCTCTGACACAGACTGGCAGCCAAAGGTCCCCT
scaffold_3707069	TAT	19289813	19280394	11	ENSGALT00000001314	90.79	239	272	510	239	1	2e-90	TCACCTAAGGACAAGGAGATCATGGCTTTCTTTGGGTTGGGCTCCACCTTCATGCTGTCTACAATGGCTCGGACAGGATTGAAAGTCTTCTTTGACATTTCAGAAGCCCTGACAGCCCATCTTGGCTTCCGGCCCTTCACCTTCCCCAGCGATATACTGTTCCCATTGGTCTTGAGATGCACATCCAGCATAGGGGCACGATCTCCATGGCCATTCACTTGGATCAGGTACGAGTCCAT	TCTCCTAAAGACAAGGAGATCATGGCTTTCTTTGGATTGGGCTCCACCTTCATGCTGTCTACGATGGCTCTGACAGGATTGAAAGTCTTCTTTGACATTTCAGAAGCCCTTACAGCCCATCTTGGCTTCCGGCCCTTCACCTTTCCCAGTGACATGCTGTTTCCATTGGTCTTGAGATGAATATCCAACAGGGGGACATGATCTCCTTGGCTGTTCACTTGAATCAGGTACGAGTCCAT
scaffold_378885	APCDD1	98213801	98186705	2	ENSGALT00000001315	92.29	454	83	536	1548	1095	0	CTAGCTGAGAATGTCCCAATATGACACAGTACAAATAAACAACACCAAAGGAATTGCTGGGGCACTGGGATATTTTTCCGGTGCCCTGCTGCTATACAGCCTTATTTTATTCTCCTCTGGTGACTCTTCAGATCTGGGTACTGATGAAGCGCACTGAATTAAAGGCATCTGGTAGGAAGTGGCTCTCTTCTCCGGTCGGTCAGGGCTGGACCCATCACTCGGTCTCTGGCCATTGTACAGCAAGTACCTGCCCCGGGCATCCTGCTCCATTTTGAAGATTTCGTACTCAGTGTGAGGTAGGCGGATGCCGAGCGCGATGCAGCCGTTCGTGTGGGTGACGTCTTGCTGAACCCCAACTTGCCAGGACCCCTGTGCTCCGCACTCGTTCCCGTTGAAGAC…	CTAGCTGAGAATGTCCCAATATGACACAGTACAAATAAACAACACCAAAGCAAGAGCTGAGGCACTGGGATGTTTTGCTGGTGCCCTGCTGCTATACAGCCGTATTTTATTCTCCTCTGGCGACTCTTCAGATCTGGGTACGGATGAAGCGCACTGAATTAAAGGCATCTGGTAGGACGTGGCTCTCTTTTCCGGTCGGTCGGGGCTGGACCCATCGCTGGGTCGCTGGCCGTTGTACAGCAAGTACCTGCCCCTGGCATCCTGCTCCATCTTGAAGATTTCATACTCGGTGTGAGGCAGGCGGATGCCAAGCGCGATGCAGCCGTTGGTGTGGGTGACGTCTTGCTGCACACCGACTTGCCAGGAGCCCTGCGCTCCGCACTCGTTCCCGTTGAAGAC…
scaffold_3714437	NUDC	1819666	1810793	23	ENSGALT00000001317	88.83	206	188	390	173	378	8e-71	AGCTGATCACAGATACCTTCAACCATCACAACAAACTAGCTCAGAAGGAGCGGAAAGAGAAAAAGGCTCGTCAAGAGGCAGAGCGGCGTGAAAAGGCAGAGAGAGCTGCGAAACTTGCTAAAGA---AAAGCAAGAAGCAAACGAGCCAAGGATTAAGGAACTTACAGATGAGGAAGCGGAAAGGCTGCAGCTAGAAATCGACCAG	AGCTGATCACAGACTCCTTCAACCATCACAACAAACTGGCTCAGAAGGAGCGGAAGGAGAAGAAGGCTCGTCAAGAGGCAGAACGACGGGAAAAGGCAGAGAGAGCTGCAAAGCTTGCCAAAGAAGCAAAGCAGGAAGCAAATGAGCCAAGGATTAAGGAACTTACGGACGAGGAAGCAGAAAGACTGCAGCTGGAAATTGATCAG
scaffold_338831	LHFPL5	93029	89352	26	ENSGALT00000001319	89.92	238	238	475	649	412	3e-87	CTTTTGTTTCCACTTTAAAATCAGACGGGAGAAGGTTGTCTTGCCGGTTCCCCAACACAAAGGCCAGGAAGGAGAGTATGAGAGCGTCGAGGATGCCGATGATGCAGAGGATGTACGCCCAGCGCACGGTGCAGGCGCCCAGCGTGTACTTGTCCGTCTTGTCCCCGCACATGCGCTTCACCTCGCTCGAGTCCCAGCCGTCGGGGTAGATCAGGCAGCCGATCATCAGCCCCGTAGC	CTTTGCTTTCCACTTTAAAATCCGATGGCAGGAGGTTGTCCTGGCGGTTCCCCAGTACAAAGGCCAGGAAGGAGAGGATGAGGGCATCGAGGATGCCGATGATGCACAGGATGTACGCCCAGCGCACCGTGCAGGCGCCCAACGTGTATTTGTCTGTCTTGTCCCCACACATGCGCTTCACCTCGCTCGAGTCCCAGCCGTCAGGGTAGATGAGGCACCCGATCATCAGCCCAGTGGC
scaffold_843547	C11H16ORF80	434252	427727	11	ENSGALT00000001320	96.64	119	141	259	161	279	3e-50	TCAGTACCACGTACATCACGTGCCCTGCTGACCCAAAGAAGACCCTGGGCATCAAGCTACCTTTCCTAGTGATGATCATCAAGAACCTGAAGAAATACTTCACTTTTGAAGTGCAGGTG	TCAGTACCACGTACATCACGTGCCCTGCTGACCCAAAGAAGACCCTGGGCATTAAGCTGCCTTTCCTAGTGATGATCATCAAGAACCTGAAGAAGTATTTCACTTTTGAAGTGCAGGTG
scaffold_1724861	PSD2	686154	640010	13	ENSGALT00000001321	70.23	514	3	513	16	499	1e-58	CACTTTCCATGGTCTGCCGCAGACCGCCAAGAGCTGCATTCCTCGGGCTCACAGCCGGCCGTGCTGGCCTGCAGCGATGGGGATGAGCAGCTCAGCCAGCCTCCGGAGCCTGCCAGCGGGAGAGCCAGCCCCCGGGATGATGCTCAACCCTCCTCCCGAGGAGCGGAGGGGGAGCGCGGGGGCCAGAAGGACGAACATCTGGAAGCAGTGGCGGAGCTAGGCAAGAGGCAGGGGGAGCAGGGACCGGGGACAGACGCCGCCAGAGAGAGC---GGCTGTGAGGACAGGCCGGTGCTGGCGAACGGTGTGGACGCGGAACTGGCTGTGGGGCGGGAGCAGACGCCGCTGCAGCAGCGGGACGGCGGCGTGCCCAGCCAAAGCAGCACGGATTCAGGGGAG…	CACTTTCCGTTGTCTGTGGCAGCCCGCAGCGAGCTGCATTCCTCAGGCTCACAGCCTACTGTGCAAGCCCACAGCGATGGGGACGAGCAGCTTGGCCAGCCTGCAGAGCCTGCCAGCGGGAGAGCCAGCCCCCTGGATGACGCTGAGC---CCAGCCCATCAGCCGATGAGGAGC------ACCATGGGGACCAACATC---------TGGCGG-CCTCGACAGGCG--AGTGGGAACAGG---AGGTG---CATGCCACGAGTAACAGCGAAGGCTGCAAAGA---GCTGGCACTGACCAACGGCGTGGACGTGGAGCTCGGTGCAGGCGGGGAGGAAGTGAGGTTGCAGCCGCCGGACGGCAGCGTGCCCAGCCCTGGCAGCGTGGATTCTGGAGAG…
scaffold_3706940	CHST4	19301139	19300003	11	ENSGALT00000001323	84.57	350	358	707	1128	779	1e-107	GTTCTGGGCAAACAAAAGATCCAGCGACGTATTTTTTTGCTCTTTTTCAGAGTGAACGAGCCGATAGCCCAGCAAGTCCATCGCATCCTTGCACACGTTTTGTACTTTTTCTATTTTCTGGAAGGGAAGAGTCCTTCTCCAGGCCTCGGATACTTTCCGTGCATCTCTGGACCCAATATCAAAGGCCTGTTCCCCTTGCCCCTTCCCATGGGTGATGTTGTACACCCACTGCTGAAGTTCTGATGTGAAATTGAGTTGTGCAAACCTGTACATCTGAGCAGCCCTTGCTAGCGGGTCTCTGACAATGTCTTCATAGCGAACCAGCAGGTAGCGGTCTTTCAGGAAGCTGG	GTTCTGGCCAAACAAAAGATCCAGTGATGCGTCTTTCTGCTCTTCTTCAGAAAGAACTAGCCGGTACCCCAATAAGTCCATCGCATCCTTGCACACACTTTGCACTTTTTCTATTTTCTCGAAGGGAAATGTGTTCCTCCAGGCCTCAGATGTGCTCAGTGCATCTCTGGATCCAGTATCAAATGCTTGTTCTCCTTTTCCCTTCCCGTGGGTAATGTTGTGCACCCACTTCTGAAGTTCTGGTGTGAAATGGAGTCCTGCAAACCTATACATCTGAGCAGCCTTTCCTAGTGGATCTCTGACAATGTCTTCATAACGAACTAGCAGGTAGCGGTCCTTCAGAAAGCTGG
scaffold_3714477	KDF1	1830175	1825482	23	ENSGALT00000001324	88.34	592	1	592	592	1	0	GGTGGCTGGGGCTCCTGTTTTGATAGACAGGAATGCCCTTCAGTTTCACATCTGGGTAACTGAAACTGCTACCCATGCTGGACTTTTTGATCTGATTCCCATTCTTCTCAGTGGGAGAGACGTTGGCGGGGCTGTTTGGCAGTCGCCCATTATAATCTCCGTTCTTTCCGTCATCGGTGGAGGTCTCAGTGGGCCCTGGATAGGGGATACAGACACTGCAGTCCTGAAAGCAGCCCCCACAGGTCACTATACAACAGAAAACAGCCTTGTATGTGTTCCAGGCCTGAGAGAGAGAGGAACAGCAAACGCTCCGGTTTGGGGGAGCCTCTGCTGTACCCGAAATAAAGGTAATTGTTTCTGCCTCTCTCCCGTTAGAGTCTTTGAGGTCAGCTTTGCGAC…	GGTGGCCCAGGCTCCTGTTCTGATAGACAGGAATGCCCTTCAGTTTGACATCCGGGTAACTGAAACTGCTGCCCATGTGGGACTTTTTGATCTGGTTCCCATTCTTCTCGGTGGGGGAGACGTTGGCAGGGCTGTTTGGCAGCCGCCCGTTATAATCTCCATTCTTCCCATCGTCGGTGGAGGTCTCAGCAGGCCCTGGATAGGGGATACAGACGCTGCAGTCCTGAAAGCAGCCCCCACAGGTCACTATGCAACAGAAAACAGCTTTGTACGTTTTCCAGGCATGAGACAGAGAGGAACAGCAGAAGCTCTGGTTTGCAGGAGCCTCTGCCGTACCAGAGATGAAGGTAATCGTTTCTGCCTCTCTCCCATTAGAGTCTTTGAGGTCAGCTTTGCGAC…
scaffold_3706925	TERF2IP	19310267	19308374	11	ENSGALT00000001325	81.82	341	1	341	652	986	9e-92	GACTCTGCTCTCCCTGATACTCAATTACAAAGGGAAGAAAGACCAACAAGCACTTGCTCTTCTTCTAACGTGGTGGGAGATGTCGTAAAAACTATGCAGCACTTCATGGAGAAGTTCGGCGTGGACCTGTTCACTGTTACACAGGCCTTTCTGAAAAACACTGGTGAAGTGGAGACTACTTTATACTTTCTGCAGACGGGGCAGCGCTTGGATGGGTACCCTGTATGGAGCAGAGAGGATGATTTGGAATTGCAAAAAGATGATGAACGTGTCAGAAATAAATTGATAGCAAAATTTGGAGCTGAAAATGTAGCAAAGCGGGTAGCATTTAGGAAAAGTTA	GACTGTGCTCTCCCTGCTGCTCAAGGAGAAA------ATAAACAAACAAATACTTTCTCTGATTCCAGCAAGGCTGAAGAAGCAGCACAAATTATTCAGCACTTCATGGAGGAGTTCCACACGGACCTGCTCACTGTTACACAGGCCCTTCTGAAAAACAGTGGTGAAGTGGAGGCTACTTCATACTATCTGCATGCAGGGCAGCGTCTGGATGGGTACCCCGTGTGGAGCAGAGAGGATGACTTAGAATTGCAAAAGGATGATGAGGATGTCAGAAGTAAATTGATAGCAAAATTTGGAGCTGAAAATGTAGCAAGGCGAGTAGCGTTTAGGAAAAGTTA
scaffold_2978584	USB1	449834	446698	11	ENSGALT00000001326	88	100	1	100	64	163	3e-29	GAGTTCCACCTCAGCCTCTCGCAGTGCGTGGTGCTGCGCTACCACTGGATAGACCCCTTCGTCCGCTCCCTCAAGGAGCGCCTGGCCGCCTTCCACAGGT	GAGTTCCACGTCAGCCTGTCGCAGAGCGTGGTGCTGCGCTACCACTGGATCAGCCCCTTCATGCAGAGCCTCAAGGAGCGCCTGGCCGCCTTCCACAGGT
scaffold_1238536	RALGPS1	10360101	10290287	17	ENSGALT00000001330	90.82	98	4	101	484	581	2e-32	CTTTTGAATCGCAAAGACAAGACCACCTTTGAGAAGTTAGACTATTTACTGTCTAAGGAAGATAATTATAAAAGGACACGAGAGTACATCAGAAGCTT	CTCTTGAATCGCAAAGACAAGGCCACTTTTGAGAAGTTAGACTACTTACTTTCTAAAGAGGACAATTATAAAAGAACACGAGAGTACATCAGAAGCTT
scaffold_3019645	KARS	19322126	19309962	11	ENSGALT00000001334	87.6	121	2	122	64	184	9e-37	GAGCTGAAGAGACGTTTAAAGGCTGAGAGAAAAATAGCTGAAAAAGAGGCAAAGCAGAAAGATCAAAGTGAAAAGCATTCAAATAAGCCCTGCTTGACTTCTGACTCTGAGAATAACATTG	GAACTGAAGAGACGTCTGAAGGCTGAGAGAAAAATCGCTGAAAAGGAGGCAAAGCATAAAGAACAAAGTGAAAAGCATCCAAATAAGCCTTCCTTGGCTACTGATTCAGAGGATAACATTG
scaffold_1170089	ADAT1	19342909	19322212	11	ENSGALT00000001336	78.69	122	1	119	448	569	4e-22	ATTAGGGAACCAGGGAACCAGCTTTCTAAGCCAGTGACTGGAGATGGTACAGCTGGACAATCAGCAGAGTG---TAGAAGTAACCATGATCATTTGGGTCTAGAAGATAAAAGGAAATCAGA	ATTAGGGAAACAGAGAACCATCTTTCTAAATCAGTGGATGGCCATGATATAGCTGGACAGTCAGTGCTGTGCAGTAGTAGTAACTGTGATCATAGGGGCCCAGAAGATAAAAGGAAATCAGA
scaffold_1282955	GFAP	1314872	1310310	27	ENSGALT00000001337	92.31	208	1	208	1119	912	1e-81	CTCCAGCAGCTTGCGGTACGTGGCGATCTCGATGTCGAGGGCCAGCTTGACGTTGAGCAGATCCTGGTACTCCTGCAGGTGCCGGGCCATCTCCTCCTTGAGGCTGCGGATATCCTCCTCCAGCCGCACCACTGTGTCCTGGTAGCCAGCCGTCTCCAGGGCGTAGCGTTCCTCCAGCTCCCGCAACTGCCTCTCCAGGGACTCGTTC	CTCCAGCAGCTTGCGGTACGTGGCGATCTCGATGTCGAGGGCCAGCTTGACGTTGAGCAGGTCCTGGTATTCCTGCAGGTGCCGCCCCATCTCCTCCTTGAGGCTGTGGATGTCCTCCTCCAGCCGCCCCACCGTGTCCTGGTAGGCGGACGTCTCCAGCGCATAGCGCTCCTCCAGCTCCCGCAGCTGCCTCTCCAGGGACTCATTC
scaffold_861124	IL19	2519712	2517673	26	ENSGALT00000001340	79.22	154	90	243	6	159	5e-31	GGGATCCCGCTTGTTCCTCTGCCTCTTCTCCGTGTCGTGCTGGGTGAATTTGATGCCGACAGCTGGGAACAAGATCTTCCACTTCGGACTCTGCAGGGTTCCAATGAGCATGACTGAGATTAGGTCTGGTTTCACTGCGATCAAAGCCAACATC	GGGCTCCCGTGTGCTGCTCTGCCTCTGCTCCATGACCTGCTGCCTCACCATGCTGCCGGCAGCCGGGAACACGATCCTCCACTTTGGCCCCTGTAGGATTTCAATGAGCATGAGTGAGATCAGGGCTGGCTTCACTGCCATCAAAACCAACATC
scaffold_2545161		19369931	19363500	11	ENSGALT00000001342	92.89	802	1	802	985	184	0	TAACAGCATCTCGAGATGTGATTTTGAAGGCTTCTTTTTTTTTCCCTGGTCCTTGTCCGTGTGTGATATTATAGATCCAGCTTTTAAGTGTGGGGGTCAAACTAAGATCTGCAAATTTATACATTTCTGAGATTTCTGATAATGGATCTCTTACCAGATCTTCAAAACGGATCATTAAATAGCGATCTTTCAGGAAATTAGGTGGTTTTAGAGTAGCCGTTTCATAAATCTGAACATGACTTCTACAAATCTCTTGCATTACTTTGTATTTGCTGTCTTCCACTTTAGTGCCATTGGTACTCAAAACAATTCCATTGTCACGGGCTAATGCTTTGACCGATTGCTCCCGTGACTTGACGACTGCCCTGGGGTCACGGACCAAGTGAATAATTTTGAGAT…	TAACTGCATCTCGAGACGTGATTTTGAAGGCTTCTTTTTTTTTTCCTGGTCCCTGTCCATGTGTGATGTTGTAGACCCAGCTTTTGAGTGTGGGGGTCAAACTAAGATCTGCAAATTTATACATTTCTGAGATTTCTGACAATGGGTCTCTTACCAGATCTTCAAAACGGATCATTAGATAGCGATCTTTAAGGAAGCTAGGTGGTTTTAGAGTTGCTGTTTCATAAATCTGAACATGACTTCTACAAATCTCTTGCATTACTTTGTATTTGCTGTCTTCCACTTTAGTGCCATTGGTACTCAGAACAATTCCATTGTCACGGGCTAATGCTTTGACTGATTGTTCTCGTGACTTTACAACTGCCCTGGGGTCACGGACCAAGTGAATTATTTTGAGGT…
scaffold_2221922	FAM187B	1309411	1308167	27	ENSGALT00000001343	80.63	599	266	864	1234	636	2e-158	CAGGGCACCTGAACACCCGCCAGCAGCAGCGGCACACGTGGATGACAACAAAGATGATGCTAATGAGGACGTAGCTCATGCCGATGGCCTTGATGGCGTAGATTGTCTCAGGATCATCGAGCGTCCGCCGGCGCCGGTGCTGGTAGATCACGCTCAGCCGGAAGCCGGCCACCATCTTGCCCTCCAGCCAGCAGAAGTAGGTGCCTGCATCACTGACCCGGACCTGCTGGATGTGCAGGTGGTTTCCATGGTCAATGAAGACCCGCATGCTCTTGTTGACACCAACGAGGTAGTGGGAGCGATAGAGCCGGATGGAGTCCTTGTCCCAGGCCACGGCATGCTCAGGTCGGGCTCGGGGACACGCGATGATCAGAACACTTCCAACGGGCTGCTTGTGAA…	CAGAGTACCGCAGCACCCGCGAGCAGCAGCGGCACAAGTGGACGCCGATGAAGATGGCCCCAACGAGGACGTAGCTCACGCCGATGGCCTTGATGATGTAGATCGTCTCGGGGTCGTCGAGCGAGCGGCGGCGCTGGGCCTCGTAGCTCACTCTGAGCCGCAGGCCGGCCGCCAGTTTGCCCTCCCTCCAGCAGAAGTAGGTGCCTCTGTCGCTGAAGCGGACCCGCCGGATGTGCAGGTGGTTTCCGTGGTCGATGAAGACGCGCATGGTCTTGTTGACACCCACGAGGTAGCGGGAGCGGTACAGCCGCACCGAGCCCTTGTCCCACGCCACGGCGTGCTCGGGCCGGGCCCCGGGGCAGGCGATGACCAGATCTCTTCCAAGGGGATGCCTGTAGA…
scaffold_360670		13585	11611	JH376151.1	ENSGALT00000001344	69.95	406	1	402	1017	616	5e-41	GTAGGGCTTCTCGCCCGTGTGGAAGCGCTGGTGGGTGATAAGGTCCCCGCTCTG--TCCAAAGCTCTTCCCGCACTCGGAGCACTCGTAGGGTTTCTCCCCCGTGTGCAACCGCTCGTGCCTGAAGA-GTCCGTAC-CTTCCCCGGAAGGATTTTTCGCACTGGGAGCACTGGTAGGGCTTCTCCTCGGTGTGCGTTCGCTGATGGATGGTGAGCTCCGATCTCCGGGCGAAGGTTTTCCCGCACTCGTGGCAGGTGAAGGGTTTCTCCCCCGTGTGTACGATCTGATGGGTGAAGAGGTTGGACCGTTGGCTGAACCTCTTCCCGCACTCGGAGCACTCGAAGGGTTTCTCCCCCGTGTGAATCCGCTGATGGACGATGATGTCCGAGCTGCGGGTGA…	GTAGGGTCTCTCTCCCGTGTGGACGCGCTGGTGACAAATGAGTTCA--GTTCTGCTTTTGAAGCTCTTCCCACACTCGGAGCACTGGTAGGGTCTGTCTCCCGTGTGGATGCGCCGGTGGCAGACGAGGTGGGTACTCTT--TTTGAAGCTCTTCCCACACTCGGAGCACTCGTAGGGTCTCTCCCCTGTGTGGATGCGCCGGTGGCAGACGAGGTGGGTACTCCTTCTGAAGCTCTTCCCACACTCGTGGCACTCGTAGGGCCTCTCCCCTGTGTGGATGCGCCGGTGGCAGGTGAGGTTGTAACTGCTTCTGAAGCCCTTCCCACACTCGCAGCACTTAAAGCAGTTCTCTTCCGTGTGGATGCGCTGACGGACAGTGAGGTCGGAACCGCATTTGA…
scaffold_2221930		1306949	1303375	27	ENSGALT00000001352	84.55	453	25	477	714	274	2e-143	CATCAGCTCCATCACTATCCTTTCCTCAGCTTCCTTTTGCAAGCTGGTGTCCGTGAGGTGGGCTTCCCTCTCTGCTTCATAGCCGGCTGTGCCGCTGGGATGGCCAGCGGTCCAATAATCCCGGCTCATGCTCTGCAGCTTCCTAAACAAATCCCTGCTGCTCTTCTTCTCCAACTCACTCAGAAGATCCATGTTTAACTCGAAGCGCTTGGTGCCCGAAAGGCTTTGTAAGATCTGAAGAATGGTATCTCTGTCTTCATGACAGACATTCTCTGCCAGCACCGTAAGGAATTCACCCAGGAGGCCAAAGCCCAAGTCAGCCTGAAAGATTCTGCCCAAGGCCTTCCCTCCGAGTTCAAGCAAAAGCTGGTATTTTTCTTTTCCGCTTTTTAAGCATCT…	CATCAGCTCCATCACTCTCCTTTCCTCGGCTTCTTTCTGCAAGCTGCTGTCAGTGGGGTGGGCTTCCACCTCTGCTT------------TGCCACTGGGATGGCCAGGGCTCCAGTAACCCCCACTCATGCTCTGCAGCTTCCTAAACAGATCCCTGGTGCTCTCCTTCTCCGATGTGCTCAGAAGATCCAGGTTTAACCCAAAGCGTTTGGTGCTGGAAAGGCTCTGTAAGATCTGAAGGACAGCATCTCTGTCTTCATGGCAGACGTTCTCTGCCAGCACAGTAAGGAACTCACCCAGGAGGCCAAAACCCAGCTCAGTCTGAAAGATCCTGCTCAAGGCCTTCCCCTCCAGCTTAAGCAAAAGCTGATATTTTTCTTTTCCACTTTTTAAGCACCT…
scaffold_861155	PIGR	2531914	2520032	26	ENSGALT00000001353	78.61	332	1368	1698	414	84	1e-71	ACCTTTAGAAACATCCAGACTGACTTTGTGGGAGAGCCCTCTGCCATTGATACCGACACCGCACTGGTAGGTGCCTGCATCTGCCATTGTAAGCTCGGAGATGTTAATCTGGAAGTT-CTCTGTCTCTGGGTAGTCAGTGATGGAGGCTCTGCCTTGGTAGCCTGGAGCAGTGTAGCCATTGGTGGAGACCACGGTCATGCAGCCTGTGGCCGATTCCCTGCACCAATACTTTCTGTCGTGTCTGTTCACTCTGGTGGGAGGGTAGAAGCATTTGATGGTAACTGACCCATCGAGCAGACCATATACCTGCCGTGGTCCAAACACAGGGCTT	ACCTTCAGAAATGTCCAGGCTGACCCTGTTGGAGAGCCCTTTGCCATTGAGTCCGATGCCGCACTGGTAGGTGCCCTGGTCTGCCAGGGTCAGCTGTGAGATGTTGACCAGCATGATGCCCTG-CTCTGGGAAGTCGACGATGGTGACTCTGCCCTGGTAGCCCCGTGCTCTGTACCCGCTGGTGGATACTACAGTCAAGCAGCTCCTGGAGGATTCCCTGCACCAGTACTTCCTATCGTGTCTGTTCACCGTGGTGGGAGGGTAGAAGCACTTGATGCTAACGGAGCCATCGATCAGGCCGTACACCTGCTGCGGTCCAAACACTGGGTTT
scaffold_1480729	CGN	2102545	2093995	25	ENSGALT00000001354	84.03	263	104	366	2288	2550	4e-76	TGCAGGCAGAGCGCAGGCAGATGGAGGAGTCGCTGGGCGAAGCCACGGAGCGGGAGCAGGAGCTGCTGATGACTAAGCGGTCGCTGGAGACCCGCCTGGAGGAGGCGCAGCGGAGCCTGACCCGGCTGACGCAGGAGCACCAGGAGCTGAGCGCGTCCTACCAGGACGAGCAGCGGCAGAAGGAGCAGCTCAAGCGTGCCAAGAGCGAGCTGGAGGAGCAGAAGCGCCTGCTCGATCGCACCACGGAGAAACTGAACAAAGAG	TGGAGGCAGAGCGCAGACGCGCAGAGGAGTCATTGAGCGAAGCCACAGACCGTGAGCAGGAGCTGCTGCGGGCACAGCGGGCGCTGGAGACGCGTCTGGATGAGGCGCAGAGGGGAATGGCGCGGCTGACGCAGGAGCAGCAGGAGCTGAGCGCGTCCCTGCAGGACGAGCAGAAGCAGAAGGAGCAGCTGAAGCGTGCCAAGAGCGAGCTGGAGGAGCAGAAGCGGCTGCTGGACCGCAGCACCGAGAAGCTGAACAGAGAG
scaffold_3334503	NHE1	1868819	1858073	23	ENSGALT00000001355	89.22	334	257	590	7	340	2e-123	TCAGTATCCAACATCGTTCCCGAAAGCTGCCTGCTCATCGTGGTGGGCCTTTTAGTCGGGGGGCTCATCAAAGGGGTGGGTGAAAAGCCCCCCATCCTCAAGTCGGACATCTTCTTCCTCTTCCTCCTTCCACCCATCATCTTGGATGCCGGCTATTTCCTTCCCTTGCGCCAATTCACCGAGAACCTGGGCACCATCCTCATCTTCGCTGTGGTGGGGACGCTCTGGAATGCCTTCTTCTTGGGTGGCCTGATGTACGCCGTGTGCCAGCTCGGCGGTCCCGGCCTGAACCACATCGGCCTCCTGGCCAACCTGCTCTTCGGCAGCATCATCT	TCAGTGTCCAAAGTGGTTCCCGAGAGCTGCCTGCTCATCGTGGTGGGCCTCCTGGTCGGGGGGCTCATCAAAGCGGTGGGCGAGAAGCCCCCCATCCTCAAATCGGACATCTTCTTCCTCTTCCTCCTCCCTCCCATCATTCTGGACGCCGGCTACTTCCTCCCCTTGCGGCAGTTCACCGAGAACCTGGGCACCATCCTCATCTTCGCCGTGGTGGGGACGCTGTGGAATGCGTTCTTCCTGGGGGGGCTGATGTACGCCGTGTGCCAGATTGGAGGCAGCGGCCTCAACCACATCGGCCTGCTGGCCAACCTGCTGTTCGGCAGCATCATCT
scaffold_1238612	ANGPTL2	10312669	10299396	17	ENSGALT00000001362	91.03	223	1	223	623	401	3e-85	ATGGATGGCATTCTTTGACAGTGTTCTTCCAGCTGAGCAATAATTAATGACTGATTATTGGCAATTGACATCAAATGTTGGTACTTGTGCTCTAAGTCTTTGTATTTGTTTGCAAGCTGCAACATATCTGCAGTTTGGTTCAGAATCTTATTCTCAAGTTGAGAAAGTTCTAAGGCGTTGTCACGTTTTCGGATAATTTCATGTAGTAACTGCATATAGAGTT	ATGGATGGCATTCTTTGACAGTATTCTTCTAGCTGGTTAATTATTATTGACTGATTATTTGCAATTGACATCAAATGTTGATACTTGTACTCTAAGTCTTTGTATTTGTTTGCAAGCTGCAGCATGTCTGCAGTTTGATTCAAGATCTTATTCTCAAGTTGGGAAAGTTCCAAGGCATTGTCCCGTTTTCGGATAATTTCATGTAATAACTGCATATAGAGTT
scaffold_124017	HIP1	345209	311533	19	ENSGALT00000001367	83.92	199	938	1136	1867	1669	6e-55	CCTTGTCTCTCAGCTGGGTCTGCAATGTCTCCAGCTCCATCTTGCTGCTCTCCTGCTCGCGGCTGAGCGCGTCCCGCAGCTGCTGCAGCTCGGCCCGCAGGGCGGCCATCTCCTCCCCGTGCTGCTCCGCTGCCCGGCTCAGGCTGTCCCTCTCCTGCTCCAGGCCGGCGATCCGGGTGCTCTGCTCCGCTCCCGCCTG	CCTTATCTTGCAGCTGTGTCTGCAGTGTCTCCCGCTCCTTCCTGCTACTCTCCTTCTCACTGCTGAGTGCGTCCCGCAGCTGCTGCAGCTCAGCCTGCAGGGCTGCCATCTCTTTGCTGCGCTGCTCTGCTGCGTGGCTCAGGCTGTCCCGCTCCTGTTCCAGGCCTGCTATCCGAGTGTTCTGCTCTGCTCCCACCTG
scaffold_2205603		309503	299178	19	ENSGALT00000001368	88.57	175	52	226	465	291	8e-59	CTGTGAGAGGCCCCGGCTGGAGCTGTAGGAGCTGGCAATGGCGTTGCGGATGGAGCTGGGGATCCCGCCAGCATATGTATTGTTGAGGGAGCTCATGGAAGAGGTGCGTGACCTCTTGTTTGAGCAGTCATCCGGGCAGTGCGAGACAAGGCCCCTCTTCAGAGAGCCAGGCCTG	CTGCGTGAGGCCCCGGCTGGAGCTGTAGGAGCTGGCGATGGCATTGCGCAGGGAGCTGGGGATTCCACTTGTGTACGTATTGTTGAGGGAGCTCATGGAGGAGGTGCGTGACCTCTTGTTTGAGCAGTCATCGGGGCACTGCGAAGCAAGGCCTCTCTTCAGAGAGCCAGGCTTG
scaffold_2247260	ZBTB43	10251303	10246461	17	ENSGALT00000001372	94.06	101	1	101	368	468	2e-38	TAGAGGGGAACCCAACAGTTCTGTGTCAGAAGATGAACCACGGCAGTGACCATCAGTCCCCGAGCAGTAGTAGTTACAATGGCCTTGTTGAAACCTTTGAA	TAGAGGGAAACCCAACAGTTCTTTGTCAGAAGATGAATCATGGCAGTGACCATCAGTCCCCAAGCAGTAGTAGTTACAATGGCCTTGCTGAAACCTTTGAA
scaffold_1659093	TUFT1	2117226	2103606	25	ENSGALT00000001374	90.15	132	329	460	602	733	2e-44	AGAGGACAGTCTCGCAGTACCAGGAGGAAGCGGAGCAGACGAGCTCTGCCCTGCGGAGAGCGGAGAAGAGCGTGGTGGAGAAGGAGGTGCAGGTGGATGAGCTGCAGAGGCTCCTGGCAGGGATGGAGAAGG	AGAGGACGGTGTCGCGGTACCGGGAGGAGGCAGAGCAGACAAGCTGTGCCCTGCGGAGAGCAGAGAGGAGCGTGGTGGAGAAGGAGCTGCAGGTGGATGAACTGCAGAGGCTGCTGGCAGGGATGGAGAAGG
scaffold_149017	LMX1B	10152878	10059278	17	ENSGALT00000001376	98.21	168	271	438	674	507	6e-78	ACCTTCCTACAGGGCTTGGAAGACACTTCAAAGGATGCTTTGAATGCTCGTCTCTGCTGCGTAGTAAGTATTGTCCTTGGTCGTTTAGGTCTTCTTGGGTCCTTCCCATCATCACTTCCTTTTCCTTGGGTTACTTGTCCTTTGGTGGGCTTAACATCTCCATCTTCA	ACCTTCCTACAGGGCTTGGAAGACACTTCAAAGGATGCTTTGAATGCTCGTCTCTGCTGCGTAGTGAGTATTGTCCTTGGTCGTTTAGGTCTCCTTGGGTCCTTCCCATCATCACTTCCTTTTCCTTGTGTTACTTGTCCTTTGGTGGGCTTAACATCTCCATCTTCA
scaffold_329958	ROBO3	255967	247239	24	ENSGALT00000001379	85.88	170	2250	2419	2549	2380	7e-50	ATGCGGATGGGGATCGGTGCGCTGCGGGCACCCACACCAGCGCCGGTGGCAGCAGCGACTTCGGCACGGTAAGGCACGCCGGGAACCAGTCCCCGCAGCACCGTCGCCAGCACTGTCCCCTCCACACTCTGGTTGATGTGGAAGCGGCTCTCGTTGCCCAAGCACCAGAT	ATGCGGATGGAGATGGGCGCACTGCGAGCACCCACACCTGCCCCTGTGGCCGCAGCCACCTCAGCGCGATAGGGGACACCGGGCACCAGCCCCCTCAGCACTGTGGCCAGCACTGTCCCCTCCACGCTCTGATTGATGTGGAAGCGGCTCTCGTTGCCCAAGCACCAGAT
scaffold_3722953	PANX3	304582	301428	24	ENSGALT00000001383	88.81	277	1	277	784	1060	3e-99	AAGCTGGTCTTCTTCTCCGTCTTCCAGCTCATCAGCCTCTCGGTCGGCGGCGTCTACGTCCTCCTCATGCCTGTCGTCATCTACAACGCCCTGCAGCTCTGCCAGTGGGACAAGGGGCTGCTCTCTGTCTACGAGATGCTGCCTGCCTTCGATCTCCTCAGCCGCAAGATGCTCACCTGCCCCGTCAACGACCTCAACGTCATCCTCCTCTTCCTCCGGGCCAACATCTCCGAGCTGACCTCCTTCGGCCGCCTCAATGCCGTCAGCGCCTTGAGGG	AAGCTGGTCTTCTTCTCTGTCTTCCAGCTCATCAGCCTCACAGTTGGTGGTGTGTATGTCCTCCTTATGCCTGTTGTCATCTACAGTGCCCTGCAGCTCTGTCAGTGGGACAAGGGGCTGCTCTCCGTCTATGAGATGTTGCCTGCCTTTGACCTTCTTAGTCGCAAGATGCTTACCTGTCCCATCAACGACCTCAATGTCATCCTCCTCTTCCTCCGGGCCAACATCTCTGAGCTGTCGTCCTTCAGCCGCCTCAATGCCGTCAGTGCCTTGCGGG
scaffold_137611	WDTC1	1906513	1885357	23	ENSGALT00000001392	98.5	200	15	214	1877	2076	7e-95	AGAGTGAAACCCTTAATGGCCGCGTGGTAGTAGACATGGAAGGTGCTTCCCAAGCTAACCAGAGACGAATGAATGCAGACCCGCTGGAGGTGATGTTGCTGAACATGGGGTACCGGATTACAGGACTGACCAGTGGTGGGGCTGGAGGCTCAGATGATGAAGACAGCTCAGAGGGGCAAGTCCAGTGCCGGCCCAGCTAA	AGAGTGAAACCCTTAATGGCCGTGTGGTCGTAGACATGGAAGGTGCTTCCCAAGCTAACCAGAGACGAATGAATGCGGACCCGCTGGAGGTGATGTTGCTGAACATGGGGTACCGGATTACAGGACTGACCAGTGGTGGGGCTGGAGGCTCAGATGATGAAGACAGCTCAGAGGGGCAAGTCCAGTGCCGGCCCAGCTAA
scaffold_2780833	SUPT4H1	504520	501655	19	ENSGALT00000001394	94.29	70	1008	1077	363	294	4e-23	TTAGGTTTTTATAGCTGTGTCTCGGGACTTGTAAGCCACGCCACGGCTCTTCAGCTCTCTGACGATCCCT	TTAGGTTTTGATAGCTGTGTCTCGTGACTTGTAAGCCACACCACGGCTCTTCAGCTCTCGGACGATCCCT
scaffold_2806611	PFDN1	957649	928207	13	ENSGALT00000001396	94.15	171	317	487	202	32	5e-70	ACATCCTCCCCACACCCTCGTACATGCGGGTCTCGTCCACCAGCATCATGACCTCCGTGTCAGTGAGGTGGGCGTGCTTCTTCGTCTTGCTCAGCTGCTCGATCTGGATGTCGGCCAGCTTCACCTTCTGCTGCGTGTCTATCACCTTGGCCTGCAGCTCGGTGAAGGCCT	ACATCCTGCCCACGCCCTCGTACATGCGGGTCTCGTCCACCAGCGTCATGATCTCGGTGTCAGTGAGGTGCGCGTGCTTCTTGGTCTTGCTCAGCTGCTCGATCTGGATGTCGGCGAGCTTCACCTTCTGCTGCGTGTCGATCACCTTGGCCTGCAGCTCCGTGAAGGCCT
scaffold_922496	FKBP51	80894	61868	26	ENSGALT00000001398	88.07	243	1212	1454	1267	1025	8e-83	CCTTTGCGTCCCTCTCTGCAAACTTTGCGAACATGTTGGCGTAGATCCTCCGGTCCCGCTCGTTGTGCTCCTTCGTTTTCTTCTGGCAGACGGAGATCTGGGATTTCGCTGCCTTGTTCTGTGGATTCACTTCCAGCACTTTTTGAAAGTCACATTTTGCCAGCTCAAACTCGTTCATCAATAATCTGGCTTCGCCCCTCCGGTACAAGCCCTTCTCGTTGTCCTGGTCCAGTCCTAGTGCCT	CCTTCGCATCCCTCTCAGCAAACTTGGCAAACATGTTGGCGTAGATCCTCCTGTCCCGCTCGTTGTGCTCCTTTGTCTTCTTCTGGCAGATGGAGATCTGCGACCTGGCTGCTTTGTTCTGTGGGTTCACCTCCAGCACTTTCTGAAAGTCACATTTTGCCAGCTCGAACTCATTCATCAGCAGCCGGGCCTCGCCCCGCCGGTACAAGCCCTTCTCGTTGTCCTGGTCCAGCCCCAGCGCCT
scaffold_2194493	HBEGF	967753	961553	13	ENSGALT00000001401	90.71	183	297	479	231	413	2e-66	AGTTGCTTTCCTGTCAAAGCCTCAAGGCTTGGTTACTCCCAAGAAAAAAGGGAACGGGAATAAAAGAAGAAAAGGCAAAGGCCTGGGGAAGAAGAGAGACCCGTGCCTGCGGAAGTACAAGGATTTCTGTATTCACGGCGAATGCAAATACATCCGAGAGCTGGGAGCTCCCTCCTGCATGTG	AGTTGCCTTCTTGTCAAAGCCTCAAGGCCCAGTTACTCCCAAGAAGAAGGGGAATGGGAATAAAAGAAGAAAAGGAAAAGGCCTGGGGAAGAAGAGAGACCCGTGCCTGCGGAAGTACAAGGATTTCTGCATTCATGGTGAATGCAAATATATCAGAGAGCTGGGTGCTCCATCCTGCATATG
scaffold_1458125	MVB12B	10012275	9963553	17	ENSGALT00000001402	94.03	134	136	269	314	447	9e-53	CAGAAGAAATAGCTTTCAGAAAGAAGAGGCTGTGCATAAAATTCATCCCTCGAGATTCTACAGAGGCAGCGATCTGTGATATCCGAATCCTAGGTAGATCTAAACAAGCCCCTCCTCAGTACACGTTCATAGGG	CACAAGAAACAGCTTTCAGAAAGAAGAGGCTGTGCATTAAATTTATCCCTCGAGATTCTACAGAGGCAGCCATCTGTGATATCCGAATCCTGGGGAGATCTAAGCAAGCCCCTCCTCAGTACACGTTCATAGGG
scaffold_712650	CCL4	378001	363714	19	ENSGALT00000001404	83.9	118	164	281	187	70	3e-29	ACACGACGGCCGGCTGGGAGCACAGGCTGTTGGTCTCATAGTACTCCACCACGAAGCTGCGGGGCAGCTGCCGGGAGGTGTAGGTGAAGCAGCAGGAGGTCGGTGGGTCAGAGCCAAC	ACACAACGCCAGCATGAGGGCACTGGCTGTTGGTCTCGTAGTAGTCTGCCACAAAGCTGAAGGGCAGCTGCCGGGAGATGTAGGTGAAGCAGCAGGAGGTCGGCGGGTCAGAACCCAC
scaffold_900803	TEAD3	43701	33325	26	ENSGALT00000001407	93.75	176	218	393	829	654	2e-71	CCCAAAATTTGACGAGGAAGAAGGAGTTCTGGGGCCCACGCTCATAGAGCTCCTTCAGGCCACCTTTCTTCTCGGGGAACTTGTCATAGATCTGGCGGATGTCCACGGCCTCCAGCAGCGGATCGCTGTACGAGGGGTTCGTCTGGCCGATGTGCACGAAGAGGTGTTTGCTGTAC	CCCAAAACTTGACGAGGAAGAAGGAGTTCTGGGGCCCACGCTCATAGAGCTCCTTGAGGCCACCCTTCTTCTCAGGGAACTTGTCATAGATCTGGCGGATGTCCACAGCCTCCAGCAGAGGGTCACTGTACGAGGGATTCGTCTGCCCGATGTGCACGAAGAGGTGTTTGCTATAC
scaffold_895699	TMEM222	1920499	1913665	23	ENSGALT00000001409	96.21	132	371	502	542	411	3e-55	CTTACGTACTTCCCATACAGGAGTGAGAAGAAGCAGAGTTTCACCATGTTCCAGGAGGTGCTGTTATCGTACCTCATCAAGTTTAAGGCCAGAGCCACATGAGAATGGCAGTTATCACAGCAAAGGTTGTGC	CTTACGTACTTCCCATAGAGGAGTGAGAAGAAGCAGAGTTTGACCATGTTCCAGGAGGTGCTGTTGTCGTATCTCATCAAGTTTAAGGCCAGAGCCACGTGAGAATGGCAGTTATCACAGCAAAGGTTGTGC
scaffold_3377531	ESAM	292570	289700	24	ENSGALT00000001411	85.38	212	356	567	431	220	1e-63	ACGGTGAGGTTGATGACGCCGATGTTCTTCCCCGTGCTGGTGATATCGTCCACCACGTTGACGGTGCACATGTACTGGCCCGAGTCGCGCTCCCGCGTGGCGTTGATGAAGACCGAGATGTTGTGGGTGAGGACGGGGTACAGGAACCCCACGCGGGGCTTCAGCTCCGTCTCTTCCACCTTCACCACCCCGTCCAGGTAGGTCAGGATCTG	ACTGTCAGGTTGATGATGGCTATGCTTCTGATCGGGCTGATGATGTCATCCACCACGTTGACAGAGCATATGTACTGGCCCGAGTCGTGCTCCCGTGTGGCATTGATGAAAAGGGAGATGTTGTGGGTGAGGACGGGGTGCAGGAACCCCACACGGGGCTTCAGCTCTGTCTCCTCCACTTTCACCTCCCCGTCCAGGTATGTCAGGATCTG
scaffold_1264758	SNX27	2134256	2118008	25	ENSGALT00000001413	91.75	194	448	641	507	700	2e-74	GGTCTACAACGTTTACATGGCGGGCCGCCAGCTCTGCTCGAAGCGGTACCGGGAGTTTGCCATCCTGCACCAGAACCTGAAACGGGAATTTGCCAACTTCACTTTTCCACGTCTCCCGGGGAAGTGGCCGTTCTCTTTGTCGGAGCAGCAGCTGGACGCCCGGCGGCGAGGGCTGGAGGAGTACCTGGAGAAAG	GGTATACAACGTTTACATGGCCGGTCGGCAGCTCTGCTCCAAGCGGTACCGTGAGTTCGCCATCCTGCACCAGAACCTGAAGCGGGAATTTGCCAATTTCACCTTCCCACGTCTCCCTGGAAAGTGGCCCTTCTCCCTGTCGGAGCAGCAGCTGGACGCCCGGCGGCGAGGGCTGGAGGAGTACCTGGAGAAAG
scaffold_1868365	YTHDF2	2193748	2185547	23	ENSGALT00000001414	97.4	577	3	579	994	1570	0	GCTCCTTCGGAGCCGCACCCGGTCTTGGAGAAGTTGAGATCCATCAACAACTACAACCCTAAGGATTTTGACTGGAACCCAAAACACGGCCGGGTTTTCATCATTAAGAGTTACTCTGAGGACGATATCCACCGTTCCATTAAATACAACATCTGGTGCAGTACAGAGCACGGCAACAAGAGACTGGATGCTGCCTATCGCTCCATGAACGGGAAGGGCCCTGTTTACTTACTGTTCAGTGTCAACGGTAGCGGTCACTTCTGCGGAGTAGCAGAAATGAAATCTGCTGTGGACTATAACACGTGTGCGGGTGTGTGGTCCCAGGACAAGTGGAAGGGACGTTTTGATGTCAGGTGGATTTTTGTGAAGGACGTTCCCAACAGCCAGCTGCGGCACATC…	GCTCCTTCGGAACCCCACCCGGTGCTGGAGAAGTTGAGGTCCATCAACAACTACAACCCCAAGGATTTTGACTGGAACCCAAAGCACGGCCGGGTTTTCATCATTAAGAGTTACTCTGAGGACGATATCCACCGTTCCATTAAATACAACATCTGGTGCAGTACAGAGCACGGCAACAAGAGACTGGATGCCGCCTACCGCTCCATGAATGGGAAGGGCCCCGTTTACTTACTGTTCAGTGTCAACGGTAGCGGTCACTTCTGCGGAGTAGCAGAAATGAAATCTGCTGTGGACTACAACACGTGTGCGGGTGTGTGGTCCCAGGACAAGTGGAAGGGACGTTTTGATGTCAGGTGGATTTTTGTGAAGGACGTTCCCAACAGCCAGCTGCGGCACATC…
scaffold_522322	PUS3	315623	309430	24	ENSGALT00000001417	85.88	347	59	405	389	43	1e-112	ACCTGTCCAAAGGCACTGACTCCTTTGTCCGTCCGCCCGCAGCGGTGGTAGTTGGAGGTCTGTCTGTCGTCTACCAGCCGCGTCTTCTTCAAGGCTTCAAAGAGTTTCTCTTCGATGGTGTTGCTGGTGTTCTCCTGGCTGGCAAAGCCCTGGTAGCCCCAGCCCAGGTAGGCGATCTTCAGCGCCACGTGTCTGCGGCCGTAGGCGCCGAAATCGAACGGCCGTTGCTGGCGTTTCTTGGCTTTCCCGGGGGCTGAAGGAGCCTCTTTTCTCACAGCGCCCTCCTTGTCCTCTCGGAGCTTCTCCTGCAGCCGCCTCACCTCCTCTTCCAGTTCCTGCACCCTCCT	ACCTGTCCAAAGGCACTGACTCCTTTGTCTGTCCGCCCACAGCGGTGATAGTTGGAGGTCTGTCTATCATCTACCAGCCGTGTCTTCTTCAGGGCTTCAAACAGCTTCTCTTCGATTGTGTTGCTGGTGTTCTCCTGGCTGGCAAAGCCTTGGTACCCCCAGCCGAGGTAGGCGATCCTCAGTGCCACGTGCCTGCGGCCGTGGGCGCTGAAATCAAATGGGCGCTGCTGCTGCTTCTTGGATTTCCTGGAGGTCGAAGGGGTGTCCTTCACTGCAGTGCCCTCCTTGCCCTCTGACAGCTTCTCCTGCAGCTGCTTCACCTCCTCCTCCAGGTCCCGCACCCTCCT
scaffold_586119		399588	381895	18	ENSGALT00000001420	82.3	113	4	116	348	236	4e-25	ATAGATCATCCAGGAGGTGTAGCGGTCCTTGAGGTTGTAAAGGACAGCAGGTTCATGAAGGTGGGTCAACATGGCCACATCCTCAATTCTGTCAAACTTAGGTGGGTTCATGG	ATAGATCATCCAGGCTGCATAACGCTCTTTGAGGTTGTACAGCACAGCGGGTTCGTGGAGGTGGGTCATCATGGCCATGTCCTCAATTTTATCATACTTGGGAGGGTTCATGG
scaffold_681710		638720	619454	18	ENSGALT00000001424	77.11	201	104	303	4978	5177	1e-35	AAGGATTCCCAGCTCCATTTGGATGATGCTTTGAGAGAGA-ATGATGACCTGAAGGAGCAGCTTGCTATGGTAGAGCGTAGGAACAATCTGATGACAACAGAAATGGAGGAGATACGAGCTGCTATGGAGCAGACAGAGCGAGCCCGGAAAGTTTCTGAGCAGGAGCTGATGGATGCCAGTGAGCGAGTGCAGCTTCTCCA	AAGGATACCCAGATACATTTGGACGACGCTCTCAG-GACACAGGAGGACCTGAAGGAGCAGGTGGCCATGGTGGAGCGCAGAGCAAACCTGTTGCAGGCTGAGATTGAGGAGCTACGGGCAGCCCTGGAGCAGACAGAGCGCTCGAGAAAAGTGGCTGAGCAGGAACTGATGGATGCAAGTGAGCGTGTGCAGCTCCTCCA
scaffold_681714	MYH1B	638720	473713	18	ENSGALT00000001427	91.67	132	1	132	5328	5459	4e-48	AGAAGAGCTGAAGAAGGAGCAGGACACCAGTGCCCACCTGGAGAGGATGAAGAGGAATCTGGAACAGACAGTGAAGGACCTGCAGCTTCGTCTGGATGAAGCTGAGCAGCTGGCACTGAAGGGTGGAAAGAA	AGAAGAGCTGAAGAAGGAGCAGGACACCAGTGCCCACCTGGAGAGGATGAAGAAGAACCTGGACCAGACGGTGAAGGATCTGCAGCTCCGTCTGGATGAGGCAGAGCAGCTGGCCCTGAAGGGAGGCAAGAA
scaffold_1823330	NPHP4	711516	690801	21	ENSGALT00000001430	84.42	199	1224	1422	2720	2918	4e-56	TGCGGGATCTGCAGATCATTGATGCCTACCGGGAGCATATCAAGGGTGAGAGCATCTCCCAGATGCTCAGCCAGGCCATCACCACCACCCACACCGTGCATGCTGTGCTGGGGACAGCAGAGTTCTTCGAGTTCGCCCTGAAGAACCCCTACGCTGTCCAGCACACCGTGACCATCGAGGTTGACCACCCCGAGCTCAG	TGCAGTACCTGCAGGTCATCGATGCCTACCGGGAGCGCACCAAGCGCCGGTGTATCTCCCAGCTGCTCAGCCAGGCCATCACCATCACCCACACCGTGTACGCCATGCTGGGGACGGCTGAGTTCTTTGAGTTTGCCCTGAAGAACCCTTACAGTGTCCAGCACACGGTGACGGTTGAGGTTGACCACCCCGAGCTCAG
scaffold_1563293	STT3A	377118	373687	24	ENSGALT00000001434	79.82	109	119	227	1095	988	1e-19	CTCACCCCAGCGCGCTCTTCACCGGCGAGAAGTCCGTATCGGAGCGGACGTGCTTGGAGAAGCCGCCGGGGGAGTCGGAGACCCCCCCCGAGGACACGCGAGCCCGCTT	CTCACCC-AGGGCACTCTTCACAGGAGAGAAGTCTGTGTCAGAGCGGATGTGTTTGGGGAGGGCTCCGGGGGACTCGGTGACACCACCTGAGGACACGCGGCCACGCTT
scaffold_3341676	PBX3	9823708	9728781	17	ENSGALT00000001436	100	243	432	674	272	514	3e-122	GTTTGAGCATCCGAGGAGCCCAGGAGGAAGACCCTCCCGATCCCCAGCTAATGAGACTAGACAATATGCTTCTGGCAGAAGGAGTCTCAGGTCCGGAGAAAGGTGGGGGATCGGCGGCAGCAGCTGCAGCCGCAGCAGCCTCTGGAGGGTCTTCAGATAACTCTATTGAACACTCAGATTACAGAGCCAAATTGACCCAGATCAGACAAATCTATCACACAGAGCTGGAGAAATATGAACAGG	GTTTGAGCATCCGAGGAGCCCAGGAGGAAGACCCTCCCGATCCCCAGCTAATGAGACTAGACAATATGCTTCTGGCAGAAGGAGTCTCAGGTCCGGAGAAAGGTGGGGGATCGGCGGCAGCAGCTGCAGCCGCAGCAGCCTCTGGAGGGTCTTCAGATAACTCTATTGAACACTCAGATTACAGAGCCAAATTGACCCAGATCAGACAAATCTATCACACAGAGCTGGAGAAATATGAACAGG
scaffold_1855716	IGSF1	45256	40715	20	ENSGALT00000001439	80.36	280	862	1135	247	526	6e-68	GCAGGTGCCCCCACAGTCTCCATCTTCCTGAAACCGCCTGGGGTGATCCCACCGGGAGGCTCCACCACCATCTGCTGCAGTTGCCAGTGTGACAATGGGAACTTTGTGCTGTACAAGAAAGGCCTCCAGCTCCGTATCCTGGGGCAGCGTGGCAGCAGGGCCGAGTTCTCCATCTCTAATGCCACCCAAGAGGACACAGGTCCCTACAGCTGCCATTACCTGGATGGAGGC------ACTGTGCTGGCTCGCAGTGAAACCCTGGATGTCATGGTGCAAG	GCAAGTGCCCCCACAGTCTCCATCTTCCTGCAGCCACCTGGGGTGATCCCACTGGGAGGCTCTACCACCATCTGCTGCAGGTGTCTGTGCCATGGTGGGAAGATGGTGCTGTACAAGGATGGGTATCAGCTCCGTACCCTGGAGCTACATGGTAACACGGCTGAGTTCTCCATCTCTAAGGCCACCCAAATGGATAGAGGTCTGTACAGCTGCCATTATGTGGATGGAGGCAATGGGACTGTGCTGACTCGCAGTGACTCCATGGAGGTCAGAGTGGAAG
scaffold_3436862	C1orf174	916986	914535	21	ENSGALT00000001441	67.64	377	270	645	445	115	1e-38	CCTGTATGAACTCGACATCCCCAAAGAACCGGTGCACTGGCATTGGCTGGTTGCTGTCTTCATCCAAGAAAGCACTACCATCTAGTTGTACGGGCTTCTCCGGGAAATCTGCATCCTCCAAGCTAGACCCTTCTGAAAGTACACTCTCACAGCTGCTCTCCTCTTCACTGCAGACATGATCATGCAGATTTTCATCACTGTCCATTTTTGATGGAGCACTGCTTGATTTCACTGCATGTGGCTTGAAAGAAACATCATGTTCCTCTTCCTGTTTGTCTTCCTTTGTCTCTGGAATGCTTTCACCTTTTTTCTGTTGAATCATATTGTAGTCTCCTGGATCTTCTGAACGTCGA-TCCTCATCGGATGTTTTAGGTGT	CCTGTATAAAGTCGATGTTTCCAAAGAACCGATCCAATGGCATCGGCTGGTTACTGTCTTCATCCAAGAAAGCACTGTTATCTAGTTCTGCTAGTTTCTTGGGGACGTCTTCATCCTCC---------------------------------------------TCCCTGCAGGCACAATCTTGCAGATTCTCACTGCTCTCTGTTTTTGAAGGAGCACTACTCGATTTCCCTGCAGGTGGCTTTGAAGAGATACCATGTTCCTTCTCCTGTTTTTCTCCACCAGTCTCTGGGATGCTTTCACTTTTTTCCAGTTGAATTACATGGCGATCTCCTGTACCTTTTGAA-GGCGAGCCCTCAGCAGGCGCTTCAGGTGT
scaffold_3436850	DFFB	920526	918310	21	ENSGALT00000001442	96.15	104	270	373	604	707	6e-42	CAGGGACCTTTCGACAGAGATGACTGCCCATGTAAGCATTCTATCAACCCCTACAGTAACAGGGAAAGCAGAATCCTCTTCAGTACCTGGAATCTCGATCACAT	CAGGGCCCTTTTGACAGAGATGACTGCCCATGTAAGCATTCTATCAACCCCTACACTAACAGGGAAAGCAGAATCCTCTTCAGCACCTGGAATCTCGATCACAT
scaffold_2976802	MAPKAP1	9725867	9641160	17	ENSGALT00000001443	92.36	144	85	228	1210	1067	1e-53	TACCTAACTGAACATCAGTGGTGAATCGAAGCCTATGGATCATGCTGACTTTGAAGGACTTGTAATGGTGGCTACTGAGCATGTCCTGAACGGTAGCTATATCGATCTGAGGGTCCTCCTCCGAGACCTCTTCTCCTCTTGAAC	TACCTAACTGAACATCAGTGGTGAATCGAAGCCTATGGATCATGCTGACTTTGAAGGACTTGTAGTGGTGGCTGCTGAGCATGTCCTGCACCGTGGCGATGTCGATCTGAGGGTCCTCCTCTGAGATCTCCTCTCCTCTCGAAC
scaffold_2998489	CEP104	932456	921681	21	ENSGALT00000001445	86.88	160	13	172	1151	1310	1e-49	AGGTTGAATTTTTACCTTATGATGAGAGACCTCTTCCAGCTATCTGTAAACAGTCTGATGAAGCAATTGCGTACCTTGAGCCAGAGATGACTGCAGAGGATATCAGTGATACCCCAAGAAGTGGCATTACTGGGGAACCAGAACCATTGACTGAGAAGGC	AGGCTGAATTTTTACCTTATGATGAGAGACCTCTCCCAGCCATCCAGAAACACTCTGAGGAAGCAATTAGATACCTTGAGCCAGAAAGGACTGAGGGGGACATCAGTAATACTCCAAGAAGTGGCATTACTGGGGAACCAGAACCACTGAGTGAGAAGGC
scaffold_960278		399026	387731	19	ENSGALT00000001447	85.66	258	505	762	1276	1533	3e-80	CAGATAATAACATACAGGCATTACCTCCCACTTCTGCTTGGGGAGGAGACCAGCAAGTGGATCCCTTTGTACAGTGGCTACGATAAGAATGTGGATCCTACAGCCTCAAATGTTTTTTCCCTGGCTTTCCGGTTTGGTCATGCCTCAGTACGGCCTTTTGTATCCCGTTTGGATGACAGTTTTCAGCCGTTGTGTTCATTATCCCCTGTCCCTCTTCATTTGACCTTTTGCGCTACATGGAGAATTATAATGGAAGGT	CAGATAATAACATACAGAGATTATCTACCACTTCTGCTTGCAGAGGAGACCAGCAAGTGGATACCCTTGTACAGCGGCTACCATGAGACTGTGGATCCGACAGTGTCAAATGTTTTCTCCCTGGCCTTCCGATTTGGTCATACCTCAGTGCAGCCTTTTGTATCCCGTTTAGATGACAGCTTTCAGCCTATGGGTTCACTTCCCCACGTCCCTCTCCATCTGACGTTTTGTGCATCATGGAGAATTATAATGGAAGGT
scaffold_1484742	LRRC47	938978	934027	21	ENSGALT00000001448	75	260	1	260	667	914	4e-46	CTGCCCGCCGCGCTGGCCGACTGCCCCCGCCTGAAGGAGGCCAACTTCAGGGGCAACCAGCTGAAGGACAAGCGGCTGGAGAAGATGGTCAACGGCTGCCAGACGAAGGCCATCCTGGAGTACCTGCGGGCCGGCGGCCGCGGGAAGGGGAAGGCCGAGAGCGCCAGAGAGGAGGCCAGGAAGAAGAAGAGGGAGAAGCAGCAGAAGAAGGACAGCGGGGACGGGGAGCAGGACGAGCTGGAGGAGGCGAGCAAGCTGCT	CTGCCCGCCGCCTTGGCCGACTGCCCCCGCCTGAAGGACGCCAACCTGCGCGGCAATCCGCTGCGCGACCGCCGCCTCGAGAAGATGGTGAACGGCTGCCAGACGCGGGCCGTGCTGGAATACCTGCGCTCCAAGGGCCGC------------GCCGACGGCGGCCGCGAAGAGACCCGCAGGAGGAAACGGGAGAAGCCGCAGAAGAAGGACGGCGGGGACGGGGAGCGCGACGAGGCGGAGGCCGTCGGGAAGCTGCT
scaffold_2009457	GMEB1	2208130	2197976	23	ENSGALT00000001449	92.01	713	329	1041	980	1692	0	TTGCAGACCTGGAGCGGCAGCTGGAAGAGCAGAAGAAACTTGCCAAGGACCAGAAGGCGAAATCCCAAACCATCCAGAACGTGGTGCTGATGCCCGTCAGCGCTCCCAAGCCCCCCAAGAGACCCCGCCTGCAGCGCCCAGCCTCCGCCACCGTCCTCAGCCCCTCCACCCCCATCCAGCAGCCTCAGTTCACGGTCATCTCGCCCATCGCTATTGCGCCCGTCGGACAGCAGTTCTCTGTGGGCAACATCCCGGTGGCAACCATTAGCCAGGGCTCTAGCCCGGTGACTGTTCATACCTTGCCGTCTGGCTCCCAGCTCTTCCGATACGCCACCGTGGTGTCCTCCTCCAAGACCAGCTCCTCCGACACGGTCACCCTCCACCCGTCCTCCAGCCTGG…	TTGCAGACCTGGAACGGCAGCTGGAAGAGCAGAAGAAACTCGCCAAGGACCAGAAGGCCAAGTCCCAAACCATCCAGAACGTGGTGCTGATGCCCGTCAGCGCTCCCAAACCCCCCAAACGACCCCGCCTGCAGCGTCCGGCCTCTGCCACCGTCCTCAGCCCCTCGACCCCCATCCAGCAGCCTCAGTTCACGGTCATCTCCCCCATCGCCATCGCCCCCGTCGGCCAGCAGTTCTCGGTGGGCAACATCCCGGTGGCGACCATCAGCCAAGGCTCCAGCCCGGTGACTGTCCACACTTTGCCTTCTGGCTCTCAGCTCTTCCGTTACGCCACCGTGGTGTCCTCCTCCAAGACCAACTCCTCCGACACCGTCACCCTCCACCCGTCCTCCAGCCTGG…
scaffold_1484763	CCDC27	942588	935049	21	ENSGALT00000001450	81.29	171	159	329	1123	953	1e-40	TGCTGGTGATGCGTTCGAGTGCCACTCTAGTTTGCAGCTCCCTGTGCTGCAGTGTCTCAGCTTGGCTCTGGATCACCTCTTGGGCCCGTTGCTGCTTGTGGATGTGGTATCGGCTGGTCAGAACCTCTGCCTGTAGCTGGCTGACTCTCCCCTGTAACTCACTGATCAGCT	TGCTGGTGATACGCTCAAGTGCCACTCTGGTTTGTAGCTCTGTGTGCTGCAGCACTTCAGCTTGGCTCTTCATCTCCTCTTGAGCACATTGCTGCTTCTGCATGTGGAACTGATTGGTCAGAGCCTCTGCCTGTAGCTGCCATGCTGTACCCTGTAAATCACTGATCAGCT
scaffold_142147	L3MBTL1	67792	49682	20	ENSGALT00000001453	91.15	226	573	798	135	360	3e-86	AGCAAATGCCACTACCATCAACCTTCCCACGAGCACCTTAGAAATTCAGCGATTCCCCCGGGAACCACAGAGAAGCACAGGGGCCGAGAGGCCAGAGAGGGGAGCAGGGACTGAGCCCATCACAGCTACTGTCATTCCCCAGATCAGTGGGGTGCAGACCTGCAGCACAGTCCGTGTGCTGGAGTGGAAAGATGGGGTGGCTACTTTGCCTGGGAGTAACCTGCGG	AGCAAATGCCACTACCATCAACCTTCCTACAAGCACCTTAGAAATCCAGCGATTTCCCAGGGAGCCACCAAGAAACACAGGGGCTGAGAGGCCAGAGAAAGGAGTAGGGAGTGAACCCATCACAGCCACTGTCATCCCCCAGATCAGTGGGGTGCAGACCTGCAACACAGTCCGTGTGCTGGAGTGGAAAGATGGGGTAGCTACTTTGCCTGGAAGTAACCTGCGG
scaffold_960304		406341	401448	19	ENSGALT00000001454	79.66	177	293	469	177	1	4e-38	CTTCATGTTTTCCATGTTACGACCACGAGGAATACTGATCATAATAACCGGAATGCTTAGGGTGAAGAGCCACAACTTATAGAAGGTCATCTTGCAGAAGTATCTGAATGCAGGATTCAGCTGGTAAAGGACTAGAAACGCGATGAACAGAAAAGTAAATGGGTAATGAAGGAGCAA	CTTCATGTTTTCAAAGCTGCGACCACGAGGAAGAGCAAGGATAACAACCAGAAAGCTGATGGTGAAGATCCACACCTGGTAGAAGGTCATCTTGAAGAAGTATTTGAATGTAGGGTACCTCCAGCAAAGGATTAGAACTGCAATGAGCAGAAAAGTAAATGGGTAGTGAAGAAGCAA
scaffold_2070634	SRSF6	93827	90322	20	ENSGALT00000001462	93.55	217	356	572	382	598	1e-89	AAGGATTTCATGAGGCAAGCTGGTGAGGTAACCTATGCAGATGCTCACAAAGAACGTACAAATGAAGGAGTGATTGAGTTCCGATCTTACTCGGACATGAAGCGTGCTCTGGACAAACTGGATGGCACAGAGATAAATGGAAGGAAGATCAGGCTGGTTGAAGACAAGCCACGCTCAAGCCATAGGCGATCTTACTCTGGCAGCAGGTCAAGGTAAC	AAAGATTTTATGAGGCAAGCTGGTGAGGTGACCTATGCAGATGCTCACAAAGAACGTACAAACGAAGGAGTAATTGAGTTCCGATCATATTCGGACATGAAACGTGCCCTGGACAAACTGGATGGCACAGAGATAAATGGAAGGAAGATCAGGCTGGTAGAAGACAAGCCACGGTCAAGCCATAGACGATCTTACTCTTGCAGCAGGTCAAGGTCAC
scaffold_856117	TAF12	2223381	2217424	23	ENSGALT00000001463	92.35	170	249	418	1	170	3e-65	ATGAACCAGTTTGGCCCTTCTACCTTGATCAACCTCTCCAACTTCTCCTCGATAAAGCCGGAACCAGCCAGCACTCCCCCGCAGAGCTCCATGGCCAACAGCACCACCGTGGCAAAGATGCCGGGGACGCCCAGCGGAGGAGGACGGCTCAGTCCTGAAAGCAACCAGGT	ATGAACCAGTTTGGCCCATCTACCTTGATCAACCTCTCCAACTTCTCCTCCATAAAGCCTGAACCTGCCAGCACTCCCCCTCAGAGCTCCATGGCAAACAGCACTGCCGTGGCAAAGATGCCCGGCACACCCAGTGGAGGAGGGCGGCTCAGTCCTGAAAGCAACCAGGT
scaffold_2043210	GAPVD1	9626013	9604234	17	ENSGALT00000001466	94.67	225	6	230	3999	3775	3e-97	CTGGTCACGCAAAATATCTCCATCCTGATTAGGGTAGAACGCAAGTTTGAAAATACGATTCATCACACTGCGTTCTATAGCTAATTGTGCATCCTGAAGCTGTTCTTCGCTGGCATTCTGCCATATGGCATCCTGAGCCATAGCCCCATATAAGAACTGAAGAAAATCCTCAACTTGGGCTGTTTTATCATCTGCTGCTGTGAGTTTCTGGAAATCTAGTAAAAA	CTGGTCACGTAAAATATCTCCATCCTGATTAGGGTAGAATGCAAGTTTGAAAATACGATTCATCACACTGCGCTCTATAGCTAATTGTGCATCCTGAAGCTGTTCTTCACTGGCATTCTGCCATATGGCATCCTGAGCCATTGCTCCATATAAGAACTGAAGAAAATCTTCAACTTGGGCTGTTTTATCATCTGCTGCCGTAAGTTTCTGGAAATCTTGAATAAA
scaffold_856126	RAB42	2225360	2224174	23	ENSGALT00000001470	74.22	128	705	832	634	519	2e-17	AGCACGAGCATCTCTTCCGCTTCTCTTCCTTCTCCGGTACCCGAGCCTTGTGCGGCACCGGCAGCGGGATGCTGCTCTTCACCCCATCCCACGCCTCGGTGGGAGCCAGCTGCCCTGTTTGCAGCGCC	AGCACGCGCACCTCTTCCCCTTCTCGCCGTCCTTCGG------------GCACGGCGCTGGCAGCGGGACGCTGCTCTTCACCCCATCCCACGCCTCGCACGGTGCCAGCAGCCCGCTCTGCAGCGCC
scaffold_2981922	AP3D1	2061947	2034948	28	ENSGALT00000001472	91.16	147	96	242	1859	1713	3e-53	CCCTCTGGAACTGGTACTTTCTTCTGTGCTTTAGGAGCCACAGGATTCAGCTCACCAGCAAACAGGGCTATGACTTCCTCAGCAACAGGTACTTCTTTTATTTGTAGCTTCTGAATATATTTTATAAGCTGCAAGATGCAAGAAGCC	CCCTCTGGAACTGGGACCTTCTTCTGTGCCTTAGGAGCCACAGGGTTCAGCTCGCCAGCAAACAGGGCTATTACTTCCTCAGCTACAGGCACTTCTTTCACTTGTAGCTTCTGAATATATTTTATTAGTTGCAAGATACAAGAAGCC
scaffold_627978	GJC1	1276164	1272878	27	ENSGALT00000001473	88.34	386	18	403	1	386	3e-139	ATGAGTTGGAGTTTTCTGACCCGTCTGTTAGAGGAGATCCACAATCACTCAACCTTTGTTGGCAAAATCTGGCTGTCAGTGTTGATTGTATTTCGGATTGTCCTAACTGCTGTGGGAGGAGAATCCATTTATTACGATGAACAAAGCAAGTTTGTGTGCAACACAGAGCAGCCTGGCTGCGAGAATGTTTGTTACGATGCTTTCGCTCCTCTTTCACATGTGAGGTTTTGGGTCTTTCAGATCATTCTTGTCGCCACTCCATCTGTGATGTATTTAGGCTATGCAATTCATAAAATTGCCCGTATGGTGGAACACAGCGAAGCCGACAGAAGAATCAGAAGCAAAAGCTTTTCCATGCGCTGGAAACAACACCGTGGCTTAGAGGA	ATGAGTTGGAGCTTTCTGACCCGTCTATTAGAGGAGATCCACAACCACTCCACCTTCGTTGGCAAAATCTGGCTGTCGGTGCTGATCGTCTTTCGGATCGTTCTGACTGCTGTGGGAGGCGAATCCATTTATTACGATGAGCAAAGCAAGTTTGTCTGCAACACAGAGCAGCCCGGCTGTGAGAACGTTTGTTACGACGCTTTTGCTCCTCTTTCTCACGTGAGATTTTGGGTGTTCCAGATCATTCTCGTCGCCACTCCATCCGTCATGTATTTGGGCTACGCCATCCATAAGATTGCCCGCATGGTGGAGCACAGTGACGTTGACAGAAGGTTCAGAAGCAAAAGCTTTTCCACGCGCTGGAAACAGCACCGCGGCTTGGAGGA
scaffold_2584342	MTFR1L	2234082	2227224	23	ENSGALT00000001474	91.19	318	25	342	768	451	4e-125	CAAGTCTTTGCTCTGCTTCATCCTATGAATGTCTTTAAGAATGCCCATCATATCTGCAAAACTGCTGGCCTTTGAAAGAGACACAGAATCTTCCTCCTCAGGATCCCTTGGTTCTGGTTTACAACACTCAGAGGTTGCAGAACAAAGCATGGAGACTGACGGGAGCTCAGGGCTTTCGAGTTCTGCCTCCTCCTCTGTGATATCGCTAATGACAAAGGAAGTTGTAGATTGGAAAGAGCGTCCAAAACAAGGTAAAGGAGAAGATGCATTTGAACTTCCTGGAGATAATAAATCCGGTGTTAATGAAGCAGAAGCTGA	CAAGTCTTTGCTCTGCTTCATCCTATGAATGTCTTTTAGAATGCCCATCATGTCTGCAAAACTGCTGGCCTTGGAAAGAGACACAGAATCCTCCTCATCAGGATCCTTTGGTTCTGATTTATAGCACTCAGATGTTGTAGAACAAAGCATGGAGACTGATGGAAGCTCAGGGCTCTCGAGTTCTGCCTCCTCCTCTGTGATGTCACTGATGACAAAGGACGTTGTGGATTGGAAAGAGGGTCCAAAACAATGCAAAGGAGAAGATGCATTTGAACTTCCTGGAGATAATGCATCAGGGGTGAAGGAAGCAGAAGCTGA
scaffold_2006085	ZNF319	456469	452905	11	ENSGALT00000001475	95.67	1223	1	1223	1480	258	0	GGCACTTGTAGGGCTTCTCGCCCGTGTGCACGCGCCGGTGGCGCTGCAGGTCCGAGGCGTACTTGAACCGCTTTTCACAGTCGGGGCACTTGAGGGGCTTCTCGCGGGCCGGGTCGCAGCGGTGCTGCACGAACTCAGAGGAGGAGAAGAAACGTCTCTCGCAGAGCGTGCACTTGAGTGGCTTCTCGGCGCAGTGGGCCAGCTGGTGCTTCTGCAGAGCCGAGGCCCGCTTGTAGGACTTGTTGCACACTGCGCACTTGAAGGGCCGCTCCGCGTTCTGCACGCACTTGTGCCGCAGCAGCTCTGAGGACTGGTTGAAGCCTTTCTGGCACACGTTGCACTTGAAGAGGTTTTCTATGCCGTGCACGTGCTGGTGGTACACCAAGTGCGAGGGCTGCA…	GGCACTTGTAGGGCTTCTCGCCCGTGTGCACGCGCCGGTGGCGCTGCAGGTCCGAGGCGTACTTGAAGCGCTTTTCACAGTCGGGGCACTTGAGGGGCTTCTCGCGGGCCGGGTCGCAGCGGTGCTGCACGAACTCGGAGGAGGAGAAGAAACGTCTCTCGCAGAGCGTGCACTTGAGGGGCTTCTCGGCGCAGTGGGCCAGCTGGTGCTTCTGCAGCGCCGAGGCCCGCTTGTAGGACTTGTTGCACACGGCGCACTTGAAGGGCCGCTCGGCGTTCTGCACGCACTTGTGCCGCAGCAGCTCCGAGGACTGGTTGAAGCCCTTCTGGCACACGTTGCACTTGAAGAGGTTCTCTATGCCGTGCACGTGCTGGTGGTACACCAGGTGCGAGGGCTGCA…
scaffold_549452	HSPA5	9595959	9591907	17	ENSGALT00000001476	94.8	250	1	250	1644	1395	2e-108	CTCCGCAAACTTCTCAGCATCATTAACCATCCTCTCAATTTCTTCCGGTGTCAGCCGATTCTGGTCATTTGTAATTGTGATCTTGTTTTTGTTCCCGGTGCCCTTGTCTTCAGCTGTGACACGCAGGATTCCATTCACATCTATTTCAAAGGTAACTTCAATCTGGGGGACACCACGAGGGGCAGGAGGGATTCCAGTCAGATCAAAAGTTCCCAGAAGATGATTATCCTTGGTGAGGGGACGCTCACCT	CTCAGCAAACTTCTCAGCATCATTAACCATCCTCTCAATCTCCTCTGGTGTTAGCCGATTCTGATCATTTGTAATTGTGATCTTGTTTTTGTTCCCAGTGCCTTTGTCTTCAGCTGTGACACGAAGGATTCCATTCACATCTATTTCAAAGGTAACTTCAATCTGTGGGACACCACGAGGAGCAGGAGGGATTCCAGTCAGATCAAAAGTTCCCAGAAGATGATTGTCCTTGGTGAGGGGACGTTCACCT
scaffold_2268450	MAP2K4	777262	713442	18	ENSGALT00000001477	98.88	179	112	290	357	179	1e-85	TTTAACTGCCATAATTTGCCCACTTGGTTTGTGGACCATTTTGTTGACAGAACCATAAGCGCCTCGTCCAATTTCTCCAAGGTCTTTCAAGTCCTCTGCTGTAAAATCCCAATGTTGTTCAGGGGAAATCTTCAATTTTCCTGATGATTCAATGCTGTGTGTTCTCAGTCTCTCTCTGT	TTTAACTGCCATAATTTGCCCACTTGGTTTGTGGACCATTTTGTTGACAGAACCATAAGCGCCTCGTCCAATTTCTCCAAGGTCTTTCAAGTCCTCTGCTGTAAAATCCCAATGCTGTTCAGGGGAAATCTTCAATTTTCCTGATGATTCAATGCTGTGTGTTCTCAGTCTCTCTATGT
scaffold_549444	RABEPK	9591015	9588798	17	ENSGALT00000001479	76.38	309	620	923	750	1047	7e-58	AGAGAAGCAGCAGTGGACGCTCCTACAGTTTGATTCCCCTCTGCCGGCGGGAAGGCTGGACCATGCCATGTGCGTTGTTCCCTGGCAGGCTGGAAAGAGCAGAGACACAGGAGCTGTCATGGGGGAAGACAAAGCTGGGAAAGAGTTGACTGTGTCAGCAGGTGACAAAGCTGAC--CCTCTCCAGAAGAGCTCCGAGGAT---GAGGGGTGCGCTGAAGACACAGTTGTGCATCTACTGTTAATATTTGGTGGGATGGACACACAGGGGCAAATATACAGGGACTGTGTTGTCAGTCTTATTGAATAG	AGAGGAGCAGCAGTGGACACTCCTGCAGTTTGATTCTCCTCTGCCTGCTGGGAGACTGGACCATGCCATGTGTGTCATTCCCTGGCGGGTTGGCAAAAATGGTGACGCAGCAGCTGTCTCTAAGGAAGATAAAGCT------GAGCCAACTGCATCAGCTGGTGACAGAGCTGACCACCTCTGCAGAGG-----CCAGGATAAGAAGGCGTGTACTGAAGACACAATGATGCATCTGCTGTTAATATTTGGTGGGATGGATACACAAGCAGAGATATATAGGGACTGCATTGTAAGTTTGATTGAATAG
scaffold_2409538	SEPN1	2251391	2237791	23	ENSGALT00000001481	90.85	164	1489	1652	355	518	7e-59	ATTTCTCACGTCGCTTTGTCTGGGCTGAGGAATTGGACTGCCCCAGCAGCCCCTATGAGCGTGATGCTTGCCAGGCAGTTTAAAGCCTTTCTTCCTCCAAAGAATAAACTGGATCTTGGGGATCCGTGGTGGATAATTCCTAGTGAATTGAACATCTTCACTGG	ATCTCTCACGTTGCTCTTTCTGGGCTGAGGAATTGGACTGCTCCTGTATCCCCTAAGAGTGTGATGCTTGCCAGGCAGTTTAAAGCCTTTCTTCCTCCGAAGAATAAACTTGATCTGGGTGATCCGTGGTGGATAATTCCTAGTGAACTGAACATCTTCACTGG
scaffold_1835949		421656	410358	19	ENSGALT00000001482	81.36	236	1	236	890	1125	4e-59	GAGCAATTCGAGATCAGATCAATGCGCTCACCTCCTTTCTTGATGGCAGCGTGGTGTACGGCAGTGAAGTGCCTTTGGCCAACAAACTGAGGGATCGGACCAACCAGCTGGGCTTCCTGGCTGTTAACCGGAATTTCACTGATAGGGGGAAGGCATATATGCCCTTTGACCGCATGCGGAAGGACCCCTGTCTTATAGTCAGCAGGGGAGCTAAAATCCCTTGCTTTCTTGCAGGT	GAGCCACTCGAGAGCAGATCAACGCGCTCACATCCTTCCTCGATGGCAGTATGGTGTATGGCAGTGAACAGCATTTGGCCAACAGGCTGAGGAATTGGAACAACCAGCTGGGCTTGTTGGCTGTTAATCAGAATTTCACAGACAATGGGATGGCATATTTGCCCTTTGTCAGGATGTCAAAGGACCCCTGTCTCAAGGTCAGCGGGAGTGCAAATATCCCTTGCTTTTTGGCAGGT
scaffold_543608	STT3A	384267	377394	24	ENSGALT00000001485	93.68	190	49	238	1774	1963	9e-78	GACATCAACAAGTTCCTGTGGATGGTGCGGATCGGGGGCAGCACGGACACGGGGCGCCACATCAAGGAGCACGACTACTACACCCCCACGGGGGAGTTTCGGGTCGACCGCGAGGGCTCCCCGGTGCTCCTCAACTGCCTCATGTACAAGATGTGCTACTACCGCTTCGGCCAGGTCTACACCGAGGCCA	GACATCAACAAGTTCCTGTGGATGGTGCGCATCGGCGGCAGCACGGACACGGGCCGGCACATCAAGGAGCACGACTACTACACGCCCACCGGCGAGTTCCGCGTCGACCGCGAGGGCTCCCCGGTGCTGCTCAACTGCCTGATGTACAAGATGTGCTACTACCGCTTCGGGCAGGTCTACACCGAGGCCA
scaffold_2045403	TP73	973178	944197	21	ENSGALT00000001487	90.82	196	111	306	301	106	1e-72	AGCACTCACCATCGTTGAAGTCACGGCCGAGCTCGTGGTTGGGGCAGCGTTTCACCACTTCGGTGACATGCTCTGCCTTCTTGTAGACGGGCATGGCCCGGATGATGGTGCCCGGGGGCGGCGGGGTGGACACCTTGATCTGGATGGGACATGTTTTTGCAATCTGACAGTACAGTTTCTTCAGCAGGGGGGAGTA	AGCACTCACCATCATTAAAGTCACGCCCCAGCTCATGGTTGGGGCAGCGTTTCACCACTTCTGTCACGTGCTCGGCCTTCTTGTAGACAGGCATGGCCCGGATGATGGTGCCCGGTGGCGGTGGGCTGGACACCTTGATCTGGATGGGACATGTCTTGGCAATCTGACAGTAGAGCTTCTTCAGCAGTGGGGAGTA
scaffold_3563071	MMP15	443681	440514	11	ENSGALT00000001489	89.38	226	1012	1237	208	433	1e-80	GGTACCGCAGACGGGCACCCTCAGCCCACCAAGCCTTTGCCCACCGTGACGCCCCAGAGACCTGGCAGGCCAGACCAGAGACCCCCTAAACCGCCCCCCCCGGGGAAACCGGAGCGACCCCCCAAACCTGGCAGCCCAGACCGACCTGACCAGTACGGCCCCGACATCTGCGACGGGAACTTCGACACGGTGGCGGTGCTGCGTGGGGAGATGTTTGTGTTCAAGG	GGTACCGCGGATGGGCACCCTCAGCCCACCAAGCCCTTGCCCACCGTGACACCTCGGAGACCTGGCAGGCCGGACCACAGACCCCCCAAACCACCTCCGCCAGGGAAACCAGAGCGGCCCCCAAAACCTGGCAACCCAGACCGACCTGACCAGTACGGCCCCGACATCTGTGATGGGAACTTTGACACAGTGGCAGTGCTGCGGGGAGAGATGTTTGTGTTCAAGG
scaffold_2021175		139265	135780	13	ENSGALT00000001491	81.86	419	3	421	1151	733	2e-115	CGGTCCCGCACACTGAATAGGGCCACCACGGTCCGGGGCGGGGCGTCTTCGGGAATGGAGGCGGTGAGGGAGGTGAGCGCTATCTCCGGGGCGTTGTCGTTCACGTCCAGGACCTCCACCTGCACTTTGCAATGCGCAGACAGCCCCCCGCCGTCGGTGGCTCTCACCACCATCTTGTGGTTTTCCGCTTCCTCGAAGTCCAGGTTGCCCGCGACTCGTATCTCCCCCGTGACAGGGTTCAGCTCGAAGAGCTGCCGGGACCGCTCCGGTGTCTGGGTGAAGGCGTACCGCACTTTCCCGTTGGAGCCTTCGTCTGGATCCGCGGCCGCGACTCTGACCACCAGCTGCTCCGGGGGGCTGTTCTCGGCCAGGCGCACCTCGTAGACCTCGTGACGGAAG…	CGGTCCCGCACGCTCAGCAGGGCCACCACGGTGCGGGGCGGGGCGTCCTCGGGGATGGAGGCGCTCACGGAGCTCAGCGCCATCTCCGGCGCGTTGTCGTTCACGTCCAGCACCTCCACGTGCACTTTGCAGTGCGCAGACAGACCACCCCCGTCTGTGGCTTTGACCTCAATATCGTGGTCGTCTGCTTCCTCGAAATCCAAGTTTCCCCAGACCCGGATCTCCCCGGTTTCAGAGTAAAGCTGAAAGACCTGGCTGGACCGCTCTGACATCTCAGTGAACTTGTACCGCACTTTGCCGTTGGAGCCTTCGTCGGGATCCGCGGCCGACACCCGGACCACCAGCTGCCCCGGGGGGCTGTTTTCGGCCACGCGCACCTCGTACACCTCCCGCGAGAAC…
scaffold_2388784	CNGB1	471120	457682	11	ENSGALT00000001493	88.79	214	284	496	1958	2171	2e-73	ACGTGATGTACGTGCTGTGGCTGTTCTTCGTTGTCATGGCCTGGAACTGGAACTGCTGGTTGATCCCCGTCCGCTGGGCTTTCCCCTACCAGACGCCGGCAAACATCCACTGCTGGCTGCTCGTGGACTACCTCTGCGACCTCATCTATCTGCTGGACATCCTCATCTTTCAGACCCGGCTGCAGTTCGTCCAGGGGGGAGACATAAT-AGTGA	ACCTGGTGTACGTGCTATGGCTATTCTTTGTTGTCCTGGCCTGGAACTGGAACTGCTGGCTGATCCCCGTCCGCTGGGCCTTCCCCTACCAGACGCCGGCCAATATCCACTACTGGCTGCTCATGGACTACCTGTGTGACCTCATCTACCTGCTGGACATCGTTGTCTTTCAGACCCGCCTGCAGTTCGTCCGAGGAGGAGACATCATAAGTGA
scaffold_171035	PPP6C	9588647	9584886	17	ENSGALT00000001495	92.86	210	1624	1833	460	669	1e-83	TTAATAGATGAGCAGATTCTCTGTGTGCATGGTGGCCTCTCTCCAGACATCAAGACACTCGATCAAATTCGAACCATTGAACGTAATCAAGAAATTCCTCACAAAGGCGCCTTCTGTGACCTTGTTTGGTCCGATCCAGAAGATGTGGATACGTGGGCGATCAGTCCGCGAGGAGCAGGCTGGCTCTTTGGTGCAAAGGTGACGAATGAG	TTAATAGATGAGCAGATTCTCTGTGTGCACGGTGGCTTGTCTCCAGACATCAAGACACTCGATCAGATTCGAACCATTGAACGTAATCAAGAAATTCCTCATAAAGGCGCCTTCTGTGACCTGGTTTGGTCTGACCCAGAAGATGTAGATACGTGGGCCATCAGTCCGCGAGGAGCGGGTTGGCTGTTTGGTGCTAAGGTGACAAATGAG
scaffold_1450555	ARPC5L	9584307	9581014	17	ENSGALT00000001496	91.8	183	473	655	265	83	2e-69	CCTTTTCATGCCACTGAAGTAATATTGCACTGCTATTTTCTGTTGGCTTTTCAAATCCTTTATAAATGTACTTCATTAACAAGTCAACGCCGTTTCTGTCTAAGGAATTCACTGCTTGTTCTATTTCACTGCTTTTAAAAGATGTGAGGACTTTAAGCATGGTTCCCTGGGCCTGCTCCTGCA	CCTTTTCATGCCATTGGAGTAATATTGCACTGCTATTTTCTGTCGGCTTCTCAAATCCTTTATAAATATACTTCATTAACAAGTCAATGCCATTTCTGTCTAAGGAGTTCACCGCATGTTCGATTTCACTGCTTTTAAAAGACGTGAGGACTTTGAGCATGGTTCCCTGCGCCTGCTCCTTCA
scaffold_908303	WRAP73	989845	976956	21	ENSGALT00000001499	91.28	195	306	500	1239	1045	2e-73	ACCTTCCACTGGCACCTGCACTGACACACAGCCAGCTGGGGACCATAAGTAGACTTTGCTATTTCCTGTACATACAGCAAGTCGAGGTTGTTGGGGATCCCACTGGAAAGACTGGATCGCACACAGCTGCTCTAAGACTACAAACAGCTTCAGCTTTTGAATGTCCCAGATCCAGACAGCGTTAGGAATGTTATC	ACCTTCTGTTGGAACTTGTACTGACACACATCCAGCTGGGGACCATAGGTAGACTTTGCTATTTCCTGTACATACAGCAAGTCGAGGCTGTCGTGGATCCCACTGGAAGGACTGGATGGCACACAGCTGCTCTAACACTACAAACAGTTTCAGTTTTTGAATGTCCCAGATCCAGACAGCATTAGGAATGTTATC
scaffold_2409753	EI24	392693	384626	24	ENSGALT00000001501	95.24	147	87	233	42	188	4e-61	GGGAATTAAGGACTCCATCTGGGGCATCTGCACCATCTCTAAGCTGGACGCCCGGATCCAGCAGAAAAGGGAAGAGCAGAGGCGAAGGAGAGCAAACAGCGCGCTCGCCCAGCGGAGGTTTCACATGGAAGAGAAGAAGCAAGAGAA	GGGAATCAAGGACTCCATCTGGGGCATCTGCACCATCTCCAAGCTGGACGCCCGGATCCAGCAGAAAAGGGAAGAGCAGAAGCGGAGGAGAGCAAACAGCGCACTTGCCCAGCGGAGGTTTCACATGGAAGAGAGGAAGCAAGAGAA
scaffold_3543384	BTBD2	2093906	2090321	28	ENSGALT00000001502	91.92	198	559	756	430	233	1e-76	ACCTTATCCTGTCACTAGTCCCACTGTACCCCCAGCGGCTCTCCACCTGCTGGAAACGGCTGATGCTGCACTCCTTCCCCCGCAGGCAGCAGCGCGGTCTGTCGATGAATTCCACCCGCGGCTTGGGGTTCACTGTGAAGTGGAGGAACAGGCTCACCACTTCCCGGTCCGTGAGGATTCCCGACTGGGCAGGCCCTG	ACCTTATCCTGTCACTAGTCCCACTGTACCCCCAGCGGCTCTCCACCTGCTGGAATCGGCTGATGCTGCACTCCTTCCCCCGCAGGCAGCAGCGCGGCCGGTCGATGAACTCCACGCGAGGTTTGGGGTTCACGGTGAAGTGCAGGAACAGACTGACCACCTCCCGGTCCGTCAGGATCCCCGACTGTGCCGGCCCTG
scaffold_2227946	KIFC3	487619	479415	11	ENSGALT00000001503	92.21	244	95	338	663	420	2e-97	CTTTATCTGCTGGGGCTGGGACTTGAGGCTGGCGATGGTCTCCTGGCTGTCTCGCAGCCGCCGGCTGAGCCGCTCCTCTTCCTCGGCTCTCTCGGCCAGGGAGTCCTTGAGCCGCAGCTCCACCTCGGCCAAGCGGTTCGTCTTCTGCTGCACCTCCAGGTCCAGTTCGGCCAGCTTGGCCCGCGTCTCCTCCGCCTCCCGCTGCAGCTGGGACAGCCGCTCCTGCAGCTCGGCGTTCTCCTGG	CTTTATCTGCTGGGGCTGAGCCCTGAGGCTGGCGATGGTCTCCTGGCTGTCCCGCAGCCGCCGGCTGAGCCGCTCCTCCTCCTGCGCTCTCTCGGCCAGCGAATCCTTGAGCCGCAGCTCCACCTCGGCCAGGCGGTTCGTCTTCTGCTGCACCTCCAGCTCCAGCTCCGCCAGCTTGGCTCGGGCCTCCTCCGCCTCCCTCTGCAGCTGGCACAGCCGCTCCTGCAGCCCGGCGTTCTCCTGG
scaffold_1681705	MYOCD	815543	780800	18	ENSGALT00000001507	92.66	954	36	989	2100	1147	0	CGATGCTGTGCGAAGGCAACTGTTGGTCTGCGGGGACCCGCTGCGCCCTTCTGCCTGTGAGCCAGGGGACACCGAGAGGAGATAGTGGCTGTTGGGGGACGGCGGCAGGCTGATGTGCTGGGGGCTCTTTGCAGCCCCGAGTGGAGAGTGCTGGGGGGAGCACTGTGGGCTCAGGAATGTCGAGGAGGTGATGGTGCTTTGCCCTGCAGGCTCCAAGCAGTGGCTATTTACAATGTGAGGCAGCTGCGGCACCCCACAGTTACTTAATTTATCCGAGCTGCTGGTTTGGCCTTTCAAGGTAGTTTGTTTGGATGCAAATGGACAGCTGGACACTGTGTTTTCTTGCTTGATGGGGACACCAAAGAAATGCTGAGTGGGCTGCTGCTTCTCCTCAAGGCC…	CGATGCCGTGCGAAGGCAACTGCTGGCCTGGGGCGATGCGCTGCGCCCTTCTGCCTGTGAGCCAGGGGACACCGCCAGGAGATAGTGGCTGTTGGGGGACGGTGGCAGGCTGATGTGCTGAGGGCTCTTTGCAGCCCCGAGTGGAGAGTGCTGGGGGGAGCACTGCGGGCTCAGGAATGTCGAGGAGGTGATGGTACTTTGCCCCGCAGGCTCCAAGCAGTGGCTATTTACAATGTGAGACAGCTGTGGCACCCCACAGTTACTTAACTTATCCGAGCTGCTGGCTTGGCCTTTCAAGGCAGTTTGTTTGGATGCAAATGGGCAGCTGGACACTGCATTTTCTTGCTTGATGGGAACACCAAAGAAATGCTGGGAGGGCTGCTGTTTCTCCTCAAGGCC…
scaffold_1731878	CCDC43	1244170	1236374	27	ENSGALT00000001509	92.22	180	210	389	467	646	8e-70	CGCTGTTCCGAAACACAAACGTGGAGGATGTCTTGAATGCCAGGAAGCTGGAACGGGAGCTGCTGCGAGATGAGTTCCAGAAGAAAAAAGAGCAAGATAAACTCCAGCGAGAGAAAGATAAGCTAGCCAAGCAGGAGCGGAAGGAGAAGGAGAAGAAAAGAACACAGAAAGGCGAGCGGA	CGCTGTTCCGAAACACCAACGTGGAGGATGTCCTGAATGCCAGAAAGCTGGAGCGGGAGCTGCTGCGAGATGAGTTCCAGAAGAAGAAGGAGCAAGACAAACTCCAGCGAGAGAAGGACAAGTTAGCCAAGCAGGAGCGGAAGGAGAAGGAGAAAAAAAGGACACAAAAAGGAGAGCGGA
scaffold_3079719		487603	425321	19	ENSGALT00000001512	95.24	819	143	961	1800	2618	0	AGGGGAGCTGATGGATGGCCGGCGAGGGCTGGTCCCCTCCAATTTTGTTGAGCGAGTTTCAGATGATGACCTCATGACGTTTCTGCCTTCGGAGCTGAACGATCTCACCCATAGTTCATACCAGGAGAAAAGTTTTGTCAGTGCAAGCACCAGCAGTGGAGATAAGAGTGATTTCTCCATTGAAGAGAGTAGCATCAGTCCCTTGGCCAGTAGAGCAGAAGGAGACCAGGAGGAACCTGTTAGTCATACAGCAGTGCCTTACCCAAGAAAATTGACTTTGATCAAGCAGCTTGCCAGAAGCATAGTTGTAGGCTGGGAACCACCACTTTTGCCAGCTGGCTACCCAGACATACAAAGCTACAACATCTATGTGGATGAAGAGCTACGTCAAAATGTGAA…	AGGGGAGCTGATGGATGGCCGGCGAGGGCTGGTCCCCTCCAATTTTGTTGAGCGAGTTTCAGATGATGACCTCGTGACGGTTCTGCCTTCGGAGCTGAATGATCTCACCCATAGTTCATACCAGGAGAAAAGTTTTGTCAGTGCAAGCACCAGCAGTGGAGATAAGAGTGATTTCTCCATTGAAGAGAGTAGCATCAGTCCGTTGGTCAGTAGAGCAGAAGGAGACCAGGAGGAACGTGTTAGTCACACAGCAGTGCCTTACCCAAGAAAACTGACTCTGATCAAGCAGCTTGCCAGAAGCATAGTTGTAGGCTGGGAACCACCACTTATGCCTGCTGGCTGCCCAGACATACAGAGCTACAATATCTATGTGGATGAAGAGCTACGTCAAAATGTGAA…
scaffold_908290	TPRG1L	1002289	989491	21	ENSGALT00000001513	85.99	157	1	157	186	342	9e-47	GAAGGAGCGTCTTGTTCTCATCACGGATTGGTCCCTCCTGATCTGCAAATACAACTTCATCAGCCTGCAGTGCCAGCATGTGACGAGGATTTCCCTCGGTGCCGTTGATACCATCTCTGCAGGAGAGTTTGAGTTCCCACCTAAGTCTCTGAACAAG	GAAGGAGCGCCTCGTGCTCATCACCGATCGGTCCCTTCTGATCTGCAAATACGACTTTGTGGGCCTGCAGTGCCAGCACGTCACCAGGATTGCCCTCAACGCCATCGATACCATCTCTGTAGGAGAGTTTGAGTTCCCACCTAAATCTCTGAACAAG
scaffold_1450528	GOLGA1	9577946	9563719	17	ENSGALT00000001514	87.27	110	1	110	1830	1939	2e-32	GTTGCAATCTGACATAGAAGCAAGTAATAGCCGAGCAGTGGAGAAAGAAGAAACGGCAAGAAAGGAAATTGATGAACTGAAGTTGCGGATACAGGAGTGCCTGTTGACCA	GTTACGATCTGACATAGAGGCAAGTAATAGCCAAGCAGTGGAGAAAGAAGAAACAGCAAGGAAGGAAATAGAAGAATTGAAGCTGCAGATACAGGAGTTCCTATTGGCCA
scaffold_1731935	C17orf104	1234173	1219506	27	ENSGALT00000001523	82.52	515	1	515	1314	806	2e-147	TAACAATGGAAGGGATTTACAGTATTCAGAATTCTGAAGATCGGACTTGGAGAACGGCTGCTTTTCTACGCTATTTGCACAGTCACTATTCCCTGGACAAGTTGCAAAAGATTTTAGTCCATATTCAAATTTTTGCCCCAAATCACTGCAGAATGAAGCTTCATTTGCAAATTGTTTATCTGACAGAAGTCCTACAGCCTTGGGAAAGGTAAAGTTTTGCTGATCTGAAATTGTATCTTCTATTTTTTTCTGAGTTCCTGATTTAACTTGAAATAATTTAGTATAGGGCTCTGTGTCCAGAGATGGTGCCTCAATGGTTCCATTTACTAACTTTTTATTTTCTTGGAGGCTGCAGTTGGCACTCTTGTTAGGCTTTGCTTTACTAGCATGAGAATATTC…	TAATAATGGAAGTGGTTTACAGTACTCGGGATTCTGAAGATCAGACTTGGAAAACTGTGGCTTATCCACACCATTTGCACAGTCACTATTCCCTGGACAAGCTGTAAGAGAATTTAGTCCATATTCATATTTTTGCCCCAGGTCACTGCAGAACGGAGGCTCATTTGCAAACTGCTTTTCTGATAGGAGTCCTGCAGCCTTGGTGAATGTAAAGTTTTGCTGATCTGGAATTGT---TTCTATTTTTCTCTGACTACCTGATTTGAATTGAAATAATTTAGTATAGGGTTCTACATCCAGAGATGATGCCTCAGTCATTTCACTTACTAATTTTTTACTTTCCTGGAAGCTACAATTGATGCTCTTGGTAGGCTTTGCTTTGGTAAAATAAGAATATTC…
scaffold_712346	RNF43	561565	516190	19	ENSGALT00000001524	86.96	621	376	996	1141	1755	0	TTGCTGGGCCAGCAGCATCCCAACCCCTCGGCGTGCGGGCAGACGCTGCCACCCCACAGGACTTGTTCTCTCCAGCCCCAGCCCCCCTGCCTGGGGCTGAAGGCAGCCCTGGCGCAGAAGCAGCACCGTGCACCCGCCCTGCGCCGGGGGGTCGGCCACGGGCACCAGCACAACAGCAGCGGCTCCGGGGAGAGCTATCTCACGGAGCACAGCGGGTACCTGGCAGACGGGCCGGGCAGCGACTCCAGCTCAGGGCCCTGCCACGGTTCCTCCAGTGACTCCATGTTGAACTGCACAGACGTCAGTCTGCAGGGCATCCACGGCAGCTGCTCCACTTTCCGCAGCTCCCTCAGCAGTGACTACGACCCCTTCGTGTACTGCAGCTCGGAGGGACCCGCC…	TTGCGGGGCCAGCAGCACCCCAACCCTCCGGCGTGTGGGCAG------CCCCCCCATAGGACGTGTTCCCTGCAGCCCACACCGCCCTGCCTGGGGCTGAAGGCAGCCCTGGCACAGCGGCAGCACCGTGCGCCCGTCCCGCGCCGGGGGGTCAGCCACGGGCACCAGCACAACAGCAGCGGCTCTGGGGAGAGCTATCTGACAGAGCACAGCGGGTACCTGGCGGATGGGCCAGGCAGCGACTCCAGCTCGGGGCCCTGCCACGGTTCTTCCAGCGACTCCGTGTTGAACTGCACAGACATCAGCCTGCAGGGCATCCATGGCAGCTGCTCCACTTTCCGCAGCTCCCTCAGCAGCGACTACGACCCCTTTGTGTACTGCAGCTCAGATGGGCCCACC…
scaffold_1614285	SCAMP4	2128820	2123737	28	ENSGALT00000001527	90.57	159	8	166	295	137	9e-57	ACCGAAAGGCTTTGTACGCAGGTCGGAACCAGCAGACGTAGCCGCAGGGACTGAAGAGGATAAGCCAGAGGATGGCCAAACCAAAATTGACCCCATAGCCTCCTCCGATCCACCACGCCAGGCACGCAATTATATTCACTACTAGCGTGATGCAGTAAA	ACCGAAAGGCTTTGTACACCGGTCGGAACCAGCAGACGTAGCTGCAGGGGCTGAAGAGGATCAGCCAGAGGATGGCCAAGCCAAAGTTGACACCATAGCCACCTCCAATCCACCACGCCAGGCAGGCAATGATGTTCACGACCAGCGTGATGCAGTAAA
scaffold_3741811	STUB1	13143794	13139991	14	ENSGALT00000001529	91.96	199	1105	1303	388	190	9e-77	CTCTCTGGAGGTTGGCGATGGCCTCGTCGTAGTTCTCCATCTCCATCTGGCACTGGCCCAGGAAGAAGTGAGCCTTCACCGACTGCCCGTCCAGCTCCAGGGCTCGCTTGCAGTCTGCCAGCGCCTTGTCGTGCTGCTGCATCTTCAGGTAGCAGAGGGCTCGGTTGGTGTAGTAGACGGCCACCAAGGGATTGCGGTT	CTCTCTGCAGGTTGGCGATGGCCTCGTCGTAGTTCTCCATCTCCATCTGGCACTGCCCCAGGAAGAAGTGAGCTTTGACCGACTGCCCATCCAGCTCCAGAGCCCGCTTGCAGTCTGCCAGTGCCTTGTCGTGCTGCTGCATCTTCAGGTAGCACAGCGCCCGGTTGGTGTAATACACGGCCACCAAAGGGTTCCGGTT
scaffold_1084781		2139829	2133083	28	ENSGALT00000001533	91.45	421	975	1395	665	245	4e-170	ATCTCAAGGACGGAGATATCAGCAGCCAGCTGGCTGCCCTCCAGCGCGCCATGCGCAAACAGGGCCGGCTCCAGCATCAGCTCATAGATGGACTCCTGCTTGATGAGCGTGGCATCGGCCACGTCCAGGCTGGACTGGTCGGGCGAGGGCTGCGCCGAGGTGAGCAGGTCGAGGTTGTAGTAGGTGCTGCTGCCGTCGGGGGTGAGGGGAAAGTCGAAGAGGAGCCCGTCCGACAGCGTGGAGATGTCGTCCAGGTCCGAGAGCCCGCTGCTGACACTGGTGGTGTAGACGCGGCTCAGGGGCTCGGGCTCATCCTTGGTGCCGCCGCTCTGCTCCTGGCTCTGCTGGTGCTTCTGCACCTCGGCGTAGAGGCTGTCCCGCTGCTTCTTCGACATGCGG…	ATCTCAAGGACGGAGATGTCCCCAGCCAGCTGGCTGCCCTCCAGTGCACCATGAGCAAACAGGGCTGGCTCCAGCATCAGCTCATAGATGGATTCCTGCTTGATGAGCGTGGCGTCGGCCACATCCAGGCTGGACTGATCGGGCGAGGGCTGCGCAGAGGCCAACAGGTCGAGGTTGTAATAGCTGCTGCTGCCATCAGGAGTGAGGGGGAAGTCGAAGAGGAGCCCATCAGACAGCGTGGAGATGTCATCCAGGTCTGAGAGGCCGCTGCTGACACTGGTGGTGTAGATGCGGCTCAGGGGTTCGGGCTCATCCTTGGGGCCACCGCTCTGCTCCTGCCTCTGCTGGTGCTTCTGCACCTCGGCGTAGAGGCTGTCCCGCTGCTTCTTGGACATGCGG…
scaffold_3167313	ELAC2	1028350	1012409	18	ENSGALT00000001534	88.03	234	1277	1509	2277	2509	2e-77	GGTACGTTTTGGTGACTTTCCGACCATCCCGAAGCTGATCCCGCCTCTGAAGGCTTTGTTTGCGGATGACATAGTAGAAATGGAGGAGCGGAAGGAGAAACGGGAGATGCGGCTTCTGAAGGAGACTGCTATAGTCTTGGACAAACTGGCTGGTGGTGAGAACAAGGAAGA-GCCATGCCAGAAACGGAAACAAGCCAAGAACCATCAGGAACTACCAAACAAGAAGCTTAAAA	GGTACGGCTTGGTGACTTTTCAACCATCCCAAAGCTGATCCCACCCCTGAAGGCTCTGTTTGCGGATGACATAGTAGAGATGGAGGAGCGGAAGGAAAAACGGGAGCAGCGCCTTCTGAAGGAGGCTGCAGTAGTCTTGGACCAACTGACAGGTGGTGAGAACAA-GAAGACGCCATCCCAGAAAAGGAAACAAGATAAGAACCATCAGGAAGTATCAAACAAGAAACTTAAAA
scaffold_321541	SCAI	9559142	9528669	17	ENSGALT00000001535	96.57	175	24	198	1324	1498	4e-78	GATCAGTCTCAGCGGGGTAGCCTCTTCACACTCTTTCTGAACAATCCTTTAATGGCATTCCTATTTGTCTCTGGATTATCAAGCATGCGCAGAGGATTGTGGGAGAAGTGTCAAGATTACCTTAGAAAAATCAACCGAGATATTGCCCAGCTGCTGACCCACTCACGATCCATAG	GATCAGTCTCAGCGGGGTAGCCTCTTCACACTCTTTCTGAACAATCCTTTAATGGCATTCCTATTTGTCTCTGGATTATCAAGCATGCGCAGAGGACTGTGGGAGAAGTGTCAAGATTACCTCAGAAAAATCAATCGAGATATTGCGCAGCTGCTGACCCACTCCCGCTCCATAG
scaffold_2460753	MAN1C1	2299072	2257731	23	ENSGALT00000001539	92.86	168	1	168	1271	1438	7e-66	AACTCGGCCCTGAAGCCTTTCGCTTTGATGCTGGAACTGAAGCCATGGCAACCAGACTCAGTGAGCGCTACTACATCCTACGTCCAGAAGTGGTAGAAAGCTACATGTACATGTGGCGGCTGACGCACGATCCCAAGTACAGGCAGTGGGGCTGGGAGGTTGTGAAGG	AACTTGGCCCTGAAGCCTTTCGTTTTGATGCTGGAACTGAAGCCATGGCAACCAGACTCAGCGAGCGCTACTACATCCTGCGCCCAGAAGTGGTAGAGAGCTACGTGTACATGTGGAGGCTGACACACGATGTCAAGTACAGGCAGTGGGGCTGGGAGGTCGTGAAGG
scaffold_3723261	MEGF6	1027576	994531	21	ENSGALT00000001544	84.89	139	1461	1599	2042	2180	7e-37	GCGCTCCAGCCTGCCCTGAGGGTCGCTGGGGACTGGGCTGCCAGGAGATATGTCCGGAGTGTGCGAACAACGCCAGCTGCGATCCCGCCACGGGAGCCTGCCTGTGCCCGCCCGGCTACACCGGCCTGCGCTGCCAGGA	GCGCCCAAGCCTGCCCAGAGGGTCGCTGGGGCCTCGGCTGCCAGGAGCTGTGTCCTGAGTGTGCCAACAACGGCAGCTGTGACCCCGCCACGGGAGCGTGCGTGTGCCCACCGGGCTTCACTGGCAGCCGCTGCCAGGA
scaffold_347241	MTMR4	703472	661697	19	ENSGALT00000001556	90.43	376	422	797	3048	2673	5e-146	AAAGTCGTCCTCGTAGTCCATCGGAGGCTCGGCCGGAGGGGCGCAGAAGTGGCGGATGTCCAGGCGCAGCTGCAGCTCTCGCACCTGCCTGCGCAGCTGCTCTACCTCCTGCTTGTAGCTGGCCTCGATCTGCCGCAGCCTGTGCTGAATCACATCCGTGGGGAAGGGGAGCCCATCATCGTCCAGGTAGAGAGGAGGCACAGGAGAAGGACATTTTGGCGGCATATGCTTGGGACCAGACACTTGTTTCAGGTGGCACGGCAGCCACGAACGGCCGGGCTTCCCTGCGGGTCCTGCAAAATGCGTGCCAACGTGGCCAGAGCAGACTGAGGGTTTCACACCTTCTCTGGCAGACCACTGGCCACTGAAGCACAGG	AAAATCGTCCTCGTAGTCCATGGGCGGTTCAGCCGGCGGGGCGCAGAAGTGGCGGATGTCCAACCGCAGCTGCAGCTCCCGCACCTGCCTGCGGAGCTGCTCCACCTCCTGCTTGTAGCTGGCCTCGATCTGCCGCAGCCTGTGCTGAATCACATCCGTGGGGAAAGGGAGCCCATCATCATCCAGGTAGAGAGGAGGCACGGGAGAAGGACATTTTGGTGGCATGTGCTTGGGACCAGGCGCTTGCTTCAGGTGGCAGGGCAGCCACGAACGGCTGGGCTTCCCTGTGGAGCCTGCAAAATGCGTGCCGATGTGGCCAGAGCAGACCGAGCCTTTTGCACCTTCCCTGGCAGACCACGGGCTGCTGAAACACAGG
scaffold_3754764	REXO1	2209311	2177990	28	ENSGALT00000001557	84.45	328	1	328	977	650	9e-100	TTGCTATCCTGGGAAGCAAAGTCATCCAGTTTGGTGCTCTGCTCTTTGTTGGATAACCCATCGTTTGACTCACTTTCAGAACCAGCTTTTGACTGTGAACTAACAGAAGTTGGCTTATATTCCACATCAGCCTCATCTTCAGAGGAAGAGAACCTGGCATACACTTCATAGTCGTCGGGTACTTCACAGAGCTTCTTTCGCGAAGGAGAGTAAGATTCCTCATAACTAGACACCCTACCCCTTTTAGACCCCTTTGGCTCCTTTGTTGTGGCTTTGCTCAAAAGCCTGGCTGAGTAATTTGAAAGTGGGTCATATTCCAAGTCTGTAG	TTACTACCCTGAGAAGAGAAGTCACCCGACGCAGCGCTCCGCTCTTTGTTGGACAATCCATCCTCTGATTCACTTTCTGAACCAGCTTTTGATGGAGAGCTAACAGAAGTCGATTTGTACTCTGCATCAGCCTCATCTTCAGAGGAGGAGAACCTGGCACACACCTCATACTCGTCGGGTACTTCACAGAGCTTCTTTCGTGAAGGAGAATAGGGATCCTCATAACTAGGGGCCCTTCCCCTTTTAGACCCCTTCAGCTCCTTCGTTGTAGCTTTGCTCAAAAGCCTGGCTGAGTAATTTGAAAGCGGGTCATACTCCAAGTCGGTAG
scaffold_3359431	SLC4A9	989098	972298	13	ENSGALT00000001559	86.08	273	61	333	1751	1479	2e-87	CCGGGGCTGGACAAGTTGCAGACACAGCTATAGGAGGTGACGTTGTCCAGCCGGTACTGCCAGTTGATGGGGAAGGCGTCCGCCAGGCTCAGCATCTTCTTCAGAGAGTCATAGATGAATATCAAGCTGATGAGGGCGCAGAAGCCTTCCTCGGTGAAGCGGGTGAAGTACCGCACCAGGTGGCTGGCCTCGGTGGCCACCAAGACCACACCAAAAAAGGCCACCCAGAGCCCAATCCAGAGACGAAACTCCAGGTAGTCCAGGCTGTGGTCC	CCTGGGCCAGACAAGTTGCAAGTGCAGCTGTACAAGGTCACATCATCAGCCCGGTAGTGCCAGTTGATGGGGAAGGCTTCTGCTAGGCTCAGCATCTTCTTTAGAGAGTCATAGATGAAGATCAGGCTGATGAGGGCACAGAAGCCTTCCTCAGTGAAGCGGGTGAAGTACTGCACCAGGTGACTCGCTTCAGTGGCCACCAAAACCAAGCCAAAAAAGGCCACCCAGAGCCCAATCCAAAGACGAAACTCCAGGTAGTCCAGACCGTAGTCC
scaffold_1285655	DLGAP4	442619	378826	20	ENSGALT00000001567	95.09	692	83	774	1	692	0	ATGAAGGGCTTAGGAGATAACAGAAGCCGCCACCTCTCCGATAACCTGGACTCCCCTCAAGACTCTCTTTATGCCCCCCAGGACAGGAACCCTTATCTCCTGAGCCCCACTGACTCCTTCACCATGGACCCCCGATTCCCAGCCCAGAATACCCTCCATGGCGACTGTCTCCTTCCACTCAACAACCAGATCTCCAACAGCAGCACTTTCCCCCGCATCCATTACAACTCCCACTTCGAGGTCCCAGATGACAACCCTTTTCCGAGCCATGCCCAAGCCACTAAAATCAACCGCCTGCCTGCAAACCTCCTTGACCAGTTTGAGAAGCAGCTGCCCATCCACAGAGACGGCTTCAGCACCCTTCAGTTTCAGAGGAGCGATGCGAAGCACCGGAGCGAG…	ATGAAGGGCTTAGGAGATAACAGAAGCCGCCACCTCTCTGATAACCTGGACTCCCCTCAAGACTCTCTTTATGCCCCCCAGGACAGGAATCCATATCTCCTCAGTCCCACTGACTCCTTCACCATGGACCCCCGATTCCCAGCCCAGAACGCCCTCCATGGTGACTGTCTCCTTCCACTCAACAACCAGATCTCCAACAGCAGCACTTTCCCCCGCATCCATTACAACTCCCACTTCGAGGTCCCAGATGAGAACCCTTTTCCAAGCCATGCCCAAGCCACCAAAATCAACCGCCTGCCTGCAAACCTCCTCGACCAGTTTGAGAAACAGCTGCCCATCCACAGAGATGGCTTCAGCACCCTCCAGTTTCAGAGGAGTGATGCAAAACACCGGAGTGAA…
scaffold_129814	OLFML2A	9520359	9510605	17	ENSGALT00000001570	92.83	265	1374	1638	54	315	2e-107	GGCGCTGGGAGAGGCGGACCAGGTCCGGATGACCTCGGAGGGCTCCGACTGCCGCTGCAAGTGCATCCTGCGGCCTCTCAGCAAGGACGCCTGCAGCCGCGTCAGGAATGGCAGCATGCGGGTGGAGGACTTCTACACGGTGGAGACGGTGAGCTCGGGGGCCGACTGCAAGTGCTCCTGCACCGCCCCCCCCTCCTCGCTCAACCCCTGCGAGAACGAGTGGAAGATGGAGAAGCTGAAGAAGCAGGCGCCTGAGCTCTTCAAG	GGCACTGGGCGAGG---ACCAGGTGCGGATGACCTCGGAGGGCTCTGACTGCCGCTGCAAGTGCATCCTGCGGCCACTCAGCAAGGACGCCTGCAGCCGCGTCAGGAATGGCAGCGCGCGCGTGGAGGACTTCTACACGGTGGAGACGGTGAGCTCAGGGGTTGACTGCAAGTGCTCCTGCACCGCGCCGCCCTCTTCACTCAACCCCTGCGAGAACGAGTGGAAGATGGAGAAGCTGAAGAAGCAGGCACCTGAGCTCTTCAAG
scaffold_547530		708766	705896	19	ENSGALT00000001571	82.77	238	1377	1614	263	496	6e-62	AGGGGATGGCTACAGTCATGAAGGATTTTGCGGATCGCGAAGAGGACTACACCTCTGACAGCAACTTCCTGGTCTTTATGTCACACAGGGTCAGGGCTGGGCTCTGCGGGACCAAGAGCAGAGGTGAGACCACAAGACATCCTTTCCCTAGACACCATCTACGAGAAATTCAACAACAAGCACTGCCAGGCGCTGCTGGGCAAACCCAAAGTGGTCATTATCCAGTCCTGCCATGGAG	AGGAGATGACCACAGTCATGAAGAAGTTTGCAGATCACAAAGATCATTTGACCTCTGACAGCACCTTCCTGGTGTTCATGTCACATGGAATGAGCACTGGGATCTGCGGGACCAAGAGTAATGG---GACCACG-GACATCCTTTCCTTCAACACCATCTACGAGAATTTCAACAACAAGCACTGCAGGGCGCTGATGGGCAAACCCAAAGTGGTCATTATCCAGTGCTGCCGTGGAG
scaffold_316542	LDLRAP1	2323671	2307619	23	ENSGALT00000001574	91.67	144	218	361	86	229	1e-52	AGCTCCCGGAGAACTGGACCGATACCCGTGAGACGCTGCTGGAGGGGATGCTCTTCAGCCTGAAGTACATGGGCATGACGCTGGTGGAGCAGCCCAAGGGAGAGGAGCTCTCTGCGGCCGCCGTGAAAAGGATCGTCGCCACCG	AGCTCCCGGAGAACTGGACCGATACCCGAGAGACGCTGCTGGAAGGGGTGCTCTTCAGCCTCAAGTACTTGGGCATGACGCTGGTGGAGCAGCCGAAGGGTGAGGAGCTCTCTGCAGCTGCTGTCAAAAGGATCGTTGCCACCG
scaffold_3738742	SRPR	404137	395902	24	ENSGALT00000001579	92.52	214	173	386	1541	1328	2e-85	TAAGAGATGGCCTCCATGGCAATCCCTGCGGCGTCCTTGCCGTAGCCCTTCTCGTAGAGCTGCACCATGGTCCGCCCGCCGTGGCTCTCCGGAGGGTGCAGGGCGTTGAGGCGACGGGTGTGGGTGCGGAGCTGCTCCACCGCTCCCGCGCGGAAGGTGTCGCAGGCGGCGATGAGGACACTGAAACCGTTCTCGATGAGCCAGAACGAGATCT	TAGGAGATGGCCTCCATGGCGATCCCTGCAGCGTCCTTCCCGTAGCCCTTCTCATAGAGCTGCACCATGGTCCGCCCGCCGTGGCTCTCCGGGGGGTGCAGGGCGTTGAGGCGGCGGGTGTGTGTGCGGAGCTGCTCCACCGCTCCCGCACGGAAGGTGTCACAGGCAGCGATGAGGACGCTGAAGCCATTCTCAATGAGCCAGAATGAGATCT
scaffold_1298358	C20H20ORF24	468380	464024	20	ENSGALT00000001580	97.73	132	158	289	368	237	2e-58	ACCAGAAACAGTGCAAAAGATGTCATGAATCCTTCCTTTGTTAGCTCCCACGTCCCGCCATACTCCTCCTCATCTATCTGCTGGAAGCTACTGAAGTAGAGGTACAGAACACCAGCATTGATCAGGCAGAAT	ACCAGAAACAGTGCAAAAGATGTCATGAATCCTTCCTTTGTTAGCTCCCATGTCCCCCCGTACTCCTCCTCATCTATCTGCTGGAAGCTACTGAAGTAGAGGTACAGAACACCAGCATTGATCAGGCAGAAT
scaffold_956998	NSF	1215306	1159103	27	ENSGALT00000001581	96.12	103	1	103	1253	1355	5e-42	AGCTGCTGGCTGAAGATGTGGACATTGGAGAACTGGCGGTTGAGACTAAAAACTTCAGTGGTGCTGAACTAGAAGGTTTAGTTCGAGCTGCTCAGTCTACTGC	AGCTGCTGGCTGAAGATGTGGACATTGCAGAACTGGCAGTTGAGACAAAAAACTTCAGTGGTGCTGAATTAGAAGGTTTAGTTCGAGCTGCTCAGTCTACTGC
scaffold_547536	ABHD11	713080	710553	19	ENSGALT00000001583	90	180	719	898	821	642	5e-64	CTGATATAGGGCGAGTTGGATCCTCCCAAAAAGAGTGTAGGGCCAGGATACGGCTTGTGGAAGACGGGGAAGTTCATGATATCCGCCAAGTGGTGGGAAATAGCCTCCAGGTTCACCCGCCAGATGTGGCGGCCCTCCACCTCCACCAGGTTGGTTAGAAGGAACTGTCTCAGCTGCGGG	CTGATATAGGGCGAGTTGGATCCTCCCAAAAACAACACAGGGCCAGGATATGGCTTGTGGAAGACAGGGAAGCTCATGATATCTGCAAAGTGATGGGAAATAGCATCCAGGTTCACTCTCCAGATGTAGCGGCCCTCCACCTCCACCAGGTTGGTGAGAAGAAACTGTCTCAGCTGAGGG
scaffold_913067	ARHGEF16	1036192	1027805	21	ENSGALT00000001585	70.87	206	3	208	1703	1528	1e-26	TCTGCCGACAGCACAATCTCTTCCCGCCTGCCCTCGCTGTCCTTCTCCATCACCACCCGGAGCAGGTGCCCGCCGGCTGCGCCGCGGGCTGTGCCACCGCTCCCGGTCTTGCCGGGCGGTGGTGAAGGTGGGTCTGCGTTCTCGATCTTCTCCACCGTGATCTGGTCCAGCGTGGCGTAGTTCATGACAGTGTAGCTCTCCTCACT	TCAGCTGACAGCATCACCTCCTCCCGCCGGCCCTCGCTGTCCCGCTCCATGGCCACACGCAGCAGGTGCCCCCCCG----GCCG--------------------------GCCGGGAGGAGGGGATGGGGGCTCCGTGGTCTCCACCTTCTCCACCGAGACCTGGTCCAGCATGGCGTAGTTCATGACGGTGTAGCTCTCCTCACT
scaffold_1283083	GGT7	487112	469735	20	ENSGALT00000001589	90.35	228	186	413	112	339	3e-84	GACCCAGACTCCTTCCTGAAGTCTGCGCGTCTCCAGCGCCTGCCCTCGTCCTCATCGGAGATGGGAAGCCAGGACGTGTCCCCTCTCCAGGAGACCAGCAAGGACCCTTTTTCTGGAGACTGCAGCTGCCGGCAGGATGGGCTGACTGTCATCATCACTGCCTGCCTGACCTTCGCCATGGGGGTCACGGTGGCCCTGATCATGCAGATCTATTTTGGGGACCCTCAG	GACCCAGACTCCTTCCTGAAGTCTGCGCGCCTCCAGCGCCTGCCCTCGTCCTCCTCGGAGATGGGCAGCCAGGATGCGTCTCCCCTGCGTGAGACCAGCAAGGATCCCTTCTCTGGAGACTGCAGCTGCCGGCAGGACGGGCTGACCGTCATCATCACCGCCTGCCTCACCTTCGCCACAGGGGTCACGGTGGCCTTGATCATGCAGATCTACTTTGGAGACCCTCAG
scaffold_1783568	PRDM16	1239991	1036825	21	ENSGALT00000001590	91.47	809	2	810	1462	2270	0	TCCCGCCCGCACCCGGGGGGTCTTCCATTCTCACCTGCCCCCCCAGCATTTCCTGCCCTCACTCCAGGATTCCCAGGGATTTTCCCACCGTCTCTATACCCCAGGCCCCCCTTGTTACCACCCACACAACTGCTCAAAAGTCCCCTCAACCACACTCAAGACGCAAAGCTTCCAAGCCCCCTTGGGAACCCAGCACTCCCTCTGATCTCTGCAGTGAGCAACAGCAACCAGGCCGCTTCAGGAGAGGAGAAGTGTGAAAGCAGCCTGGAAAACTCCTACCTGGAGAAGCTAAAAGCCAGGAACAGTGACATGTCCGATGGCAGTGACTTTGAGGATGTCAATACAACCACAGGCACGGATCTGGACACCACTACTGGCACTGGTTCTGACCTGGACAGT…	TCCCGTCCCCACCCGGGGGGTCTTCCATTCTCACCCGCCCCCCCAGCGTTCCCTGCCCTCACTCCGGGATTCCCGGGGATTTTCCCACCATCTCTATACCCCCGGCCCCCCTTGTTACCACCCACACAGCTCCTCAAAAGTCCCCTCAACCACACCCAGGACGCAAAGCTTCCCAGCCCCCTCGGGAACCCTGCACTTCCCCTCATCTCTGCGGTGAGCAACAGCAACCAGGCCGCCTCGGCAGAGGAGAAATGCGAGAGCAGCCTGGAGAACTCCTACCTGGAGAAGCTAAAAGCCAGGAACAGCGACATGTCCGATGGCAGCGACTTCGAGGACGTCAACACGACCACGGGCACAGACCTGGATACCACCACTGGCACCGGCTCCGACCTGGACAGC…
scaffold_1089026	DDA1	30906	23618	JH375512.1	ENSGALT00000001591	93.97	116	140	255	309	194	5e-44	TTAAGTGTCCTCGTTCATATCCTGGCTGTCTGTCCGAGCGATTTTCCGTGGTGGCGCCGAATTCTCACCTTCTATTTCCACCTGCTCTTGGTCTCTCTTCTTTGCTGCATTCTGTT	TTAAGTGTCCTCATTCATATCCTGGCTGTCTGTCCGAGCGATTTTTCGTGGCGGCGCCGAGTTCTCACCTTCTATTTCCACTTGCTCTTGATCTCTCTTCTTTGCTGCATTCTTTT
scaffold_3142344	DRC7	519504	505952	11	ENSGALT00000001593	79.56	225	72	296	1522	1746	1e-50	CACACCTATACATCGCTGGAACCGGAGACTGAACATATGATGGAGTTTTACAATGAGGCGCGAGTCGATGGCCTCCAGAAACGTGTTGAAAATGCTAACGAGATGACAGAGTACTTCGTGGGGCGGGATGACTTCCTGCACGTCCGGCACGTGGCGTTTCGCAAAAGAGGAAAGAAAATACACTTGGCTGGCACCAGAACTGACATTAACTCCCGGCCTATAGTG	CACGCCTATAAGTCAATGAACCCACAGACTGAACGTGTGATGGAGTTCTACACTGAGACACGAGTCGATGGCCTCCAGAAACTTGCTGAAAATGCCAGTGAGATGAAAGAGTACTTCGTGGGGCGAGATGACTTCAAGTATTTCCAGCACACAGAGTTTCGCACTAAAAGAAAGAAAGTAACTTTGGCTGGCGTCGGAACTGATGTTAACTCCCGGCCTATCGTG
scaffold_64755	TMEM57	2336889	2325807	23	ENSGALT00000001597	96.53	202	18	219	576	777	3e-91	AGCCAAAGGATTATCTGATATGGATTCCTCAATACTTTTGCAGCACAATGGAGGCATTCCAGCCAATAAAAAATTATCTGCAACGTTGCCAGAGCTAGAATATAGAGAAAAAGGGAAAGAAAAGGACAAGGATGCTAAGAAACACAACCTTGGAATAAATAACAATATTTTGCAACCTGTAGACTCTAAAATACAAGAAATT	AGCCAAAGGATTATCTGAGATGGATTCCTCGATACTTCTGCAGCACAATGGAGGCATTCCAGCAAATAAAAAACTATCTGCAACGTTGCCAGAGCTAGAATATAGAGAAAAAGGGAAAGAAAAGGACAAGGATGCTAAGAAACACAACCTTGGGATAAATAACAACATTTTGCAACCTGTAGACTCTAAAATACAAGAAATT
scaffold_3738732	FAM118B	412337	404255	24	ENSGALT00000001600	92.19	256	73	328	69	324	2e-102	CAGGAAGCTGTTGCCAAGCCTCAAAACCAAGAAGCCTCAGGAACTCGTCTTGGTGATTGGGACAGGAATCAGCGCAGCGGTTGCTCCCCAGGTCCCAGCACTGAAGTCTTGGAAGGGGTTAATCCAGGCCCTCCTGGATGCTGCTATTGACTTTGATCTCCTGGAAGATGAAGAGAGCAAACGGTTTCAAAAGTGTCTCCATGAAGACAAGAACTTGGTTCATGTTGCCCACGACCTTATCCAGAAGCTGTCTCCG	CAGGAAGCTGTTGCCAAGCCTAAAAACCAAGAAGCCTCGGGAACTTGTTCTGGTGATTGGGACAGGAATCAGTGCTGCAGTTGCTCCCCAGGTCCCAGCTCTGAAGTCTTGGAAGGGTTTGATCCAGGCCCTCCTGGATGCTGCTATTGACTTTGATCTTCTGGAAGATGAAGAAAGCAAAAGGTTTCAGAAGTGTCTCCATGAGTACAAGAACTTGGTTCACGTTGCCCATGACCTTATCCAGAAGCTCTCTCCG
scaffold_1469875	ELN	804855	785549	19	ENSGALT00000001603	77.93	145	289	418	1052	1196	7e-27	CTTCTCCCCTCTTGTTGCCTGCAGGAGCTGGCGTC---------GGTGTTCCCGG------CATTGGTGGTGTTCCTGGTGTTCCTGGTGTTCCTGGTGTCCCCGGTGTCCCGGGCGTGCCCGGTGTGGCTGGGGTTCCTGGTGT	CTTCTTCTCTCTTGCTGCCTTCAGGAGCTGGCGTTCCTGGTGTTGGCGTTCCCGGTGTTGGCATTGGAGGCGTTCCTGGTGTTCCTGGTGTTCCTGGTGTTCCTGGTGTACCCGGTGTGCCTGGTGTAGCTGGTGTGCCTGGTGT
scaffold_1859513	NR6A1	9475017	9453953	17	ENSGALT00000001607	94.42	251	509	759	391	640	7e-107	CCTTTCGTCTTCTCTTCCAGATGAGCGGGTGGATCAGCGAACCTGCCTGATCTGCGGGGACAGAGCTACGGGGCTGCACTATGGGATCATCTCCTGTGAGGGCTGCAAGGGGTTCTTCAAAAGGAGCATCTGCAACAAGCGGGTTTACAGATGCAGTCGAGACAAGAACTGCGTCATGTCGCGCAAACAGCGCAACAGATGCCAGTACTGCCGGCTGCTCAAATGCCTCCAGATGGGGATGAACCGAAAAG	CCTTTC-TCTTCTCTTGCAGATGACCGGGTTGATCAGCGAACCTGCCTGATCTGCGGGGACAGAGCTACGGGTCTGCACTATGGCATCATCTCCTGCGAGGGCTGCAAGGGGTTTTTCAAAAGGAGCATTTGCAACAAGCGGGTTTACAGATGCAGCCGAGACAAGAACTGTGTCATGTCACGCAAGCAGCGCAACAGATGCCAGTACTGCCGGCTGCTCAAATGCCTCCAGATGGGGATGAACCGGAAAG
scaffold_3533815	TIRAP	417125	412584	24	ENSGALT00000001612	78.28	617	652	1250	611	4	3e-144	GTGTCCCTGATCTGCCTGAAGCTGTTCTCCTTCAGCGCCATGTAGATGTAGTAGAGGTTTCGCAGCTCCTTGGGATAATCCTTCCGATCCACGTCCTTCAACACCGGGATGGTGCGTCCGTTGGCCATCGGAGCTTCGGCCAACGCCTGGTGCATCTGGTACTTGCACCACGGGTCCCGGAGGAAGCCAGGGGTGATGAGCATGACCCAGCAGTGGCTGTTTTGCACGGCATCGCACAGTTCCGTCACCACCGCGCTTCCTGGCACCGCGTCCCGCAGCTGGAGGAAGCAACGGAAGCTTTCGGGTTGACCCTCCAGGTAGGACACCAGCTCCTCCACCAGCTCCAGGTCCACCTCGCTGTGGCAGATACAGACATCGTAGCTCTTGGCCCACCGGGCG…	GTGTCCCTGATCTGCCTGAAGCTGTTCTCCTTGAGAGCTACGTAGATGTAGTAGAGGTTCCTCAGCTCCCTGGGGTAATCCTTCCTGTCAATGTCCTTCAGCACAGGGATGGTACGCCCATTGGCCATCGGGGCCTCTGCTAGCGCCTGGTGCATCTGGTACCTGCACCAGGGGTCCTGCAGGAAGCTGGGGGTGATGAGCATCACCCAGCAGTGGCTGTTCTGCACAGCCTCACACAGCTCTGTCATGACAGCACTGCCCGCCACGCTGTCCCGCAGCTGCAGGAAACAGCGCAGGCTCTGGGGTTGGCTCTCCAGGTAGGACACCAGCTCCTCCACAAACTCCAGGTCCACCTCACTGTGGCAGATGCACACATCATAGCTCTTCACCCAGCGTGCG…
scaffold_3080069		1262148	1261036	21	ENSGALT00000001613	81.24	597	378	971	1113	517	3e-162	TTAAAAGCATTTCTGGTGAATGACAGCTCCCCCAAAATCCTTGTGATCGCCCACAGTGACCCACATTTGTTTGAAAGATGTCAGGCAGGTGAGGATGGAGGCCCCAATCCACACAAAGTATTTTCTCTCAGGGGGTGCAATGACCCTCACAAACATGCCAGGAGGCACTCGCAGCTTCATCTCCTTCAGGATCCGCTCCTCCAGGCCAGGGAAGAGCGTGGACCCACCTGAGAGCAGGATGTTGCCATAAAGGTTCCTGCGCACATTGATGTCACATTTCACGATGCTGTTGAAGATCATTTTGTGCACACCAGGAGCTTCAACTCCAATGTTTACGGGCACGAAAAGGGTCTCTGGTACATGGAAGAGCTGGTTGCCCAGCTGGATGATATTGTTGTC…	TTAACAGCATTTCCGGTGGACGACAGCTGCCCCAAAATCCCCGTAGTCCCTCACGGTGATCCACATTGATTTGAAGGAGGTCAGGCAGGAGAGGACGGAGGCCCCGACCCACACGCTGTACTTCCTCTCGGGAGGGGCAATGATTTTCACGAGCATCCCCACAGGCACCTGCAGGTGCATCTCCTTCAGGATGCGCTCCTCCAGGCCAGGGAAGAGCGTGGAGCCTCCCGAGAGCAGCACGTTGCCATACAGATCCCTGCGCACATCGATGTCGCACTTTGTGACGCTGTTGAAGAGCATTTTGTGCACACCAGCTGCTTCAATGCCAACGTTGGCAGGTACAAAAAGGGTCTCTGGTGCACGAAAGAGCTGGCTGCCTATCTGAATGATGTTGCTGTC…
scaffold_1650053	Wnt3	1157434	1136146	27	ENSGALT00000001615	93.65	299	1	299	770	1068	5e-127	AAACTCTTCGGGCCAAGTATGCTCTTTTCAAGCCGCCAACGGAGCGGGATCTGGTCTACTATGAGAATTCTCCCAATTTTTGCGAGCCCAACCCAGAGACGGGCTCCTTTGGGACGAGGGACAGAACATGCAATGTCACCTCCCATGGGATTGATGGCTGCGACCTGCTGTGCTGTGGTCGTGGCCACAACACCAGGACTGAGAAACGGAAGGAAAAGTGTCACTGCATCTTCCACTGGTGCTGCTATGTGAGCTGCCAGGAGTGCATACGTGTCTACGACGTCCACACCTGCAAGTAA	AAACTCTTCGGGCTAAGTATGCTCTTTTCAAGCCACCAACAGAGCGGGATTTGGTTTACTATGAGAACTCCCCGAATTTCTGCGAGCCCAACCCAGAGACGGGCTCCTTTGGGACAAGGGACAGAACGTGCAACGTCACCTCCCATGGGATTGATGGCTGTGACCTGCTGTGCTGCGGTCGGGGCCACAACACCAGGACTGAGAAAAGGAAGGAGAAGTGCCACTGCATCTTCCACTGGTGCTGCTATGTGAGCTGCCAGGAGTGCATACGTGTCTACGACGTCCATACCTGCAAGTAA
scaffold_717854	NR5A1	9444852	9429011	17	ENSGALT00000001616	88.61	281	1	281	497	777	2e-100	CCTACGGGACACCCTCCCTGGGAATGACTGTGCCCAGCCACGCGCCGCTCGCCGGCTACCACTATCCCTCCTTCCCCAACCGCACCATCAAGTCCGAGTACCCGGACCACTACACAAACGTGCATGAGTCCGTGCCCGCCTACGTGTACCCAGAGACCTACCCCAGCAGCTCCCCCCCCGACATCCCCGAGGTCATCCTGAAGCTGCTGCAGCTGGAGCCCGACGAGGCCCAGGTGAAGGCGCGGATACTGGCCTGCCTGCAGCAAGAGCAAGGCAAAGGC	CCTACGGGACCCCCTCCCTGGCCATGACTGTGCCCGGCCACACGCCGCTCGCCGGCTACCACTACCCCTCCTTCCCCAACCGCGCCATCAAGTCTGAGTACCCCGACCACTACAGTGCTGCACATGAGGCCGTGCCCACCTATGCATACCCAGAGACCTACCCCAGCAGTTCCCCACCCGACATCCCCGAGGTCATCCTGAAGCTGCTGCAGCTGGAGCCTGACGAGGCGCAGGTGAAGGCTCGCATCCTGTCCTGCCTGCAGCAGGAGCAGGGCAAGGGC
scaffold_2572326	DCPS	436037	417653	24	ENSGALT00000001619	85.07	268	1	268	735	1002	4e-82	GGAGGCCGTAGTGAAGCGCTTCGGTGTGCCTGGATCCCAGCTGCGAATCTACCTGCATTACCAACCCTCCTACTACCACCTGCACGTGCATTTCACCGCCTTGGGCTACGATGCCCCGGGCAGCTCTGTCGAGAGAGCCCATCTCCTGGCAGACGTGATTGACAACCTGGCGTTGGACTCCATGTACTACCAGAAACGGGCTTTGACCTTCGCCCTTCGGGCTGATGAACTTCTGTTTAAGAAATTCCAGGAGGCAGGAAGAGTGTGA	GGAAGCCATAACAAAACGCTTCGGTGTGCCCGGATCCCAGCTCCGCATCTACCTGCACTACCAGCCCTCCTACTACCACCTGCACGTGCATTTCACTGCCCTGGGCTACGACGCTCCGGGCATCTCTGCTGAGAGAGCCCACCTGCTGGAGGACGTCATTGACAACCTGCTCCTGGATGCTCAGTACTACCAGAAGCGGGCGCTGACCTTCGCCCTGCGGGCTGACGAACCTCTGCTGAAGAAATTCCAGGAGGCAGGAAGAGTGTGA
scaffold_2005712	ADGRG3	529289	525225	11	ENSGALT00000001624	81.31	289	68	356	1302	1014	1e-74	ACCTTGGAGACAGTTGAGGATGGTGAAGAGGTAGAGCACGGGCGCCGAGGAGGTGCCGTGGGTGAGGAACACCAGGGCCCAGGTGGCTCCCAGCAGGCAGAAGAGCCCCACCGCCACCAGGACCACCTTCCAGGCCTTGCGGTCTCCCTGCACCGCCCCCGTGCCCTGCAGGCAGCAGCTCTTCTGGGTCACCACCCCAAAGACAGCCATGTTGAAGAGGAAGATGAGGCCGAAGTAGCCGCAGTTGGTGATGTAGTGGACCAGGAGATGTTTGGAATTGATCCAGCAC	ACCTTGGAGGGAGTTGAGGATAGCAGCAAGGAAGAGCACGGGCATGGAAGAGCTGCCATAGCTGAGGAAGGACAGTGCCCAGGTGGCTCCAAGCAGGCAGAAGAGTCCCATCGCTGCCAGGGCCACCTTCCAGGCCTTGCAGTGCCCCTGCATCACCCCACTCCTCCACAGGTGGCAGTTCTTCCAGGCCACCACCCCAAAGATGGCGGTGTTGAAGAGGAAGATGAGGCCGAAGTAGCCACAGTTTGTGATGTAGTGGACAAGGAGGTGTTCAGAATTGATCCAGCAC
scaffold_1805589	2015-09-05	772314	762964	15	ENSGALT00000001634	94.56	147	54	199	474	329	1e-57	GGGCTCTCA-CCCGTGCCCGAAGGGCGAGATGAAGTACAGGCAGCAATGGACTCGGTTGTCCTGGATGTTCTTCCGGTTCAGGCCGCTCTCATCACGGAAATACTGTTCAAACTGCTGGTCGATGTAGTCAGTGATGGGCTTCCAGC	GGGC-CTCAGCCCATGCCCGAAGGGCGAGATGAAGTAGAGGCAGCAATGCACTCGGTTGTCCTGGATGTTCTTTCGGTTCAGGCCGCTCTCATCACGGAAGTACTGCTCAAACTGCTGGTCGATGTAGTCAGTGATGGGCTTCCAGC
scaffold_2987503	C1orf116	2552305	2547059	26	ENSGALT00000001635	81.56	347	418	764	1626	1292	7e-93	CTATTCCTTCAGCAGACCGAGCTTCTTCAGTGCCTCTCGCCGGTTCTCATCAGTCGCACCCTTGGGGGAAATCTTCACGCTGACGCAGGAGCGGGGTGGCTTGGGGAAGCTCTGCAGCGGGTGGGATCGCCGCTTGCTGCTCTTCTCCTGCTCCACCTGCCCGGGCTCCTTCAGACCAGCAAAGTCCTTCCCTGCCCCGAGGGATGCTGGCCGGGGGCGGCTGCTCCTGAGGAAGCTCGGGGCGAGCCGCTCGATGAAGGACATCTTGCCCAGGGAGCTGCTGGTCTTGATGCTCTGCTCCTTGGCGCTGGCCATGTAGCTGCTCAGCCCCACGCCGGAGCGCTCCA	CTACTCCTTCAGCAGGCCGAGCTTCCTCAGGGCCTCACGCCGGTGCTCCTCCGTCGAGCCCTTGGGGGAGATCTTCACGCTGACGCAGGAGCGGGGCGGCCGGGGGAAGCTGGGCAGTGGGCTCGACCTTCTCTTGCTGCTCTTCTCCACCTCAAT------GGGCTCTTTCAGTGCAGCAAAGTCCTTCCCCGCCCCGAGGGACGCGGGCCGCGGCCTGCTGCTGCGCAGGAAGCTGGGTGCCAGCCGCTCGATGAAGGACATCTTGCCCAGCGAGCCGCTGCCCTTGACGCCCGGCTCCT------TGGCCATGCAGCTGCCCAGCCCCACGCCGGAGCGCTCCA
scaffold_1112919	ADGRD2	9424535	9403856	17	ENSGALT00000001639	90.84	655	1502	2156	338	992	0	GGGACCATGTTGTACCAGTCCTGGTATTCGGAGACAAAACAGACACAAAATACGTGAAGGTGCTCACTGACTTCCCAGCACTACCTGCTGTCACAGCCTGCGCCCACCTCCAGTGGGACACCAGGACCCAGGAGATTGCTACCATCTTCTCCTACGCTGTGCCAGCTTTTATTAACGAGTTCCAGCTCCGTGGCTTTGTCGATGAGGAAGGCTTTGTTCGATTTGCTCTCATAGTCCACGGGCACCATTCCCCATACCTGCCTGTGTTCCGTGCTGATGGACAGTGGCATCACTTCTGCGTGACCTGGCAGCAGGAAAACGGGACCTGGGCCATCTATGCCGACGGTAAAAGGAGGGCGTCTGCCAGCGGTTTGTGTGCTGTGGGGCCATCTACCCCCC…	GGAACCATATTGTGCCAGTCCTGGTGTTTGGAGACAAAACAGACACAAAATACGTGAAGGTGCTCTCTGATTTCCCAGTGCTGCCTGCTGTCACAGCCTGTGCCCACCTCCAGTGGGACACCAGGACTCAGGAGATTGCTACTGTCTTCTCCTATGCTGTGCCAGCTTTTATTAATGAATTCCAGCTCCGTGGCTTTGTTGATGAGGAAGGCTTTGTTAGATTTGCTCTCATTGTCCATGGGCACCATTCCCCATACCTGCCTGTGTTCCGTGCGGATGGACAGTGGCATCACTTCTGTGTGACCTGGCAGCAGGAAAATGGGACCTGGGCCATCTATGCTGATGGTAAAAGGAGGGCATCTGCCAGCGGTCTGTGTACTGTGGGGCTGGCTGCCCCCC…
scaffold_671953	UQCR11	2374636	2372740	28	ENSGALT00000001642	82.5	120	399	518	169	50	4e-27	AGTCTTCAGTTTTAAACTTGCCACTGATGTAGGGAACATACTGAAGGATCAGCTTCCAGTCTGTGAACCATATTAAGCCAGTACCAGCTACACCACCCCATGTAACGAGGGTGGGAGTCC	AGTCTTCAGCCTTATACTTCCCACCGATGTAGGGGACGTACTGAAGGACGAGTTTCCAGTCTGTGATCCATACCAAACCGGTGCCACCTACGGCTCCCCACGTAACGAGGGTGGGAGTCC
scaffold_308129	ANKHD1	1095978	990192	13	ENSGALT00000001647	91.86	848	1	848	6653	5806	0	TCTCCCCATCCTTGGTTAGCTGGCACCTGGTTGCTATCAAAAAGACTACTAAAGTGATTGAAGAGCGTTGCTGGCCCAAAGGTAGGAGGCAATGATTTGTTTGCTGGGTTAATGTGCATCTGAGAACCGTTCATAACGTTCATGGCTGACGAAAGCTGCACTGCAGCAGGTGGACCTTGAGAAGGTGTTAAAGGAACTTGATTTGTAACAAAAATAGACTGAGGATCTTGATGGAGGTTTGCATTTGGTACCACTGAATAGAAAGAACCTCTGGACTGCATCCTATGAGTAACTCGAGGTGCTGGTACAGCTACTTGAGGTAAGTTACTGTTGTCCTGATTATCTGCAACAACTGACCTGGGTGACGCTAAGCTTAAAGGAGCAGTTTCTGAGCTGGAT…	TCTCCCCATCCTTGGTTAGAGGGCACCTGGTTGCTATCAAAAAGACTACTGAAGTGATTGAAGAGAGTTGCTGGCCCAAAGGTAGGAGGCAATGATTTATTTGCTGGGTTAATGTGCATCTGAGAACCGTTCATAACGTTCATGGCTGATGAAAGCTGCACCGCAGCAGGCGGACCTTGAGAAGGTGTTAAGGGAACTTGATTTGTAACAAAAATAGACTGAGGATCTTGATGTAGGTTTGCATTTGGTACCACTGAATAGAAAGAACCTCTGGACTGCATCCTGTGAGTAACTCGAGGTGCTGGTACAGCTACTTGAGGTAAGTTACTGTTGTCCTGATTATCTGCAACAACCGACCTGGGTGATGCTAAGCTTAAAGGAGCAGGTTCTGAGCTGGAA…
scaffold_1871987	PSMB7	9394545	9374897	17	ENSGALT00000001657	89.47	114	694	807	667	780	2e-36	AGGTATGGTAGATACAAGTGTGAAAAAGGAACTACTGCTGTTCTCACGGAAAATGTGGCACTGCTGGAAATTGAGGTGGTGGATGAAACTGTGCAAACCATGGACACTTCCTGA	AGGTATGGCAGGTACAAGTGTGAGAGAGGAACCACTGCTGTTCTCACAGAGAATGTGGCACACCTGGAAATTGAGGTGGTGGATGAAACCGTACAAACCATGGATACTTCCTGA
scaffold_2959555	MEX3D	2405186	2403870	28	ENSGALT00000001660	88.98	372	1	370	372	1	1e-134	CTGCTGCTGGATCCGCTTGATGGTGGCTCCCTTGGGCCCCACCACCAGCCCCACCACACGGTATGGGACCCTCACCTGGATGGTGGTCTGTCCCGGCAGGTTGGGGGGCCCCTGCATCGCTCCCGTCAGCCCGTTCACTTTGTTGCGCGTCGCTCGGATCATGGAGAAGTGCTCGGCAGCCGAGAGGATCTCCCTTTTCGCCATCTCCACGTCCTCCTTCCTCCCAGTCACGATGAAAATGGGCTCCTCGCCCCTGACCGGCGTCTTGATGTACGTGTTGGTCTTGGCACGTAGGGCTTTGATTTTGCAGCCTACAGAG-CAAGGAGAAGGGGGAAAAAA-ATGACACCTCAAAGCTGAGACCTCGCGGGGA	CTGCTGCTGGATGCGTTTGATGGTGGCTCCCTTAGGGCCCACCACCAGCCCCACCACGCGGTATGGGACCCTCACCTGGATGGTGGTCTGGCCCGGCAGGTTGGGGGGACCCTGCAGGGCACCCGTCAGCCCATTCACTTTGTTGCGTGTCGCTCGGATCATGGAGAAGTGCTCAGCGGCTGAGAGGATCTCCCTCTTGGCCATTTCCACGTCCTCCTTCCTCCCGGTGACGATGAAGATGGGTTCCTCGCCCCTCACCGGCGTCTTGATGTACGTGTTTGTCTTGGCACGCAGGGCTTTGATTTTGCAACCTGGAGAGTGAAGGAGAAGGGGAAAAAAAGACCACGTGTCAATGCCAAGACCTCGTGGGGA
scaffold_3344767	MIER2	2423333	2409063	28	ENSGALT00000001662	88.21	246	2	247	1513	1268	6e-85	CAGAGCTCTGCAACGTCTCCTGCTTCTCTGCTAGTCCTGGTCCTGCTGGCGGCGAAGCATAAAGCCCCGATTCTGAGGGGTTGACAGTGTGTTGTGTGCAGGAAGCCGACATGGTGCCTGAGGATGTCTCCTCCGTGGGGTCGAAGGAACAATTAGTCTCCGAAGGAGTACTGCACTCATAGCCCTGCCCCGATTCACTCATGCTGCCCAGGCTGCAGGCTGTGCTCTCCACGCTCAGGGGCTCTG	CAGAGCTTTGTAATGTCTCCTGCTTCTCTGCCAGTCCTGGTCCTGCTGGTGGCAAAGCAAAGAGCCCCGTGTCCGAGGGGGTGACAGTATGCCGTGTGCAGGAGGCAGAGATGGTGCCTGAGGAGGCCTCCTCTGCAGGGTCAAAGGAACAATTCGTCTCTGAAGGAGTACTGCACTCGTAGCCCTGTCCTGATTCACTCATGCTGCCCAGGCTGCAGGCTGTGCTCTCCACGCTCAGGGGCTCTG
scaffold_3749798	GTSF1	1079949	1056370	27	ENSGALT00000001663	87.6	129	734	862	241	113	5e-39	CTATATCTTGCTCAATGAACCCTTTGTCATTGCACTTTATTATATGATCACTGAGGTCAGCCTGAGGAACCAGATGGCGAGCGTTGAAGGGGCATGTGGCCAATTCCTTTGCAACTTCAGGGTAGCTCT	CTATATCATGCTCAATGAACCCTTTGTCCCTGCACTTTGATATGTGATCACCGAGGTCGGCTTGTGGAACTAGATGGCGAGCATTGAAGGGGCACGTGGCCAATAACTTTGCAACTTCAGGGTGGCTCT
scaffold_1931039		915879	845475	19	ENSGALT00000001666	91.46	199	208	406	575	377	1e-75	ACTGTGTTGTAATGATCAACATAAACAGAGTTTCCCAAGCCAAACACAGCGTATCTCAGGCCTTTCAGATACGTTTTCCCAAAGCGGAAGTCATTTGCTGTCTCTTCTAACCACTTACAGAACCACGCTGCACTCTCGGTTGGCTGTCCCTCTGTGTACGTAGCTACCAAGAACACACAAATGTTCCTGCTGGTTGTCT	ACCGTGTTGTAATGATCAACATAAACTGAGTTTCCCAAGCCAAACACAGCATATCTCAGGCCCTTCAGATACGTTTTGCCAAAGCGGAAGTCATTTGAAGTCTCTTCCAACCACTTGCAGAACCAGGCTGCGCTCTCGGTTGGCTTCCCATCTGTGTACGTAGCTACCAGGAACACACAGATGTTCTTGCTGGTTGTCT
scaffold_736894	DNAH9	1208388	1043607	18	ENSGALT00000001676	89.93	427	517	943	8123	7697	8e-164	GCAATTTTGGCCTTGATGTTGGCCAGCTTCTCCTGGGCAGCTGCCAGCTCCGCGTTGGCTTTGCTCAGAGCCTGCCGCTTCGGCTCCACATCACAGTACACCTCGTGGAAGCGCACAATGTTTACCACCCAGGAGCAGAGGCCGGCTGCAGCGTAGGACTTGGTGGTCACAAATTCAGGTTTAAACTTGGGATCTTCTAAATAGGGCTGAAGAGCTTTGAGGCAGTTCTCGTGGATGTTCTCCTTGTCAAACTTGATCAAGGAGTCCAGGAAGCCATCCACCCTGGCCATGGCGGCTTTCGCTGCTTTCCAGCTCCTGTCCTTGGGAATTTTTCCTCCCGGGGCCATTAGCACCATCACAGCCGCAGTGACATTGCTGACAGCTGGAGGTGGCGACCCG…	GCAATTTTGGCCTTGATGCTGGCCAGCTTGTCCTGTGCAGCCGCCAGCTCAGCGTTGGCTCTGCTCAGGGCCTGCCGCTTGGGCTCCACGTCGCAGTAGGCCTCGTGGAAGCGCACGATATTCACCACCCACGAGCAGAGGCCGGCTGCCGCGTAGGACTTGGTGGTTACGAATTCGGGTTTAAACTTGGGATCCTCTAAATAAGGCTGGAGGGCTTTGAGGCAGTTCTCGTGGATGTTCTCCTTGTCGAACTTGATCAAGGAGTCCAGGAACGCATCCACCCTGGCCATGGTGGCTCTCGCTGCCTTCCAGCTCCTGTCCTTGGGAATCTTCCCTCCCGGGGCCATCAGCACCATCACAGCAGCGGTGACATTGCTGACAGCCGGAGGTGGTGACCCA…
scaffold_1535056	MMEL1	1411822	1387460	21	ENSGALT00000001683	97.59	166	50	215	438	273	1e-75	ACCTTTTAGGATGATCTCCAGCTCGTCTCTCAGGATGTCAAAAATGCTGTATCTGGAGCTAGTTTCTGGGATAACGTGCCGGTTCAGCCAGCCCCCACAGGCATACTGGTAGAAATCCTTGCAAGGGTCAGCTGTTGGGTCCATATTCTGAATTATTCTAGCAGCT	ACCTTTTAGGATGATCTCCAGCTCGTCTCTCAGGATGTCAAAAATGCTGTATCTGGAGCTAGTCTCTGGGATAACGTGCCGGTTCAGCCAGCCCCCACAGGCATACTGATAGAAATCCTTGCAAGGATCAGCTGTTGTGTCCATATTCTGAATTATTCTAGCAGCT
scaffold_2241017	PFKFB2	2567901	2560504	26	ENSGALT00000001686	90.05	211	1136	1346	636	846	5e-76	CAGAGATCTTTCCTTCATTAAAGTGATCAATGTGGGACAGCGGTTCCTAGTAAACAGAGTCCAAGATTACATCCAGAGTAAAATCGTCTATTACCTAATGAACATTCATGTCCAGCCGCGTACCATCTACCTTTGCCGACATGGTGAGAGTGAATATAATCTTGTTGGCAAGATTGGTGGGGATTCTGGTCTGTCACCACGCGGGAAGCAG	CAAAGATCTTTCCTTCATTAAAGTGATCAATGTGGGACAGCGGTTCCTAGTGAACAGAGTCCAAGATTACATCCAGAGCAAAATCGTCTATTACCTAATGAACATCCACGTGCAGCCACGCACCATCTACCTCTGCCGGCACGGCGAGAGTGAGTATAACCTCCTTGGCAAGATTGGAGGGGACTCCGGGCTGTCACCACGCGGCAAGCAG
scaffold_1872101	NEK6	9374148	9344201	17	ENSGALT00000001687	91.67	144	32	175	234	91	3e-53	CTGAACTTTCTTCAATGCCACAGGTTTTCTGTCCAGAAGACAAGTTGCTTTGTAAACTTCGCTGAACTGCCCTCGCCCAATCTTTTTCTCTATCTGAAAATCTGCCAACGTGCAGCGATATGGGTATGACGTTAAATGCCTCTG	CTGAACTTTCTTTAATGCCACAGGTTTTCTGTCCAGAAGACAAGTTGCTTTGTAAACTTCACTGAACTGTCCTCGTCCGATCTTCTTCTCTATCTGAAAGTCTGCCAGTGTGCAGCGATACGGGTATGATGTTAAATGTCTCTG
scaffold_516189	SH3GL1	2452090	2427355	28	ENSGALT00000001690	95.09	163	85	247	462	624	1e-68	CCAGCACCACCTCAAGAAGCTGGAAGGCCGACGCTTGGACTTTGACTACAAGAAGAAACGACAGGGCAAAATCCCTGATGAGGAACTTCGACAGGCCATGGAGAAATTTGAAGAGTCCAAGGAAGTAGCGGAGACCAGTATGCACAACCTCCTAGAAACCGAT	CCAGCACCATCTCAAGAAGCTGGAAGGCAGACGCTTGGACTTTGATTACAAGAAGAAGCGACAGGGAAAAATCCCTGATGAGGAACTCCGACAGGCCATGGAGAAATTTGAAGAGTCCAAGGAAGTAGCAGAGACCAGTATGCACAACCTCCTAGAAACTGAT
scaffold_1595930	CALN1	1061274	955427	19	ENSGALT00000001691	91.78	146	294	439	263	118	2e-53	CCATCCATGTCAAGGCGTTGCATGATAATCGCCAGCTCCACCTCACTGGGCATGTATCCCAAGGAACGCATTGCCATGCCCAGCTCCTGCTTGGATATAAAGCCATTCCCATCCCTGTCCAGCACGCGGAAAGCTTCACGGATTTC	CCGTCCATGTCCAGGCGCTGCATGATGATCGCCAGCTCCACCTCGCTGGGCATGTACCCCAACGAGCGCATGGCCATGCCCAGCTCCTGCTTGGAGATAAAGCCATTCCCATCCCTGTCCAGCACCCGGAAAGCTTCGCGGATTTC
scaffold_1681027	LHX2	9243501	9224740	17	ENSGALT00000001693	94.4	375	1	375	642	270	2e-165	GGGTCTCCCCTTCTGCACAGTCCCCACGCCGTTGTAGTAAGGCAGTCCCAGAGTGTTGGCAGAGCCCGCTCCCAACGCCGGGCCCTTACCAGCGGCTACATCCGAGTGGTTGAAATGCACCTGGTACTCCCCCTGGATGAGAGTCTCGAAATGGAGGCGGCAGTACACCAGATTGTCCTTCATGCCAAAGTGGTCGCCGGTGGTCAGCATCTTGTTGCAAGTGGTGCAAGTGAAGCAGTTTAAGTGATATACCAAATCCCTGGCCCTCATGACCATCTCGGAGGCAGAAATCCCCAGGTGACATCTCGCACATCTCTGCACCGAAAACCTCCTGCAAAACAGAACGGCCAGAGGAGACGGTGAGAGGCGCATCCC	GGGTCTCCCCTTCTGGACAGTCCCCACGCCGTTATAATAAGGCAGTCCCAAAGTATTAGCAGAGCCCGCACCCAACGCTGGGCCCTTCCCAGCAGCTACATCCGAGTGATTGAAATGCACCTGGTACTCCCCTTGGATGAGAGTCTCGAAATGGAGGCGGCAATACACCAGATTGTCCTTCATGCCGAAGTGGTCGCCGGTGGTCAGCATCTTGTTGCAAGTGGTGCAAGTGAAGCAATTTAAGTGATATACCAAATCCCTGGCCCTCATGACCATTTCAGAGGCAGAAATCCCCAGGTGACATCTCGCACATCTCTGCACCGAAAATCTCCTGCAAAACAGA--GGCCAGAGGAGGCGGTGAGAGGCGCATCCC
scaffold_2400651	CHAF1A	2467438	2453567	28	ENSGALT00000001695	83.57	828	289	1116	881	57	0	ACCTTCCTAACAGGTGTTGAGGCAGCTAAAGGACTAGTATTTCTCTTTGTTTCTGCAGCAGGCTGCACCTCAGGTGAGCTCACAGAGCGAGAGCTTAGCGAGGAGTTGGTAAGTCCAGAGTCCCCTTCGTGAGATGATTCCATGGTCTCATTTTCTGACGTGGCGCTTCCATCCAGAGAAGCGACTTGGGGAGATTTTGCAGTCATGATATCCTCCAGGAGCACTACAGGCATCTTCCCCTCAAATATGACATCCTTCAGTTCGCTCTGGTTTACCTTTGTGTTTTCCACATTGTTACACTCTGTTAACCTGGAACACAACTGGACTCCATCTACCAAATCTTCATCTTTATTCGCTACAGCTTCACACCGCGCACCAGTCTCCATTGAATCATCCCTT…	ACCTTCCTAACAGGCGTTGAGACAGCTAAAGGACTAGTATTTCTCTTGGTTTCTGCAACAGGCTGTGCCTCAGGGGAGCTCACAGAGAGAGAGCTTAGTGAGGAATTAGTAAGTACAGAGTCTCCTTCATGGGACAATTCTACGGTCTCATTTTCTGATGTGACACTTCCATCCAGAGAAGTGACTTGGGGAGATTTGGCAGCCATAATATCTTCAAGAAGCACCACAGGCATCTTCCCCTCAAATATGACGTCCTTCAGTTCACTCTGATTAACCTTTGTGTTTTCCAAGTTGTTGCGCTCTGTCAACCCAGAACACGACTGGATTCCATCTACTAAATCTTCGCCTTTATTTGCAATAGCTTCACACGGCACATCAGTCTGCATTGAATCATCAGTT…
scaffold_119291	APBB3	1100458	1096712	13	ENSGALT00000001704	88.11	185	1551	1735	233	49	7e-61	TGGAGTGTCTCCTCTCCATCAGCCTCCAGGTGCCCTCCTGGGCCGGTGGTGCATGCGGGATGCTGCCACTGCGTTGTGCCAGTCGGCACATGCCAGTAGTAGGTGCCCAGAGAGTCACGGATTTTCCTCCAGCCTGGGGGGAGGTCAGGGTCTGTCTCCAGGCTCTGGTCACTCCAGAGGTTGTC	TGGAGCGTCTCCTCTTCATCAGCCTCCAGGCACCCTCCTGGGCTGGTAGAGCGAGCAGGGTGCTGCCACTGTGTTGTGCCTGTGGGCACGTGCCAGTAGTAGGTGCCCAGAGAGTCATGGATTTTTCTCCAGCCGGGAGGAAGGTCAGGGTCCGTCTCCAGGCTCTGGTCACTCCAGAGATTGTC
scaffold_1781445	WBSCR17	1280680	1094590	19	ENSGALT00000001706	92.02	188	544	731	1079	1266	6e-72	AGGTGTGGCTGTGCGGCGGCAGCATGGAGGTCCTGCCCTGCTCCAGGGTGGCTCACATCGAGCGCAAGAAGAAGCCCTACAACAACAACATCGGTTTCTACACCAAGCGCAACGCCCTGCGTGTGGCCGAGGTGTGGATGGACGACTACAAATCACACGTCTACATCGCGTGGAACCTGCCACTGGAG	AGGTGTGGCTGTGCGGCGGCAGCATGGAAGTCCTGCCCTGCTCCAGGGTGGCCCACATCGAACGCAAGAAGAAGCCCTACAACAACAACATTGGTTTCTACACCAAACGTAACGCCCTGCGAGTGGCCGAGGTGTGGATGGATGACTACAAGTCCCATGTGTACATCGCGTGGAATTTGCCTCTGGAG
scaffold_2130114		852701	848568	24	ENSGALT00000001709	78.38	74	163	236	177	106	1e-07	CTTTTCGAAAAGGTTTTTTCAGTTGTGAAATGAGTGTTTGTACGCTGTTCGTTGGTTCAAAAGGTGCAGAGAGA	CTTTTCGAGAGGGGTTTT-CAGTTTTGAAATGAATGTCTGCATAC-GTTCGTTGGTTCTGAAGAGGCAGAGGGA
scaffold_979623		875224	872003	24	ENSGALT00000001710	73.21	209	840	1047	1	206	1e-24	ATGTTATATAGACCCTACCAGAGAGCAGAGCACGCCAAGGCATCCCAATTTTGCGACGTTAACGAGGACCAAGCAACCAAGCCCAAAAGCCTCGCAGAAAACCCCTCCAGAAGAGCGA-GAGCCAGAAGACGGAGACGTTTCCCGCAGCGTCTGAATTTCTCGGTGCTTACAGGGACCTTTTTTTTTGGAGGAGGTGTTGGTTTGGAAA	ATGTTGGATAGACCCCACCAGAGAGCAGAGCACAGTGAGGAACCCAACGCTTGTGATGCTCACAGCAACGTGGCAGCCGGGCCCCAAAGCTCAGCAGAAAAGCCCTCCAGAAG-GCAACGAGGCAGAAAGTGGGGATGCTTCCTGCAGCCTCTGCATTGCTCGGTGCTTAGCGGGA--TTGCTTTGTGGATCAGGTGTTGGTTTGGGAA
[truncated: 13,591 more rows]
