# Supplementary material for: Genomic insights into natural selection in the common loon (Gavia immer): evidence for aquatic adaptation
Source: BMC Evol Biol. 2018 Apr 27;18:64. doi: 10.1186/s12862-018-1181-6 (PMC5921391; doi:10.1186/s12862-018-1181-6)
Supplement: Supplementary file 3 — Significantly_Evolving_Genes. (XLSX 92 kb) [file 12862_2018_1181_MOESM3_ESM.xlsx]

## Sheet: genes_fragments_sign_different_
Gene_ID	seq_length	lnL_model0	omega_model0	lnL_model2	omega_background	omega_COL_Gst	LRT	COL_Gst_trend	COL_Gst_difference
B018.XRN2_fragment	168	-348.028	0.01843	-344.277	0.0001	0.14606	7.50085	faster	0.14596
B02.NUAK1_fragment	273	-486.33	0.0303	-483.437	0.0001	0.14828	5.78764	faster	0.14818
B078.INTU_fragment	99	-197.68	0.105	-195.224	0.06342	999	4.91224	faster	998.937
B093.GALR_fragment	105	-229.68	0.09973	-226.938	0.04828	999	5.48252	faster	998.952
B099.BORA_fragment	96	-185.953	0.03966	-183.382	0.0189	15.0003	5.14188	faster	14.9814
B0.ATAD2B_fragment	213	-701.832	0.13786	-699.299	0.06998	0.53611	5.06462	faster	0.46613
B0.PIK3CB_fragment	162	-251.757	0.03061	-247.973	0.0001	116.802	7.56888	faster	116.802
B0.ZBTB7A_fragment	324	-971.355	0.03702	-968.729	0.00776	0.57465	5.25119	faster	0.56689
B11.IREB2_fragment	138	-234.17	0.06244	-231.95	0.03069	705.995	4.43959	faster	705.964
B_1285223_fragment	183	-398.458	0.33532	-396.484	0.27302	999	3.9481	faster	998.727
B12.CNNM1_fragment	177	-565.36	0.03406	-556.922	0.00277	28.8899	16.8763	faster	28.8871
B_1508446_fragment	132	-376.366	0.5498	-374.019	0.45418	999	4.69314	faster	998.546
B157.ISM2_fragment	69	-90.6878	0.02057	-88.3216	0.0001	999	4.73227	faster	999
B15.SYT10_fragment	99	-207.38	0.01632	-205.441	0.0001	0.14364	3.87799	faster	0.14354
B165.CIB1_fragment	93	-193.554	0.02077	-191.477	0.01056	17.6603	4.15427	faster	17.6497
B176.URI1_fragment	99	-213.347	0.13899	-210.67	0.09272	999	5.35374	faster	998.907
B181.GOT1_fragment	90	-185.822	0.02541	-183.682	0.01595	999	4.28063	faster	998.984
B_1826563_fragment	57	-99.2167	0.1082	-96.803	0.0001	0.65695	4.82731	faster	0.65685
B18.CASD1_fragment	111	-184.363	0.3428	-181.754	0.11263	999	5.21717	faster	998.887
B19.CHEK2_fragment	246	-616.095	0.06661	-613.366	0.05246	999	5.4586	faster	998.948
B1.PCDH17_fragment	267	-501.131	0.0589	-494.614	0.0001	0.28444	13.033	faster	0.28434
B1.RABEP1_fragment	117	-189.929	0.03506	-186.89	0.0001	101.935	6.07854	faster	101.935
B1.RNASEL_fragment	240	-573.781	0.04553	-570.513	0.0001	0.08974	6.53585	faster	0.08964
B_2010343_fragment	177	-562.391	0.03695	-559.605	0.00763	0.57939	5.57004	faster	0.57176
B_2088430_fragment	306	-645.676	0.02004	-642.769	0.01383	0.32321	5.81438	faster	0.30938
B209.BLNK_fragment	156	-304.769	0.1392	-302.185	0.07085	1.19625	5.16931	faster	1.1254
B21.MTIF3_fragment	180	-371.648	0.31254	-369.044	0.21789	999	5.20863	faster	998.782
B224.AGO1_fragment	162	-333.885	0.0227	-329.3	0.0001	0.08861	9.17077	faster	0.08851
B22.HKDC1_fragment	78	-239.638	0.09597	-235.655	0.0001	0.3552	7.96637	faster	0.3551
B24.TMTC1_fragment	165	-321.22	0.101	-314.987	0.02492	999	12.466	faster	998.975
B25.NUP50_fragment	177	-321.079	0.05368	-318.921	0.03546	669.371	4.31703	faster	669.336
B26.EXOC6_fragment	27	-101.046	2.63731	-97.7952	0.12284	999	6.50079	faster	998.877
B274.ECT2_fragment	135	-255.168	0.05995	-250.78	0.01823	999	8.77673	faster	998.982
B28.BAMBI_fragment	156	-278.329	0.10285	-274.983	0.0001	0.41534	6.69316	faster	0.41524
B298.EPC1_fragment	159	-263.193	0.0264	-260.919	0.0001	0.37091	4.5466	faster	0.37081
B306.SDC3_fragment	264	-675.585	0.23712	-673.393	0.17744	999	4.38385	faster	998.823
B327.PHAX_fragment	246	-550.299	0.10575	-543.22	0.0197	0.32286	14.1584	faster	0.30316
B328.NCLN_fragment	141	-251.254	0.01879	-248.629	0.0001	0.37683	5.24912	faster	0.37673
B35.VEPH1_fragment	327	-882.453	0.49403	-879.959	0.41588	999	4.98788	faster	998.584
B39.GPBP1_fragment	87	-158.16	0.07273	-156.052	0.03509	999	4.21655	faster	998.965
B3.TARDBP_fragment	171	-530.204	0.09279	-526.669	0.0001	0.23046	7.06971	faster	0.23036
B407.TAF4_fragment	177	-324.618	0.03049	-322.515	0.01443	721.558	4.20531	faster	721.543
B40.PDE9A_fragment	156	-258.131	0.02604	-254.534	0.0001	999	7.19431	faster	999
B4142.CD9_fragment	105	-436.35	0.83146	-432.652	0.49441	2.91303	7.39576	faster	2.41862
B447.RFC3_fragment	159	-278.155	0.04852	-275.847	0.02406	999	4.61532	faster	998.976
B450.FTH1_fragment	141	-267.02	0.02806	-264.907	0.02062	435.535	4.22646	faster	435.514
B465.NRG2_fragment	63	-111.714	0.01798	-106.857	0.0001	999	9.71365	faster	999
B47.SNX13_fragment	135	-248.224	0.18024	-244.513	0.0001	0.51931	7.42208	faster	0.51921
B4857.BTK_fragment	123	-241.583	0.05616	-239.656	0.02928	0.44973	3.85357	faster	0.42045
B499.TCP1_fragment	192	-360.789	0.01066	-358.77	0.0001	0.09266	4.0373	faster	0.09256
B4.SLC4A8_fragment	126	-437.027	0.02901	-433.407	0.01534	0.12003	7.24001	faster	0.10469
B4.SMURF2_fragment	183	-339.273	0.00953	-334.992	0.0001	999	8.56226	faster	999
B52.PITX2_fragment	354	-1137.37	0.03826	-1132.31	0.01375	0.79758	10.1264	faster	0.78383
B52.RGS18_fragment	69	-280.916	0.09197	-253.496	0.06411	0.13689	54.8403	faster	0.07278
B544.DGKQ_fragment	135	-265.396	0.08345	-263.196	0.04259	0.79017	4.39967	faster	0.74758
B550.NCF4_fragment	102	-181.942	0.08631	-179.902	0.04246	999	4.07944	faster	998.958
B55.RAPSN_fragment	177	-315.644	0.07953	-312.067	0.03926	999	7.15231	faster	998.961
B56.MTMR7_fragment	156	-298.68	0.05598	-295.179	0.02527	96.1333	7.00345	faster	96.1081
B58.DUSP4_fragment	216	-490.427	0.00438	-485.601	0.00061	149.276	9.65331	faster	149.276
B5.CSRNP3_fragment	234	-755.248	0.05295	-748.125	0.0001	0.69521	14.2457	faster	0.69511
B5.IL17RA_fragment	288	-705.548	0.39274	-701.346	0.31763	999	8.40455	faster	998.682
B5.OPN4-1_fragment	162	-383.786	0.09543	-380.525	0.05856	0.72372	6.52231	faster	0.66516
B60.KCNJ5_fragment	615	-1150.45	0.02875	-1145.97	0.01487	0.34767	8.97382	faster	0.3328
B60.OSF-2_fragment	138	-247.146	0.14835	-243.899	0.07187	999	6.49571	faster	998.928
B640.DGKI_fragment	114	-191.712	0.12134	-189.639	0.0001	0.44575	4.14595	faster	0.44565
B64.DNAH1_fragment	231	-437.222	0.13736	-435.302	0.09032	0.69058	3.84048	faster	0.60026
B64.DPP10_fragment	120	-318.475	0.07445	-316.264	0.04543	999	4.42075	faster	998.955
B65.FSTL4_fragment	177	-441.317	0.10563	-438.63	0.08193	999	5.3753	faster	998.918
B666.EML1_fragment	120	-202.815	0.03652	-200.424	0.0001	2.57728	4.78189	faster	2.57718
B69.PLCG2_fragment	102	-208.285	0.03798	-202.798	0.0001	999	10.9737	faster	999
B6.FAM57A_fragment	225	-399.875	0.06248	-397.368	0.04694	999	5.01508	faster	998.953
B6H6ORF89_fragment	162	-341.187	0.06623	-339.176	0.05426	909.94	4.02197	faster	909.886
B6.HOXD13_fragment	120	-209.412	0.04783	-204.935	0.01503	999	8.95394	faster	998.985
B6.MRPS30_fragment	105	-220.397	0.07025	-217.646	0.01771	0.26428	5.5027	faster	0.24657
B6.TBC1D8_fragment	204	-648.485	0.0926	-640.079	0.0001	3.96808	16.8117	faster	3.96798
B75.ZFP28_fragment	60	-111.171	0.03182	-109.095	0.01453	289.842	4.15203	faster	289.828
B762.PLK2_fragment	138	-226.446	0.03342	-224.371	0.0001	0.38003	4.14906	faster	0.37993
B768.LIFR_fragment	252	-522.208	0.25077	-520.14	0.21852	999	4.13577	faster	998.781
B76.CAPN8_fragment	141	-342.205	0.12855	-338.363	0.09203	999	7.68395	faster	998.908
B778.HEYL_fragment	210	-497.207	0.02582	-494.849	0.01754	0.23082	4.71561	faster	0.21328
B77.SVCT2_fragment	144	-265.975	0.02507	-263.392	0.0001	0.47808	5.16645	faster	0.47798
B7.NT5C1A_fragment	234	-446.317	0.01154	-441.003	0.0001	0.2497	10.6291	faster	0.2496
B7.RNF150_fragment	111	-365.199	0.07654	-362.676	0.01733	0.17727	5.04599	faster	0.15994
B808.EXD2_fragment	339	-873.25	0.31719	-871.163	0.27926	2.02797	4.17399	faster	1.74871
B815.LZIC_fragment	141	-257.426	0.00707	-255.329	0.0001	0.07061	4.19484	faster	0.07051
B81.MON1A_fragment	705	-1313.07	0.00959	-1308.52	0.00345	0.05225	9.09936	faster	0.0488
B829.PES1_fragment	87	-180.159	0.04749	-176.995	0.01682	0.3983	6.32846	faster	0.38148
B82.MED22_fragment	201	-323.039	0.04881	-319.324	0.0001	0.55353	7.43069	faster	0.55343
B83.SCN2A_fragment	708	-1625.92	0.06846	-1621.87	0.04567	0.17324	8.08924	faster	0.12757
B87.DDX55_fragment	168	-345.972	0.19828	-341.649	0.12768	999	8.64589	faster	998.872
B886.OXTR_fragment	285	-843.734	0.04481	-832.756	0.0001	5.93269	21.957	faster	5.93259
B89.ATG4C_fragment	177	-323.275	0.04892	-320.449	0.01706	0.58712	5.65212	faster	0.57006
B89.RBBP7_fragment	144	-273.205	0.01235	-271.128	0.0001	0.12068	4.15536	faster	0.12058
B8.ARID3C_fragment	114	-262.007	0.01862	-257.034	0.0001	0.10501	9.94612	faster	0.10491
B8.ERGIC2_fragment	93	-153.749	0.04389	-150.724	0.0001	999	6.05082	faster	999
B8.PCYT1B_fragment	144	-285.121	0.01472	-283.181	0.0001	0.1179	3.88098	faster	0.1178
B8.RPS15A_fragment	120	-212.711	0.02958	-210.364	0.0001	0.44145	4.69338	faster	0.44135
B9084.EHF_fragment	126	-227.494	0.01785	-225.469	0.0001	0.18472	4.05053	faster	0.18462
B91.MTFR2_fragment	210	-484.564	0.20102	-480.669	0.15455	999	7.7892	faster	998.845
B925.ARF1_fragment	114	-226.743	0.07981	-223.13	0.0001	0.3593	7.22445	faster	0.3592
B95.MATR3_fragment	168	-247.416	0.0473	-244.946	0.0001	999	4.94023	faster	999
B97.TMED5_fragment	99	-214.685	0.16382	-212.424	0.03043	0.3411	4.52249	faster	0.31067
B98.KRT6A_fragment	135	-284.327	0.03099	-281.977	0.02069	999	4.70106	faster	998.979
B990.CDH7_fragment	234	-465.085	0.12236	-460.984	0.0509	1.84634	8.20113	faster	1.79544
B991.LGR5_fragment	354	-662.901	0.07076	-658.293	0.02553	0.54755	9.21606	faster	0.52202
B995.NCX1_fragment	879	-1610.15	0.00369	-1608.15	0.0001	0.02903	4.0019	faster	0.02893
B997.AZI2_fragment	114	-269.504	0.77916	-267.545	0.58302	999	3.91862	faster	998.417
B99.HTR1B_fragment	465	-769.573	0.05355	-766.41	0.04124	999	6.3279	faster	998.959
B9.ELAVL1_fragment	141	-439.166	0.04608	-434.333	0.0001	30.0228	9.66672	faster	30.0227
B.ANKRD52_fragment	177	-338.772	0.0488	-336.429	0.03574	999	4.68647	faster	998.964
BARHGEF38_fragment	198	-418.043	0.24941	-415.4	0.18816	999	5.28528	faster	998.812
B.C5orf24_fragment	165	-295.689	0.01748	-293.564	0.0001	0.17972	4.24943	faster	0.17962
BCALCOCO2_fragment	180	-460.749	0.17472	-458.321	0.12708	0.7582	4.85634	faster	0.63112
BCASP8AP2_fragment	306	-728.663	0.27712	-725.262	0.2007	1.15135	6.80102	faster	0.95065
B.CCDC108_fragment	222	-564.098	0.3007	-561.358	0.24159	2.33685	5.48013	faster	2.09526
B.CCDC171_fragment	144	-411.012	0.53826	-407.927	0.39999	999	6.16961	faster	998.6
B.CCDC90B_fragment	111	-228.994	0.06743	-226.857	0.04936	13.708	4.27571	faster	13.6586
Bd_991686_fragment	102	-234.298	0.12216	-232.355	0.06506	0.56177	3.88641	faster	0.49671
B.FAM126B_fragment	84	-153.57	0.02884	-149.975	0.0001	999	7.18947	faster	999
B.FAM161B_fragment	186	-353.216	0.39496	-350.796	0.27141	999	4.84066	faster	998.729
BH20ORF94_fragment	285	-768.14	0.69549	-765.814	0.62388	999	4.65249	faster	998.376
BHSP90AB1_fragment	324	-734.164	0.00465	-732.213	0.00079	0.05216	3.90232	faster	0.05137
BKIAA1109_fragment	243	-481.035	0.0453	-478.731	0.03575	999	4.60839	faster	998.964
B.KLHDC10_fragment	222	-432.259	0.01686	-428.995	0.00811	999	6.52694	faster	998.992
BNFAIP8L1_fragment	360	-714.705	0.015	-712.663	0.00922	0.06311	4.08284	faster	0.05389
Bntenin-1_fragment	153	-276.444	0.00099	-274.35	0.0001	0.04806	4.18781	faster	0.04796
BPHOSPHO2_fragment	414	-941.384	0.17374	-939.309	0.13673	0.52543	4.14988	faster	0.3887
B.PIK3AP1_fragment	204	-377.907	0.01453	-375.837	0.0001	0.13273	4.14079	faster	0.13263
B.PIK3C2A_fragment	111	-199.644	0.04725	-196.316	0.0001	0.4353	6.65672	faster	0.4352
B.PLEKHM3_fragment	450	-937.959	0.11231	-935.836	0.09578	0.82722	4.24486	faster	0.73144
B.PTTG1IP_fragment	66	-146.417	0.07843	-144.338	0.03738	0.89548	4.15835	faster	0.8581
B.SLC20A1_fragment	63	-170.54	0.02234	-167.381	0.00013	0.43825	6.31834	faster	0.43812
BSLC25A20_fragment	126	-239.793	0.07248	-237.863	0.04767	999	3.85939	faster	998.952
B.SLC32A1_fragment	963	-1701.48	0.00303	-1698.9	0.0001	0.04424	5.14974	faster	0.04414
B.SYNDIG1_fragment	168	-376.376	0.03908	-374.217	0.0251	0.24663	4.31792	faster	0.22153
B.TMEM87A_fragment	126	-268.614	0.05967	-265.553	0.0001	0.1518	6.12186	faster	0.1517
B.TREM-A1_fragment	126	-299.748	0.37999	-297.292	0.29888	999	4.91284	faster	998.701
B.TRMT10C_fragment	261	-726.016	0.25037	-723.595	0.2039	0.98646	4.84127	faster	0.78256
B04.CALR3_fragment	156	-396.971	0.24002	-394.215	0.30649	0.0001	5.51229	slower	-0.30639
B05.ATAD2_fragment	213	-695.293	0.07695	-693.012	0.11562	0.02929	4.56038	slower	-0.08633
B085.CHGB_fragment	138	-352.629	0.47855	-350.435	0.7121	0.11417	4.38704	slower	-0.59793
B13.SAMD3_fragment	216	-559.491	0.37602	-555.918	0.52397	0.04582	7.14593	slower	-0.47815
B17.LMX1B_fragment	111	-471.505	branches:				943.01	slower	0
B238.KTN1_fragment	144	-312.684	0.21688	-310.243	0.30345	0.0001	4.8822	slower	-0.30335
B_2415657_fragment	105	-253.931	0.24208	-251.853	0.31866	0.0001	4.15455	slower	-0.31856
B254.GATM_fragment	99	-261.737	1.70638	-258.727	3.98131	0.17379	6.02121	slower	-3.80752
B267.SMG7_fragment	360	-676.997	0.14385	-674.593	0.19257	0.0001	4.80875	slower	-0.19247
B29.NDC80_fragment	108	-214.759	0.34126	-212.796	0.52013	0.0001	3.92694	slower	-0.52003
B2H18ORF1_fragment	93	-138.93	1.5983	-136.536	999	0.0001	4.78817	slower	-999
B2H3ORF75_fragment	195	-487.054	0.15644	-484.378	0.20091	0.0001	5.35317	slower	-0.20081
B2.KLHL40_fragment	186	-409.34	0.07566	-407.406	0.0933	0.0001	3.86823	slower	-0.0932
B2.RNF122_fragment	111	-283.402	3.11562	-280.977	999	4.51569	4.85065	slower	-994.484
B_3123028_fragment	174	-405.902	0.1642	-403.681	0.20252	0.0001	4.44156	slower	-0.20242
B329.AGO2_fragment	204	-403.243	14.1424	-401.077	999	1.39256	4.33214	slower	-997.607
B32.MAT1A_fragment	51	-223.638	0.08453	-217.396	3.80863	0.0001	12.4844	slower	-3.80853
B_3443222_fragment	114	-270.266	0.19918	-268.279	0.27309	0.0001	3.97286	slower	-0.27299
B37.NDST3_fragment	174	-432.526	2.74458	-429.152	999	1.67909	6.74855	slower	-997.321
B3.NSFL1C_fragment	165	-345.01	3.41655	-341.561	7.34152	0.0001	6.89837	slower	-7.34142
B3.PKDREJ_fragment	543	-1349.89	0.47424	-1346.38	0.55314	0.08247	7.00955	slower	-0.47067
B3.ZBTB33_fragment	300	-668.26	0.20047	-665.168	0.24429	0.0001	6.18479	slower	-0.24419
B409.BUB1_fragment	195	-541.886	0.17402	-539.88	0.19603	0.0001	4.01299	slower	-0.19593
B50.SMYD4_fragment	312	-742.632	0.20285	-740.265	0.23089	0.0001	4.73437	slower	-0.23079
B539.BNC1_fragment	165	-302.628	0.44267	-300.659	0.63089	0.0001	3.93786	slower	-0.63079
B574.C1QA_fragment	426	-1278.75	0.23094	-1275.74	0.27966	0.07709	6.03535	slower	-0.20257
B5905.PNP_fragment	162	-416.266	0.2145	-414.259	0.25902	0.0001	4.01362	slower	-0.25892
B5.CRMP1A_fragment	186	-438.905	0.07891	-435.205	0.37351	0.03461	7.40031	slower	-0.3389
B649.ASB3_fragment	90	-263.719	0.18561	-261.557	0.24253	0.0001	4.32418	slower	-0.24243
B6.FAM98B_fragment	150	-339.898	0.1754	-337.687	0.23165	0.0001	4.42038	slower	-0.23155
B6.PDZRN3_fragment	465	-968.241	0.05437	-965.922	0.06668	0.0001	4.63696	slower	-0.06658
B70.TCF20_fragment	360	-648.068	0.11079	-645.883	0.14871	0.0001	4.36901	slower	-0.14861
B71.RPAIN_fragment	111	-267.262	0.23589	-265.137	0.31099	0.0001	4.25024	slower	-0.31089
B73.CERS3_fragment	138	-298.338	0.22966	-296.385	0.3004	0.0001	3.90685	slower	-0.3003
B762.RXRG_fragment	138	-686.543	5.95508	-684.229	7.02903	0.14639	4.62863	slower	-6.88264
B7.SEC24A_fragment	141	-394.674	0.61102	-391.742	0.79411	0.0001	5.86335	slower	-0.79401
B800.GGT5_fragment	150	-359.678	0.40943	-357.422	0.50257	0.0001	4.5121	slower	-0.50247
B82.EPCAM_fragment	195	-536.644	0.4691	-534.361	0.62392	0.09233	4.567	slower	-0.53159
B86.RNF14_fragment	171	-437.371	0.21056	-435.304	0.24967	0.0001	4.13336	slower	-0.24957
B89.WDR31_fragment	162	-420.441	0.20233	-417.944	0.25162	0.0001	4.99304	slower	-0.25152
B8.ADGRL4_fragment	156	-221.978	0.66394	-219.726	999	0.0001	4.50369	slower	-999
B8.ANGEL2_fragment	267	-563.725	0.12563	-561.6	0.15685	0.0001	4.25101	slower	-0.15675
B97.ALG10_fragment	252	-491.199	0.08567	-489.214	0.11614	0.0001	3.97061	slower	-0.11604
B.ANGPTL3_fragment	168	-404.006	0.19286	-401.877	0.23896	0.0001	4.2586	slower	-0.23886
B.ANKRD49_fragment	117	-271.637	4.64617	-269.102	7.10571	0.0001	5.0699	slower	-7.10561
B.CEP57L1_fragment	102	-217.968	0.44071	-215.305	0.72435	0.0001	5.3252	slower	-0.72425
B.CNTNAP5_fragment	186	-423.929	0.2797	-421.933	0.34088	0.0001	3.99173	slower	-0.34078
Bd_168291_fragment	198	-411.421	0.16478	-409.352	0.20125	0.0001	4.13877	slower	-0.20115
B.FAM169B_fragment	102	-252.087	0.30773	-250.141	0.38653	0.0001	3.89238	slower	-0.38643
B.PPP2R3A_fragment	321	-657.395	0.13986	-655.21	0.16974	0.0001	4.37093	slower	-0.16964
B.PROSER2_fragment	249	-601.317	0.31362	-599.068	0.40336	0.05515	4.4984	slower	-0.34821
B.SLC5A12_fragment	138	-341.33	0.4122	-338.66	0.52542	0.0001	5.3412	slower	-0.52532
B.TMEM104_fragment	513	-984.058	0.05244	-981.846	0.0649	0.0001	4.42326	slower	-0.0648

## Sheet: genes_whole_sign_different_COL_
Gene_ID	seq_length	lnL_model0	omega_model0	lnL_model2	omega_background	omega_COL_Gst	LRT	COL_Gst_trend	Omega_DIFF
B156.EYA4	129	-229.719	1.11136	-226.608	999	0.13632	6.22201	slower	-998.864
B310.B9D1	114	-243.25	5.34599	-240.536	13.8495	0.0001	5.42928	slower	-13.8494
B74.GTSE1	144	-328.401	0.83731	-326.385	1.07859	0.0001	4.03131	slower	-1.07849
B180.EDN1	141	-345.161	0.56914	-342.11	0.7499	0.0001	6.10109	slower	-0.7498
B701.OTOA	156	-310.677	0.46747	-308.481	0.6548	0.0001	4.39322	slower	-0.6547
B_3683526	159	-395.663	0.5677	-393.562	0.77422	0.13005	4.20333	slower	-0.64417
B7414.NPL	147	-286.127	0.43869	-283.688	0.63611	0.0001	4.8773	slower	-0.63601
BC9orf171	234	-609.513	0.54375	-606.322	0.63537	0.0001	6.38295	slower	-0.63527
B04.FBXO2	252	-702.062	0.51324	-696.744	0.62797	0.0001	10.6348	slower	-0.62787
B00.CENPJ	399	-985.683	0.52198	-980.975	0.71507	0.11002	9.4157	slower	-0.60505
B7.MRPL22	105	-193.759	0.33222	-191.457	0.60151	0.0001	4.60565	slower	-0.60141
B568.NIFK	177	-392.332	0.36335	-388.803	0.50889	0.0001	7.05767	slower	-0.50879
B722.HELB	228	-626.272	0.40153	-623.046	0.54545	0.05906	6.45071	slower	-0.48639
B451.URB1	240	-550.424	0.34435	-547.526	0.41794	0.0001	5.79732	slower	-0.41784
B1.PCMTD2	165	-328.343	0.26219	-325.657	0.41325	0.0001	5.37211	slower	-0.41315
B.RAD21L1	222	-604.095	0.33252	-600.316	0.43204	0.0397	7.55852	slower	-0.39234
B065.SPP2	111	-310.544	0.30008	-308.389	0.37276	0.0001	4.30953	slower	-0.37266
B13.OLFM4	336	-766.363	0.33846	-764.12	0.43048	0.07189	4.48431	slower	-0.35859
BKIAA1211	336	-860.5	0.40316	-858.543	0.48374	0.13583	3.91443	slower	-0.34791
B_1705838	279	-656.954	0.28876	-654.498	0.33937	0.0001	4.91295	slower	-0.33927
B946.TFRC	240	-595.279	0.267	-592.797	0.33608	0.0001	4.96356	slower	-0.33598
B5.THNSL1	255	-497.339	0.21967	-494.789	0.29961	0.0001	5.10004	slower	-0.29951
B752.CST7	135	-314.535	0.21757	-311.981	0.29878	0.0001	5.10806	slower	-0.29868
B41.CLCN1	228	-476.028	0.22571	-473.418	0.29015	0.0001	5.22045	slower	-0.29005
B8.LRRC34	195	-476.267	0.21976	-473.522	0.27356	0.0001	5.48949	slower	-0.27346
B748.CTSE	189	-458.543	0.18783	-455.666	0.24277	0.0001	5.75349	slower	-0.24267
B.ZMYND10	174	-359.052	0.15018	-356.852	0.21295	0.0001	4.40053	slower	-0.21285
B.FAM214B	99	-178.725	0.12934	-176.677	0.20872	0.0001	4.09459	slower	-0.20862
B10.FASLG	270	-658.179	0.1833	-655.81	0.23591	0.03373	4.73804	slower	-0.20218
B36.GPNMB	243	-474.606	0.15601	-472.289	0.1969	0.0001	4.63538	slower	-0.1968
B54.PRDM2	495	-1109.34	0.20514	-1107.33	0.23762	0.04145	4.01473	slower	-0.19617
B95.BTBD7	324	-726.632	0.14773	-723.539	0.18969	0.0001	6.18448	slower	-0.18959
B573.ATF4	849	-1744.92	0.16139	-1740.64	0.18648	0.0001	8.55241	slower	-0.18638
B71.ADNP2	291	-638.349	0.16859	-636.389	0.21682	0.03486	3.91985	slower	-0.18196
B.NCKIPSD	351	-936.841	0.2035	-934.812	0.2361	0.0574	4.05869	slower	-0.1787
B07.IP6K1	507	-1029.65	0.11848	-1025.84	0.14601	0.0001	7.63373	slower	-0.14591
B.C1orf50	180	-404.103	0.10733	-402.167	0.13503	0.0001	3.87335	slower	-0.13493
B28.PPM1K	435	-1031.2	0.10681	-1027.93	0.12624	0.0001	6.53789	slower	-0.12614
B33.IL17F	243	-588.291	0.09459	-586.176	0.11027	0.0001	4.23025	slower	-0.11017
B31.DISP3	393	-838.985	0.08079	-836.874	0.09572	0.0001	4.22142	slower	-0.09562
B4.TMEM37	555	-1303.05	0.04249	-1300.47	0.04992	0.0001	5.14599	slower	-0.04982
B5.CALHM2	543	-1150.1	0.02384	-1147.81	0.02904	0.0001	4.58059	slower	-0.02894
Bd_315773	228	-821.918	0.01812	-816.565	0.02302	0.00154	10.7076	slower	-0.02148
B71.TUBB3	228	-670.712	0.00912	-665.16	0.01716	0.00017	11.1045	slower	-0.01699
B.CBFA2T3	195	-534.332	0.03817	-521.671	0.01414	0.00828	25.322	slower	-0.00586
B01.CYTH1	156	-510.66	0.00261	-483.574	0.00132	0.00117	54.172	slower	-0.00015
B0609.NF2	225	-451.936	0.00196	-449.992	0.0001	0.00199	3.88799	faster	0.00189
B646.EPN3	327	-1152.7	0.01707	-1104.59	0.01782	0.01984	96.2168	faster	0.00202
B500.TPPP	99	-213.265	0.03011	-211.16	0.00179	0.00409	4.20961	faster	0.0023
B53.ZBTB6	294	-604.813	0.00285	-602.833	0.0001	0.02272	3.95954	faster	0.02262
B4.PNPLA6	210	-651.718	0.01012	-646.992	0.00121	0.03078	9.45247	faster	0.02957
B97.DHX30	693	-1224.04	0.00261	-1221.53	0.0001	0.03571	5.02503	faster	0.03561
B204.ING2	375	-654.405	0.00632	-652.249	0.0001	0.06019	4.31234	faster	0.06009
B50.KMT2A	1230	-2603.77	0.03699	-2601.05	0.03106	0.10438	5.4555	faster	0.07332
B5.ZBTB42	447	-305.895	0.00487	-303.275	0.0001	0.08241	5.23894	faster	0.08231
B94.KALRN	441	-803.474	0.02987	-801.406	0.01805	0.12187	4.13419	faster	0.10382
B.cKir2.3	906	-1761.55	0.02201	-1756.68	0.00922	0.11328	9.74485	faster	0.10406
B37.PTPRD	195	-610.833	0.04416	-606.29	0.0001	0.11274	9.08595	faster	0.11264
B599.CHPF	750	-808.447	0.02959	-805.748	0.02046	0.14644	5.39918	faster	0.12598
B1.SEC11A	153	-296.677	0.01585	-294.733	0.0001	0.12742	3.88896	faster	0.12732
B8.KCNIP2	105	-186.074	0.01007	-183.827	0.0001	0.13849	4.49391	faster	0.13839
B2.FAM46A	459	-811.711	0.00544	-808.671	0.0001	0.14261	6.08012	faster	0.14251
B03.RPRD2	945	-1904.03	0.07122	-1900.51	0.06149	0.22029	7.037	faster	0.1588
B3.SUPT6H	276	-235.913	0.024	-233.576	0.0001	0.16858	4.67359	faster	0.16848
B3.POPDC2	471	-446.269	0.04831	-443.033	0.02136	0.19511	6.47129	faster	0.17375
B77.IP6K2	243	-413.748	0.01382	-411.379	0.0001	0.18213	4.73892	faster	0.18203
B474.RBP5	138	-248.634	0.02043	-246.681	0.0001	0.18325	3.90516	faster	0.18315
B16.VOPP1	183	-328.658	0.02041	-326.579	0.0001	0.18638	4.15857	faster	0.18628
B8.POLR3A	219	-452.466	0.03422	-447.923	0.0001	0.1951	9.08567	faster	0.195
B6.KLHL32	198	-357.466	0.01241	-354.987	0.0001	0.19689	4.95729	faster	0.19679
B53.cad19	165	-483.94	0.11619	-481.25	0.06466	0.26327	5.38183	faster	0.19861
B6.EIF4A2	147	-255.951	0.08644	-252.946	0.0001	0.20123	6.01004	faster	0.20113
B.DENND4A	135	-225.262	0.02035	-223.309	0.0001	0.20541	3.90665	faster	0.20531
B41.CTK-1	270	-548.823	0.01129	-546.822	0.0057	0.21958	4.0001	faster	0.21388
B559.HYKK	375	-1121.84	0.03308	-1119.49	0.02704	0.24173	4.69688	faster	0.21469
B8.PHLPP1	591	-813.028	0.05409	-809.315	0.03133	0.2507	7.42615	faster	0.21937
B78.CASP2	99	-175.638	0.01694	-173.382	0.0001	0.23201	4.51209	faster	0.23191
B7.MCOLN1	198	-308.341	0.00571	-301.595	0.00121	0.24793	13.4922	faster	0.24672
B0.GAPVD1	225	-406.86	0.02187	-402.695	0.0001	0.28136	8.33142	faster	0.28126
B02.RAB7A	132	-214.523	0.03339	-212.545	0.0001	0.33985	3.95579	faster	0.33975
B047.ENSA	168	-323.004	0.0044	-316.951	0.00021	0.34135	12.1077	faster	0.34114
B4.ATP1B1	135	-236.977	0.04934	-233.88	0.0001	0.35028	6.1929	faster	0.35018
B93.IL4I1	771	-2150.56	0.11603	-2142.97	0.09269	0.45843	15.1762	faster	0.36574
B_1864572	84	-207.466	0.06676	-200.33	0.0001	0.37589	14.2718	faster	0.37579
B.TUBGCP6	141	-240.541	0.02092	-237.813	0.0001	0.39341	5.45722	faster	0.39331
B28.RUFY1	168	-295.356	0.0187	-292.648	0.0001	0.40735	5.41566	faster	0.40725
B0.TCIRG1	177	-413.442	0.10634	-411.43	0.0693	0.47986	4.02432	faster	0.41056
B1.CDH1-A	189	-359.753	0.01376	-356.692	0.0001	0.4297	6.12148	faster	0.4296
B13.FANCI	186	-387.84	0.10297	-385.137	0.05437	0.48576	5.40564	faster	0.43139
B735.CNBP	138	-247.958	0.03133	-243.678	0.0001	0.43374	8.56043	faster	0.43364
B924.HEY1	585	-1182.5	0.1442	-1180.2	0.11604	0.5657	4.61699	faster	0.44966
B4.SUCNR1	468	-1357.56	0.16724	-1354.94	0.14543	0.65199	5.24744	faster	0.50656
Bd_960278	258	-662.213	0.23375	-660.159	0.17791	0.69142	4.10907	faster	0.51351
B8.ERICH6	213	-515.559	0.20595	-513.629	0.15629	0.75333	3.86084	faster	0.59704
B.SLC24A3	276	-628.038	0.09639	-623.965	0.06558	0.67303	8.14568	faster	0.60745
BH1ORF144	126	-329.56	0.17504	-323.978	0.05398	0.68322	11.1637	faster	0.62924
B669.POLB	126	-292.761	0.28827	-289.679	0.07568	0.71431	6.16438	faster	0.63863
B.TMEM209	141	-289.897	0.09711	-286.209	0.03459	0.6846	7.37629	faster	0.65001
B87.PHTF2	159	-312.544	0.08651	-305.157	0.0001	0.66396	14.7749	faster	0.66386
B2.SEMA5A	258	-624.899	0.28427	-620.048	0.16011	0.91611	9.7022	faster	0.756
B7.ATP11B	150	-295.14	0.06781	-292.62	0.03257	0.81234	5.03826	faster	0.77977
B.Segment	342	-704.225	0.04111	-701.463	0.00565	0.885	5.52326	faster	0.87935
B8.EIF2B2	174	-375.898	0.20379	-368.151	0.0222	0.92309	15.4937	faster	0.90089
B08.ASB13	189	-433.965	0.2276	-423.504	0.03184	0.93344	20.9218	faster	0.9016
B3.FAM83H	588	-844.555	0.13001	-840.942	0.10565	1.02181	7.22592	faster	0.91616
B3.SH2D1A	138	-266.071	0.10094	-261.537	0.0381	1.05323	9.06648	faster	1.01513
B540.RCN2	159	-317.35	0.1455	-314.581	0.07944	1.11098	5.53885	faster	1.03154
B.CCDC170	174	-349.12	0.18174	-346.845	0.1165	1.20036	4.55072	faster	1.08386
B13.ZBTB5	249	-672.258	0.20841	-661.741	0.08824	1.258	21.0342	faster	1.16976
B60.CCK1R	183	-428.619	0.17219	-425.435	0.11537	1.30299	6.36722	faster	1.18762
B87.SYT11	354	-831.44	0.0465	-826.388	0.03646	1.27058	10.104	faster	1.23412
B6.SLC5A9	216	-495.89	0.16951	-493.721	0.13644	1.38661	4.33821	faster	1.25017
B906.STOM	114	-247.963	0.23322	-243.564	0.06415	1.38559	8.79721	faster	1.32144
B25.CDCA7	192	-463.809	0.71777	-461.62	0.42958	1.85814	4.37846	faster	1.42856
B81.PREX2	129	-221.475	0.23895	-218.532	0.05339	1.49357	5.88573	faster	1.44018
B24.CRYAB	201	-434.486	0.16071	-431.279	0.10473	1.61325	6.41547	faster	1.50852
B3.RAD51D	138	-343.753	0.1386	-341.318	0.09478	1.67575	4.86965	faster	1.58097
B_1648707	111	-210.559	0.13813	-204.736	0.0001	1.67428	11.647	faster	1.67418
B96.TMEM5	234	-459.433	0.22952	-455.841	0.12911	1.86684	7.18226	faster	1.73773
B7.ZSWIM8	342	-438.898	0.05848	-431.379	0.01099	2.00206	15.0395	faster	1.99107
B9.GPRIN2	525	-1429.52	0.59343	-1426.05	0.49992	2.67703	6.93226	faster	2.17711
B.SLC26A6	168	-768.445	0.95562	-757.787	0.09546	3.44113	21.3156	faster	3.34567
B89.NOTUM	306	-546.886	0.01696	-543.669	0.01262	27.6505	6.43376	faster	27.6379
B.PAK1IP1	99	-160.556	0.10862	-157.439	0.03194	203.284	6.23595	faster	203.252
B576.LSP1	195	-450.933	0.76945	-448.456	0.61324	999	4.95437	faster	998.387
BTSNAXIP1	207	-603.83	0.44205	-601.48	0.39718	999	4.69935	faster	998.603
B83.ASCC2	186	-490.316	0.42381	-487.722	0.34772	999	5.18745	faster	998.652
B.TBC1D9B	336	-251.723	0.43666	-249.363	0.32824	999	4.71953	faster	998.672
B265.TNMD	174	-282.395	0.3988	-280.047	0.26857	999	4.69676	faster	998.731
BC12orf43	99	-210.742	0.38518	-208.455	0.25462	999	4.57325	faster	998.745
B.TMEM173	234	-553.485	0.24561	-550.846	0.19543	999	5.27927	faster	998.805
B854.AATF	144	-359.374	0.24374	-356.608	0.19431	999	5.53151	faster	998.806
B1.CHRAC1	150	-397.431	0.305	-393.216	0.13856	999	8.43002	faster	998.861
B91.QSOX2	132	-365.308	0.15597	-362.798	0.13442	999	5.01846	faster	998.866
B_1283397	516	-460.09	0.15006	-457.249	0.12762	999	5.6819	faster	998.872
BSLC38A11	138	-281.569	0.20636	-277.866	0.11616	999	7.40708	faster	998.884
B_1620204	156	-321.589	0.1319	-318.891	0.09783	999	5.39424	faster	998.902
B36.MAGI3	321	-649.363	0.10913	-646.13	0.08968	999	6.46531	faster	998.91
B11.HIBCH	117	-256.709	0.1396	-253.016	0.089	999	7.38611	faster	998.911
B2.MTFR1L	318	-679.02	0.09961	-675.856	0.08005	999	6.32847	faster	998.92
B167.COQ7	168	-452.916	0.10824	-447.437	0.07549	999	10.9569	faster	998.925
B.PSTPIP1	105	-178.229	0.07756	-176.171	0.0378	999	4.11688	faster	998.962
Bd_528179	150	-376.158	0.09018	-372.901	0.03526	999	6.51486	faster	998.965
B_2244825	183	-149.816	0.04475	-147.191	0.02284	999	5.25092	faster	998.977
B18.TIMP4	147	-292.678	0.02489	-289.819	0.01665	999	5.71809	faster	998.983
B97.MSRB1	150	-222.447	0.01827	-220.336	0.01306	999	4.22115	faster	998.987
B.DNAJC15	183	-94.9618	0.05953	-90.1446	0.00542	999	9.63452	faster	998.995
B62.NPRL2	171	-293.395	0.00789	-290.368	0.00264	999	6.05445	faster	998.997
B196.MIB2	240	-394.748	0.00521	-390.221	0.0001	999	9.0533	faster	999
B62.RAB12	114	-168.781	0.17475	-166.502	0.0001	999	4.55811	faster	999
B7.EFEMP1	99	-191.763	0.0098	-187.719	0.0001	999	8.08927	faster	999
B.CRABP-I	120	-181.87	0.06581	-178.964	0.0001	999	5.81235	faster	999
